# Supplementary material for: Mycobacterium tuberculosis Transcription Factor EmbR Regulates the Expression of Key Virulence Factors That Aid in Ex Vivo and In Vivo Survival
Source: mBio. 2022 Apr 26;13(3):e03836-21. doi: 10.1128/mbio.03836-21 (PMC9239209; doi:10.1128/mbio.03836-21)
Supplement: TABLE S1 [file mbio.03836-21-s0004.xlsx]

## Sheet: Table S1a-DEG
Table S1a: DESeq2 analysis of Rv vs RvDembR in normoxic conditions
	baseMean	log2FoldChange	lfcSE	stat	pvalue	padj
Rv3615c	292.692	-1.87684	0.25637	-7.32084	2.46e-13	5.37e-10
Rv2347c	366.305	-1.37809	0.227068	-6.06905	1.29e-09	9.35e-07
Rv3477	1086.53	-1.18845	0.195628	-6.07505	1.24e-09	9.35e-07
Rv1739c	1508.25	-1.28941	0.222068	-5.80638	6.38e-09	2.78e-06
Rv3129	795.723	-1.56286	0.268308	-5.82486	5.72e-09	2.78e-06
Rv3763	1232.12	-1.24477	0.216236	-5.75653	8.59e-09	3.12e-06
Rv2031c	170.337	-1.73901	0.304112	-5.71832	1.08e-08	3.35e-06
Rv0515	2053.02	-1.06433	0.18921	-5.62515	1.85e-08	4.18e-06
Rv2559c	730.356	-1.2484	0.221757	-5.62958	1.81e-08	4.18e-06
Rv3130c	575.682	-1.56928	0.279272	-5.61918	1.92e-08	4.18e-06
Rv3614c	685.558	-1.40087	0.250519	-5.59186	2.25e-08	4.45e-06
Rv1856c	366.708	-1.2204	0.228572	-5.33921	9.34e-08	1.57e-05
Rv2631	2146.6	-1.06472	0.19921	-5.34469	9.06e-08	1.57e-05
Rv1996	449.82	-1.28887	0.243819	-5.28616	1.25e-07	1.95e-05
Rv3732	644.412	-1.10475	0.21005	-5.25946	1.44e-07	2.1e-05
Rv2348c	593.395	-1.15811	0.225434	-5.13724	2.79e-07	3.8e-05
Rv2633c	307.257	-1.23829	0.245684	-5.04017	4.65e-07	5.94e-05
Rv3478	3809.63	-0.949004	0.18867	-5.02997	4.91e-07	5.94e-05
Rv2932	378.863	1.13117	0.22884	4.94307	7.69e-07	8.83e-05
Rv3616c	1646.86	-1.27614	0.26436	-4.82727	1.38e-06	0.000150943
Rv0866	452.881	1.46336	0.305119	4.79604	1.62e-06	0.000168076
Rv0484c	1869.61	1.10224	0.233273	4.7251	2.3e-06	0.000218103
Rv2933	741.779	1.00572	0.212673	4.72897	2.26e-06	0.000218103
Rv3634c	2671.6	-0.933525	0.211257	-4.41891	9.92e-06	0.000901484
Rv2791c	1152.87	0.861853	0.196649	4.38269	1.17e-05	0.00102264
Rv1779c	198.524	1.15694	0.268301	4.31208	1.62e-05	0.00135665
Rv2208	1485.63	-0.829468	0.195255	-4.24813	2.16e-05	0.0017413
Rv1181	1282.91	-0.827184	0.19838	-4.1697	3.05e-05	0.00237571
Rv2345	4282.69	-0.800409	0.192767	-4.15222	3.29e-05	0.00247633
Rv1297	6061.14	-0.8587	0.20721	-4.14411	3.41e-05	0.00248006
Rv2159c	1252.51	-1.01545	0.248301	-4.0896	4.32e-05	0.0030402
Rv3127	360.813	-1.06393	0.261102	-4.07478	4.61e-05	0.00313914
Rv3508	2799.39	-0.950915	0.237376	-4.00594	6.18e-05	0.00408246
Rv2931	604.683	0.87844	0.221713	3.96205	7.43e-05	0.00476666
Rv0833	1438.53	0.812993	0.205948	3.94756	7.9e-05	0.00491978
Rv0166	1440.57	-0.972	0.246859	-3.93746	8.23e-05	0.00498889
Rv1454c	997.582	-0.816583	0.208751	-3.91175	9.16e-05	0.00540129
Rv0700	1345.97	-0.754644	0.193239	-3.90524	9.41e-05	0.00540269
Rv3136A	1459.48	1.02632	0.264526	3.87985	0.000104521	0.00584513
Rv2391	2682.97	-0.905851	0.234152	-3.86865	0.000109439	0.00596718
Rv2346c	613.951	-0.796179	0.208229	-3.82357	0.000131535	0.00699703
Rv3132c	719.091	-0.880385	0.232322	-3.7895	0.00015095	0.00783861
Rv2451	267.248	0.917298	0.243786	3.76272	0.000168078	0.00852508
Rv0108c	918.475	-0.742912	0.198109	-3.75002	0.00017682	0.00876465
Rv3131	714.614	-0.994126	0.270849	-3.6704	0.000242171	0.0117372
Rv3418c	2670.92	1.01417	0.276795	3.66395	0.000248353	0.0117752
Rv0119	647.973	-0.836676	0.228998	-3.65364	0.000258547	0.0119977
Rv2934	720.835	0.783303	0.214996	3.64334	0.000269127	0.0122284
Rv0173	487.058	-0.807017	0.221941	-3.63619	0.000276703	0.0123161
Rv2485c	246.964	-0.896622	0.251138	-3.57024	0.00035666	0.0155575
Rv0696	191.071	-0.968478	0.272004	-3.56053	0.000370104	0.0158274
Rv3764c	4507.15	-0.949625	0.268372	-3.53846	0.000402471	0.0168806
Rv0107c	1520.08	-0.695908	0.198636	-3.50343	0.00045931	0.0189011
Rv1638A	406.113	-0.788289	0.225802	-3.49106	0.000481112	0.0190783
Rv3824c	228.35	-0.924437	0.264719	-3.49214	0.000479164	0.0190783
Rv2430c	246.227	0.938763	0.27121	3.46139	0.000537398	0.0209297
Rv3801c	1344.24	-0.657799	0.191627	-3.4327	0.000597595	0.0228659
Rv1361c	2742.69	-0.651606	0.190444	-3.42151	0.00062275	0.0232977
Rv1921c	482.068	-0.744503	0.217802	-3.41825	0.000630246	0.0232977
Rv1638	2365.83	-0.758693	0.222257	-3.41358	0.000641153	0.0233059
Rv1745c	1224.3	-0.671722	0.197131	-3.4075	0.000655606	0.0234406
Rv1738	523.35	-0.865391	0.255874	-3.3821	0.000719349	0.0249032
Rv2632c	207.145	-0.903964	0.266994	-3.38571	0.000709955	0.0249032
Rv1219c	274.903	0.857624	0.254211	3.37367	0.000741743	0.0252772
Rv2483c	265.988	-0.80108	0.238681	-3.35628	0.000789998	0.0265075
Rv2030c	313.469	-0.77292	0.231623	-3.33697	0.000846968	0.0275707
Rv2484c	363.212	-0.748821	0.22434	-3.33789	0.000844176	0.0275707
Rv0701	1204.95	-0.681003	0.204807	-3.3251	0.000883876	0.0280029
Rv3143	4752.53	-0.690534	0.207714	-3.32445	0.000885923	0.0280029
Rv0174	1528.87	-0.629726	0.190074	-3.31306	0.000922815	0.0284435
Rv3075c	310.98	0.768779	0.232112	3.31211	0.000925945	0.0284435
Rv1962c	307.228	-0.770403	0.233808	-3.29502	0.000984145	0.0298114
Rv1661	293.598	-0.770882	0.234891	-3.28187	0.00103122	0.0308094
Rv2750	533.422	0.722122	0.221208	3.26445	0.00109679	0.0323256
Rv0297	1031.12	-0.682263	0.209402	-3.25816	0.00112139	0.03261
Rv0867c	697.95	0.724288	0.223028	3.24752	0.00116415	0.0334081
Rv0483	766.917	0.678938	0.209587	3.23942	0.00119775	0.0334908
Rv1894c	639.265	-0.693374	0.213913	-3.24139	0.00118949	0.0334908
Rv1004c	926.772	0.72832	0.226109	3.2211	0.00127702	0.0352554
Rv3804c	2695.26	-0.607187	0.189668	-3.20131	0.00136804	0.0372963
Rv1751	461.53	0.737001	0.231798	3.1795	0.00147528	0.0397233
Rv1737c	161.486	-0.884243	0.278611	-3.17375	0.00150481	0.0400244
Rv0853c	496.62	-0.683793	0.217458	-3.14448	0.00166383	0.0432878
Rv1641	1055.22	-0.655133	0.208383	-3.14389	0.00166721	0.0432878
Rv2609c	590.317	-0.684526	0.218204	-3.13709	0.00170632	0.0437822
Rv3134c	287.519	-0.786926	0.252023	-3.12244	0.0017936	0.0454866
Rv1144	3108.05	-0.575035	0.184669	-3.11388	0.00184647	0.046289
Rv1020	578.264	0.66188	0.214643	3.08363	0.00204493	0.0501124
Rv2364c	340.493	0.748881	0.242655	3.0862	0.00202732	0.0501124
Rv2817c	1981.55	-0.694566	0.226662	-3.06432	0.00218165	0.0528687
Rv0583c	1265.49	-0.591633	0.194033	-3.04914	0.002295	0.0544064
Rv2429	1183.1	0.650257	0.213065	3.05193	0.00227378	0.0544064
Rv2584c	358.172	-0.703558	0.23175	-3.03586	0.00239854	0.0562497
Rv3312A	311.4	-0.890914	0.293876	-3.0316	0.00243263	0.0564421
Rv1575	321.17	0.794372	0.262853	3.02212	0.00251013	0.0576274
Rv0859	384.904	-0.708974	0.234862	-3.01868	0.00253879	0.0576782
Rv1368	302.96	-0.700194	0.232208	-3.01538	0.00256659	0.0577085
Rv1232c	163.702	0.817659	0.272568	2.99983	0.00270129	0.0601174
Rv0579	854.418	-0.65336	0.218484	-2.99043	0.00278585	0.0613731
Rv1794	460.171	-0.647004	0.219429	-2.94858	0.0031924	0.0696262
Rv2336	416.319	-0.77724	0.266961	-2.91144	0.00359769	0.0769271
Rv3460c	406.861	-0.657913	0.225811	-2.91356	0.00357333	0.0769271
Rv1182	617.993	-0.628031	0.217955	-2.88146	0.00395832	0.0830106
Rv3496c	313.965	-0.664829	0.230506	-2.88421	0.00392393	0.0830106
Rv0271c	3836.46	-0.539771	0.188845	-2.85827	0.00425952	0.0882455
Rv3144c	826.087	-0.615211	0.215403	-2.85609	0.00428887	0.0882455
Rv3679	780.336	-0.624288	0.219381	-2.84568	0.00443162	0.0903305
Rv1184c	1113.58	-0.723554	0.254776	-2.83996	0.00451194	0.0911162
Rv3241c	170.207	-0.759084	0.267699	-2.83559	0.00457416	0.0915252
Rv1639c	1223.21	-0.651333	0.229961	-2.83237	0.00462047	0.0916113
Rv0267	2220.14	-0.607449	0.216054	-2.81157	0.0049301	0.0968697
Rv2379c	314.672	0.662913	0.23633	2.80503	0.00503118	0.0979732
Rv2457c	1285.15	-0.566255	0.202285	-2.79929	0.00512145	0.0979815
Rv3681c	364.383	-0.658401	0.23517	-2.79968	0.00511536	0.0979815
Rv0167	525.011	-0.601976	0.215579	-2.79236	0.00523248	0.0983796
Rv0871	800.68	-0.570786	0.204316	-2.79365	0.00521174	0.0983796
Rv0702	1904.93	-0.547121	0.196512	-2.78416	0.00536664	0.10004
Rv0120c	398.724	-0.619986	0.22318	-2.77797	0.00547	0.101102
Rv0172	937.418	-0.546664	0.198542	-2.75339	0.00589819	0.1081
Rv1980c	323.872	-0.64695	0.235527	-2.74682	0.00601765	0.109371
Rv2301	158.09	-0.788676	0.287839	-2.73999	0.00614416	0.110747
Rv3491	875.041	-0.540729	0.198645	-2.72209	0.00648704	0.115969
Rv0616c	1117.34	0.549153	0.202517	2.71164	0.00669516	0.118717
Rv1180	285.263	-0.69104	0.255693	-2.70261	0.00687968	0.120037
Rv1793	410.944	-0.626279	0.231656	-2.70349	0.00686149	0.120037
Rv0839	155.661	-0.851464	0.316691	-2.68863	0.00717458	0.124189
Rv2019	184.685	-0.7129	0.265804	-2.68205	0.00731715	0.125659
Rv0175	280.842	-0.64965	0.244022	-2.66226	0.00776169	0.131227
Rv3825c	2724.04	-0.663459	0.248969	-2.66483	0.0077028	0.131227
Rv0516c	380.128	-0.592188	0.223809	-2.64595	0.00814624	0.135626
Rv3417c	619.362	0.762155	0.287803	2.64818	0.00809261	0.135626
Rv1908c	564.726	-0.638692	0.24387	-2.61899	0.00881905	0.14354
Rv2303c	1932.8	-0.532493	0.20318	-2.6208	0.00877249	0.14354
Rv3846	244.239	-0.669458	0.25545	-2.6207	0.00877498	0.14354
Rv2161c	2704.49	-0.604568	0.233292	-2.59146	0.00955698	0.154398
Rv0703	596.218	-0.540277	0.208833	-2.58713	0.00967792	0.155203
Rv0256c	1712.75	0.487978	0.189023	2.58158	0.00983501	0.155436
Rv2392	280.318	-0.719897	0.278763	-2.58247	0.00980957	0.155436
Rv2557	408.656	-0.668347	0.259205	-2.57845	0.00992434	0.155719
Rv1569	163.046	0.731347	0.283957	2.57555	0.010008	0.155911
Rv0503c	806.302	-0.557386	0.217027	-2.56828	0.0102205	0.157496
Rv3796	248.997	-0.657532	0.256134	-2.56714	0.0102542	0.157496
Rv0524	581.898	0.56702	0.221271	2.56256	0.0103904	0.157797
Rv1643	799.071	-0.537698	0.209905	-2.56162	0.0104185	0.157797
Rv3842c	7652.98	-0.628031	0.246392	-2.54891	0.010806	0.162536
Rv0046c	6929.52	-0.602791	0.23694	-2.54406	0.0109572	0.163682
Rv1591	159.623	0.768856	0.303319	2.53481	0.0112509	0.166926
Rv3074	864.32	0.515802	0.204079	2.52747	0.0114888	0.168169
Rv3140	205.704	0.731557	0.289408	2.52777	0.0114789	0.168169
Rv2973c	217.018	0.644676	0.25583	2.51994	0.0117374	0.170662
Rv1349	156.425	0.714907	0.284142	2.51602	0.0118689	0.171432
Rv0714	242.294	-0.621942	0.248134	-2.50648	0.0121939	0.174967
Rv0787	2251.49	0.483648	0.193793	2.49569	0.0125714	0.179204
Rv0952	282.278	0.717373	0.287941	2.49139	0.0127243	0.179608
Rv1998c	143.354	-0.712473	0.286365	-2.48799	0.0128468	0.179608
Rv2128	187.863	-0.715202	0.287317	-2.48924	0.0128015	0.179608
Rv0951	502.322	0.596761	0.240176	2.48468	0.0129669	0.180132
Rv1171	488.42	-0.6237	0.251732	-2.47763	0.0132257	0.181121
Rv1175c	348.162	0.614462	0.2478	2.47967	0.0131502	0.181121
Rv3866	204.357	-0.653642	0.263994	-2.47598	0.0132872	0.181121
Rv2984	378.9	-0.567494	0.23184	-2.44779	0.0143736	0.194714
Rv3098A	670.546	-0.50094	0.205164	-2.44166	0.0146199	0.196827
Rv0502	1279.97	-0.495887	0.203664	-2.43483	0.014899	0.198138
Rv1975	231.063	-0.617053	0.253408	-2.43502	0.0148909	0.198138
Rv2237	1312.43	-0.524927	0.215838	-2.43205	0.0150138	0.198455
Rv1172c	649.938	-0.575542	0.237223	-2.42616	0.0152595	0.199288
Rv3867	163.066	-0.67109	0.276564	-2.42653	0.015244	0.199288
Rv0079	592.823	-0.537748	0.221915	-2.42322	0.0153837	0.199445
Rv1384	369.388	-0.60167	0.248873	-2.41758	0.0156239	0.199445
Rv1608c	227.588	0.620147	0.256345	2.41919	0.015555	0.199445
Rv3462c	486.27	-0.539382	0.223137	-2.41727	0.0156374	0.199445
Rv2081c	2342.68	-0.534682	0.221449	-2.41447	0.0157581	0.199816
Rv2274A	200.273	0.652637	0.271505	2.40378	0.0162267	0.203394
Rv3480c	1573.06	-0.52116	0.216784	-2.40406	0.0162142	0.203394
Rv0494	360.831	0.57903	0.242303	2.38969	0.0168625	0.207921
Rv2158c	1256.09	-0.467745	0.195755	-2.38944	0.0168739	0.207921
Rv3494c	468.939	-0.546788	0.228713	-2.39071	0.0168157	0.207921
Rv0144	413.187	-0.57648	0.241732	-2.38479	0.017089	0.208219
Rv3124	149.557	-0.674219	0.28267	-2.38518	0.0170708	0.208219
Rv2698	417.102	0.679984	0.285813	2.37913	0.0173538	0.21027
Rv2997	515.913	0.511561	0.215361	2.37537	0.0175314	0.211249
Rv0950c	629.541	0.623725	0.262913	2.37236	0.0176747	0.211805
Rv3479	1417.99	-0.472159	0.199822	-2.3629	0.0181326	0.216105
Rv1261c	234.021	0.580416	0.246169	2.35779	0.0183839	0.21791
Rv0898c	215.08	0.656358	0.279152	2.35126	0.0187101	0.220577
Rv1387	787.063	0.514453	0.220643	2.33161	0.0197212	0.227234
Rv2394	632.81	-0.568138	0.243815	-2.3302	0.0197957	0.227234
Rv2986c	6740.99	-0.465559	0.199594	-2.33254	0.0196726	0.227234
Rv3377c	1190.23	0.501543	0.215177	2.33085	0.0197614	0.227234
Rv3778c	607.558	-0.491061	0.21067	-2.33095	0.0197561	0.227234
Rv0852	340.205	-0.564092	0.242308	-2.32799	0.0199126	0.227379
Rv2482c	371.461	-0.516842	0.223109	-2.31655	0.0205284	0.230786
Rv3218	584.632	-0.517155	0.223175	-2.31726	0.0204897	0.230786
Rv3633	703.765	-0.560413	0.241823	-2.31745	0.0204794	0.230786
Rv2131c	238.874	0.641248	0.277594	2.31002	0.0208868	0.233611
Rv0197	663.83	0.482065	0.20983	2.29741	0.0215955	0.240306
Rv0010c	2698.03	-0.469188	0.205727	-2.28064	0.0225698	0.2442
Rv0667	4327.82	-0.423139	0.185449	-2.2817	0.022507	0.2442
Rv1884c	1124.53	-0.46848	0.205391	-2.28091	0.0225535	0.2442
Rv3457c	729.424	-0.477989	0.209762	-2.27871	0.0226841	0.2442
Rv3750c	153.734	-0.652832	0.285454	-2.287	0.022196	0.2442
Rv3854c	893.97	-0.452973	0.198851	-2.27795	0.0227293	0.2442
Rv3868	624.693	-0.480046	0.209957	-2.2864	0.022231	0.2442
Rv0353	274.086	0.556497	0.245569	2.26615	0.0234422	0.248191
Rv1905c	658.139	-0.594793	0.262275	-2.26782	0.0233399	0.248191
Rv3036c	182.602	0.624664	0.275411	2.26811	0.0233222	0.248191
Rv1359	198.354	0.615056	0.273699	2.2472	0.0246274	0.25948
Rv0212c	301.105	0.592133	0.264266	2.24067	0.0250473	0.261843
Rv2722	1750.65	-0.427437	0.190821	-2.23999	0.0250917	0.261843
Rv2940c	2176.87	0.443595	0.198782	2.23157	0.0256434	0.266325
Rv2240c	866.008	0.494036	0.221692	2.22848	0.0258486	0.267184
Rv3849	519.189	-0.511819	0.229933	-2.22595	0.0260178	0.267665
Rv2747	153.106	0.652095	0.294903	2.21122	0.0270208	0.276678
Rv3051c	978.037	-0.43806	0.199381	-2.1971	0.0280134	0.285501
Rv2070c	1040.01	0.459939	0.209522	2.19518	0.0281509	0.285568
Rv0135c	690.329	0.469541	0.214296	2.19109	0.0284455	0.287221
Rv3221A	1796.4	-0.507745	0.232025	-2.18832	0.0286462	0.287914
Rv2123	474.604	-0.511445	0.234749	-2.17869	0.029355	0.293684
Rv0695	422.932	-0.588456	0.270681	-2.17399	0.0297062	0.295841
Rv0155	147.567	0.634349	0.293112	2.16419	0.03045	0.295923
Rv0679c	242.44	0.535665	0.247336	2.16574	0.0303312	0.295923
Rv0693	349.51	0.535365	0.247642	2.16185	0.0306298	0.295923
Rv1619	330.851	-0.567625	0.262815	-2.15979	0.0307888	0.295923
Rv2393	747.805	-0.566661	0.261669	-2.16557	0.0303443	0.295923
Rv2673	171.797	-0.573209	0.264651	-2.1659	0.0303187	0.295923
Rv3091	459.605	0.597937	0.276868	2.15965	0.0307999	0.295923
Rv3874	1448.53	-0.422882	0.195111	-2.1674	0.0302045	0.295923
Rv0352	460.063	0.499602	0.231576	2.1574	0.0309742	0.296293
Rv0981	231.41	-0.560102	0.261047	-2.1456	0.0319052	0.303865
Rv0682	435.637	-0.480474	0.225014	-2.13531	0.0327356	0.305269
Rv0694	389.797	0.48069	0.225136	2.13511	0.0327524	0.305269
Rv1485	606.134	0.455854	0.213122	2.13894	0.0324407	0.305269
Rv1683	428.099	0.529701	0.247314	2.14182	0.0322079	0.305269
Rv2188c	380.159	-0.546273	0.255498	-2.13807	0.0325109	0.305269
Rv0555	486.982	0.459404	0.215898	2.12788	0.0333471	0.309489
Rv3270	1384.58	0.418263	0.19681	2.12521	0.0335689	0.310228
Rv0257	1898.2	-0.533963	0.251751	-2.121	0.0339219	0.312168
Rv3495c	281.148	-0.498771	0.23548	-2.1181	0.0341665	0.313097
Rv0757	149.481	-0.584943	0.276607	-2.11471	0.0344549	0.314419
Rv0949	419.807	0.55002	0.261416	2.104	0.0353784	0.320167
Rv2380c	175.106	0.557097	0.26465	2.10503	0.0352887	0.320167
Rv1116	771.767	-0.48737	0.232334	-2.09771	0.0359305	0.32382
Rv1805c	1095.5	-0.454316	0.217483	-2.08897	0.0367103	0.329486
Rv2893	407.708	0.486823	0.234742	2.07387	0.0380916	0.339163
Rv3058c	158.772	-0.598481	0.288594	-2.07378	0.0380994	0.339163
Rv1815	379.096	-0.465161	0.226444	-2.0542	0.0399563	0.353152
Rv2337c	455.232	-0.497976	0.242465	-2.0538	0.0399948	0.353152
Rv2800	621.143	0.426586	0.208136	2.04956	0.0404074	0.355357
Rv0578c	2629.09	-0.438268	0.214499	-2.04322	0.0410308	0.359391
Rv0244c	494.585	-0.518317	0.253931	-2.04117	0.0412341	0.359726
Rv2363	351.759	0.503726	0.247133	2.03828	0.0415221	0.360796
Rv0313	1336.26	-0.415094	0.204016	-2.03461	0.0418897	0.361112
Rv2302	335.501	-0.482932	0.237248	-2.03556	0.0417946	0.361112
Rv0292	1175.41	0.399407	0.196823	2.02927	0.0424304	0.362904
Rv2441c	169.151	-0.549436	0.270668	-2.02993	0.0423638	0.362904
Rv1316c	680.292	-0.44741	0.221613	-2.01888	0.0435	0.369157
Rv1813c	366.546	0.52282	0.25885	2.01978	0.0434057	0.369157
Rv0251c	369.756	0.452519	0.225154	2.00982	0.0444501	0.375401
Rv1640c	4327.45	-0.378277	0.18852	-2.00656	0.0447964	0.375401
Rv2816c	2541.1	-0.547442	0.272634	-2.00798	0.0446458	0.375401
Rv3584	319.331	-0.459157	0.228964	-2.00536	0.0449242	0.375401
Rv0704	1639.55	-0.388287	0.194477	-1.99657	0.0458718	0.380404
Rv2481c	396.72	-0.540685	0.270635	-1.99784	0.0457338	0.380404
Rv0443	324.888	0.466816	0.23459	1.98993	0.0465991	0.38358
Rv2080	1215.67	-0.424986	0.213576	-1.98986	0.0466064	0.38358
Rv1240	326.258	0.527017	0.265335	1.98623	0.0470077	0.385244
Rv2966c	189.811	-0.51099	0.257446	-1.98484	0.0471619	0.385244
Rv0145	982.419	-0.484671	0.24471	-1.98059	0.0476372	0.386219
Rv2706c	1094.64	0.398929	0.201462	1.98017	0.0476839	0.386219
Rv3079c	223.054	-0.598059	0.302198	-1.97903	0.0478125	0.386219
Rv2703	1442.77	-0.391371	0.198038	-1.97624	0.048128	0.387333
Rv0075	164.528	-0.552096	0.281732	-1.95965	0.0500371	0.392888
Rv0157A	598.671	0.514071	0.261347	1.96701	0.0491825	0.392888
Rv0263c	150.119	-0.559992	0.285498	-1.96146	0.0498258	0.392888
Rv0558	1267.58	0.37947	0.192889	1.96729	0.0491497	0.392888
Rv0706	868.096	-0.398167	0.20322	-1.95929	0.050079	0.392888
Rv0878c	745.93	-0.437357	0.223118	-1.9602	0.0499721	0.392888
Rv2930	225.774	0.511148	0.261089	1.95775	0.0502594	0.392888
Rv3628	318.658	-0.451868	0.230808	-1.95776	0.050258	0.392888
Rv2845c	633.099	0.48326	0.24739	1.95344	0.0507679	0.394905
Rv3511	241.731	-0.533584	0.273284	-1.95249	0.0508796	0.394905
Rv1810	200.844	-0.550558	0.282572	-1.94838	0.0513693	0.397293
Rv0269c	155.792	0.54354	0.2795	1.94469	0.0518126	0.397899
Rv2926c	170.518	0.527172	0.27102	1.94514	0.0517577	0.397899
Rv1486c	382.496	0.448113	0.230978	1.94007	0.0523717	0.400782
Rv3432c	199.471	-0.495033	0.255414	-1.93816	0.0526042	0.401153
Rv2454c	270.96	0.518498	0.268379	1.93196	0.0533642	0.404122
Rv2529	310.011	0.465364	0.240802	1.93256	0.0532908	0.404122
Rv1685c	423.95	0.483099	0.250516	1.92842	0.0538031	0.404637
Rv3686c	311.63	-0.517299	0.268199	-1.92879	0.0537574	0.404637
Rv1954c	1651.85	-0.418993	0.217476	-1.92662	0.054027	0.404924
Rv2670c	183.23	-0.536635	0.278809	-1.92474	0.0542619	0.405291
Rv0989c	371.937	-0.431909	0.225165	-1.91819	0.0550873	0.408658
Rv3141	1586.27	-0.377214	0.196616	-1.91853	0.0550443	0.408658
Rv1007c	415.395	0.434224	0.227171	1.91144	0.0559482	0.413637
Rv2904c	385.119	-0.440619	0.230964	-1.90774	0.0564247	0.415751
Rv2216	220.531	0.501608	0.263157	1.90612	0.0566348	0.415894
Rv1490	431.262	-0.416645	0.218859	-1.90372	0.0569471	0.416784
Rv3487c	1300.91	-0.485786	0.255739	-1.89953	0.0574942	0.419381
Rv0171	1609.94	-0.37953	0.200508	-1.89284	0.0583789	0.420212
Rv0231	149.788	-0.551931	0.291444	-1.89378	0.0582538	0.420212
Rv0698	148.465	0.538737	0.284528	1.89344	0.0582993	0.420212
Rv3737	219.234	0.476074	0.251272	1.89466	0.0581374	0.420212
Rv2178c	383.766	0.435839	0.230537	1.89053	0.0586865	0.421037
Rv1646	242.885	-0.478747	0.254398	-1.88188	0.0598517	0.4245
Rv1872c	6479.39	-0.407093	0.216271	-1.88233	0.0597918	0.4245
Rv2558	579.468	-0.423029	0.224478	-1.8845	0.0594977	0.4245
Rv3774	452.71	0.442959	0.235469	1.88118	0.0599478	0.4245
Rv1833c	231.2	0.530844	0.282773	1.87728	0.0604794	0.425502
Rv2985	4990.99	-0.44043	0.234609	-1.87729	0.0604781	0.425502
Rv0440	5792.65	0.989015	0.528521	1.87129	0.0613053	0.429926
Rv0811c	196.114	0.489531	0.26279	1.86282	0.062487	0.435098
Rv1179c	4020.7	0.41281	0.221735	1.86173	0.0626414	0.435098
Rv2413c	3215.13	-0.498401	0.267445	-1.86356	0.0623828	0.435098
Rv2102	846.394	0.385946	0.20754	1.85962	0.0629397	0.435782
Rv0486	667.091	0.411425	0.221533	1.85717	0.0632872	0.436802
Rv2144c	455.838	-0.41272	0.222619	-1.85393	0.0637492	0.438603
Rv2052c	275.21	0.447356	0.241611	1.85156	0.0640894	0.439557
Rv2524c	4844.4	-0.365207	0.197505	-1.8491	0.0644434	0.440599
Rv0015c	891.488	0.403875	0.219811	1.83738	0.0661545	0.445308
Rv0211	319.932	0.436192	0.236881	1.84139	0.065564	0.445308
Rv0758	835.773	-0.377364	0.205459	-1.83669	0.0662562	0.445308
Rv0977	365.175	-0.452377	0.246392	-1.836	0.0663572	0.445308
Rv2753c	593.561	0.387067	0.210473	1.83903	0.0659109	0.445308
Rv3395A	277.717	0.441481	0.239871	1.84049	0.0656963	0.445308
Rv0690c	161.546	0.498637	0.272088	1.83263	0.066857	0.447259
Rv0897c	206.157	0.470411	0.256875	1.83128	0.0670581	0.447259
Rv2576c	397.819	0.405497	0.222292	1.82416	0.0681278	0.453008
Rv0672	269.338	-0.443304	0.244027	-1.81662	0.0692759	0.459242
Rv2858c	265.451	0.455083	0.251335	1.81066	0.0701934	0.463914
Rv0061c	563.652	-0.406542	0.225357	-1.80399	0.0712323	0.465381
Rv0746	216.919	0.490453	0.271767	1.80468	0.071125	0.465381
Rv2724c	139.5	-0.531701	0.294359	-1.8063	0.0708714	0.465381
Rv3430c	1395.43	0.388429	0.215506	1.8024	0.0714822	0.465381
Rv3777	1894.25	-0.389388	0.21591	-1.80347	0.0713145	0.465381
Rv2982c	169.445	0.479276	0.267117	1.79425	0.0727729	0.472374
Rv0510	348.814	0.514884	0.289249	1.78008	0.0750637	0.481617
Rv0577	787.407	-0.473921	0.265801	-1.78299	0.0745873	0.481617
Rv2191	893.453	0.35962	0.201894	1.78124	0.0748739	0.481617
Rv3136	753.594	0.382604	0.214949	1.77997	0.0750801	0.481617
Rv3545c	155.065	-0.486912	0.273811	-1.77828	0.0753585	0.481853
Rv3894c	411.103	-0.427202	0.240398	-1.77706	0.0755588	0.481853
Rv0882	510.436	-0.497913	0.280518	-1.77498	0.0759013	0.482626
Rv1324	442.34	0.386127	0.218232	1.76935	0.076836	0.487149
Rv1045	355.886	0.563517	0.31897	1.76668	0.0772826	0.488561
Rv2137c	1108.86	-0.376628	0.213402	-1.76487	0.0775854	0.489057
Rv0277c	817.288	-0.381007	0.217149	-1.75458	0.0793308	0.491535
Rv2046	261.921	0.427443	0.2431	1.7583	0.0786968	0.491535
Rv2945c	211.473	-0.458881	0.261205	-1.75679	0.078954	0.491535
Rv2972c	507.638	0.46366	0.264091	1.75568	0.0791425	0.491535
Rv3493c	160.074	-0.481301	0.273915	-1.75712	0.0788973	0.491535
Rv3624c	378.199	-0.400532	0.227773	-1.75847	0.0786669	0.491535
Rv0634A	585.933	0.367514	0.209728	1.75234	0.0797157	0.492521
Rv3190A	1668.75	-0.373523	0.213532	-1.74926	0.0802457	0.494395
Rv0685	3228.36	-0.343273	0.197058	-1.74198	0.0815114	0.500778
Rv2079	258.485	0.435899	0.251131	1.73574	0.0826091	0.506097
Rv3603c	182.355	-0.454611	0.262363	-1.73276	0.083139	0.507917
Rv1374c	1167.76	-0.385838	0.223415	-1.727	0.0841676	0.512764
Rv0641	856.082	0.346559	0.201396	1.72079	0.0852895	0.516712
Rv3909	370.626	0.390885	0.227122	1.72103	0.0852448	0.516712
Rv3688c	349.299	-0.399339	0.232509	-1.71752	0.0858844	0.518875
Rv1426c	615.769	-0.410819	0.239614	-1.7145	0.0864362	0.519926
Rv2203	5082.71	-0.339625	0.198152	-1.71397	0.0865351	0.519926
Rv1163	171.304	-0.482673	0.281927	-1.71205	0.0868872	0.520607
Rv2190c	2023.46	-0.322184	0.18863	-1.70802	0.0876326	0.522988
Rv3093c	278.955	0.506414	0.296615	1.70731	0.0877642	0.522988
Rv0646c	213.526	0.427705	0.251097	1.70335	0.0885033	0.52524
Rv0647c	208.529	0.432961	0.254854	1.69886	0.0893462	0.52524
Rv1183	1630.11	-0.47103	0.277149	-1.69955	0.0892151	0.52524
Rv1455	182.811	0.57836	0.340225	1.69994	0.0891428	0.52524
Rv2127	402.297	-0.390986	0.229801	-1.70141	0.088866	0.52524
Rv0103c	614.514	0.352135	0.207637	1.69592	0.0899017	0.525672
Rv3107c	440.434	-0.386954	0.228125	-1.69624	0.0898411	0.525672
Rv1807	335.022	0.402164	0.237326	1.69457	0.0901577	0.525759
Rv3139	286.935	0.481144	0.284658	1.69025	0.0909794	0.529136
Rv1398c	492.861	-0.470207	0.278962	-1.68556	0.0918808	0.532958
Rv0877	465.303	-0.381935	0.226886	-1.68338	0.0923018	0.533979
Rv1302	140.155	-0.477642	0.285356	-1.67385	0.0941608	0.537916
Rv1420	218.917	0.444323	0.265494	1.67357	0.0942155	0.537916
Rv2882c	157.778	-0.454323	0.270831	-1.67751	0.0934423	0.537916
Rv3331	260.852	-0.409943	0.24444	-1.67707	0.0935287	0.537916
Rv3461c	278.117	-0.421455	0.251692	-1.67449	0.0940353	0.537916
Rv0732	425.979	-0.362122	0.217164	-1.6675	0.0954141	0.540376
Rv2606c	293.494	0.404435	0.24218	1.66998	0.0949234	0.540376
Rv3042c	236.233	0.444662	0.266555	1.66818	0.0952797	0.540376
Rv3678c	176.154	0.468721	0.281281	1.66638	0.0956373	0.540376
Rv2677c	281.017	0.394935	0.237931	1.65987	0.0969407	0.540736
Rv3239c	231.241	-0.412882	0.248743	-1.65988	0.0969393	0.540736
Rv3269	227.243	1.05117	0.632288	1.66248	0.0964164	0.540736
Rv3332	242.185	-0.471034	0.283091	-1.6639	0.0961327	0.540736
Rv3726	510.967	-0.381877	0.229852	-1.6614	0.0966322	0.540736
Rv2406c	314.058	-0.41535	0.250542	-1.65781	0.0973566	0.54167
Rv1430	258.735	0.409099	0.247205	1.6549	0.0979453	0.543559
Rv0710	531.652	0.3552	0.21611	1.64361	0.100257	0.54393
Rv1199c	7087.72	0.404096	0.245504	1.64598	0.0997678	0.54393
Rv1281c	191.122	0.450429	0.27336	1.64775	0.0994036	0.54393
Rv1736c	154.129	-0.480072	0.291944	-1.6444	0.100094	0.54393
Rv2115c	1287.49	-0.317995	0.192379	-1.65296	0.0983392	0.54393
Rv2124c	938.218	-0.392432	0.237649	-1.65131	0.0986757	0.54393
Rv2138	304.719	-0.389306	0.236403	-1.64679	0.0996019	0.54393
Rv3734c	290.107	-0.390485	0.237099	-1.64693	0.0995722	0.54393
Rv3823c	1599.55	-0.414776	0.251602	-1.64854	0.0992417	0.54393
Rv0070c	171.889	-0.494528	0.304042	-1.62651	0.103841	0.545461
Rv0169	552.12	-0.350821	0.214648	-1.63441	0.102174	0.545461
Rv0738	194.564	-0.420564	0.256891	-1.63713	0.101604	0.545461
Rv0822c	536.658	0.493502	0.302744	1.6301	0.103081	0.545461
Rv0883c	504.151	-0.378826	0.233018	-1.62573	0.104007	0.545461
Rv0888	748.495	0.364037	0.223938	1.62562	0.104031	0.545461
Rv1514c	224.608	0.407745	0.250124	1.63018	0.103064	0.545461
Rv1838c	183.931	-0.433367	0.265567	-1.63185	0.102711	0.545461
Rv1883c	219.668	-0.434662	0.264929	-1.64067	0.100865	0.545461
Rv2145c	935.439	-0.341245	0.208562	-1.63618	0.101802	0.545461
Rv2150c	835.443	-0.33189	0.203308	-1.63244	0.102586	0.545461
Rv2204c	776.614	-0.326325	0.200744	-1.62557	0.10404	0.545461
Rv2720	914.019	-0.343298	0.209799	-1.63632	0.101773	0.545461
Rv3490	385.883	0.413138	0.254118	1.62577	0.103998	0.545461
Rv3153	265.705	-0.40437	0.249027	-1.6238	0.104419	0.546134
Rv3627c	334.999	0.396589	0.244419	1.62258	0.104679	0.546185
Rv0106	258.817	-0.411022	0.254327	-1.61612	0.106068	0.5517
Rv0568	639.28	0.331914	0.206089	1.61054	0.107281	0.5517
Rv1078	640.834	-0.408225	0.253656	-1.60936	0.107537	0.5517
Rv1609	207.803	0.408145	0.254132	1.60604	0.108266	0.5517
Rv2062c	585.762	0.352161	0.21899	1.60811	0.107811	0.5517
Rv2358	154.392	0.489737	0.30385	1.61177	0.107012	0.5517
Rv2781c	931.054	-0.35881	0.222263	-1.61435	0.106452	0.5517
Rv2946c	740.347	0.362138	0.225392	1.60671	0.108118	0.5517
Rv3045	828.732	-0.325649	0.201784	-1.61385	0.10656	0.5517
Rv3094c	488.779	0.495297	0.307264	1.61196	0.106971	0.5517
Rv0669c	1178.62	0.404208	0.252308	1.60205	0.109146	0.552566
Rv3473c	169.919	-0.425307	0.265515	-1.60182	0.109196	0.552566
Rv3676	520.503	-0.345977	0.21584	-1.60294	0.108949	0.552566
Rv0201c	268.359	0.419648	0.262439	1.59903	0.109814	0.554406
Rv0717	202.236	-0.414552	0.259802	-1.59565	0.110568	0.555074
Rv2462c	578.352	0.364655	0.228622	1.59501	0.110709	0.555074
Rv3555c	153.264	0.449654	0.281691	1.59627	0.110429	0.555074
Rv1958c	945.914	-0.340465	0.213693	-1.59324	0.111107	0.555788
Rv2300c	360.501	-0.37616	0.23653	-1.59032	0.111762	0.557787
Rv1290c	387.11	0.366782	0.231532	1.58415	0.113159	0.558371
Rv3266c	219.065	0.395378	0.249305	1.58592	0.112757	0.558371
Rv3276c	206.857	0.412886	0.260532	1.58478	0.113016	0.558371
Rv3464	241.185	0.410898	0.259318	1.58453	0.113073	0.558371
Rv3822	712.544	-0.381768	0.240583	-1.58684	0.112548	0.558371
Rv2375	5971.06	-0.302178	0.191073	-1.58148	0.113768	0.560109
Rv0670	268.971	0.407594	0.25833	1.57781	0.11461	0.56053
Rv0680c	154.705	-0.429602	0.271997	-1.57944	0.114236	0.56053
Rv1896c	292.473	0.3718	0.235653	1.57774	0.114625	0.56053
Rv0999	275.455	0.386183	0.245216	1.57487	0.115286	0.560766
Rv1904	495.447	-0.384337	0.243996	-1.57518	0.115215	0.560766
Rv2368c	676.214	-0.387956	0.246449	-1.57419	0.115444	0.560766
Rv3799c	1073.57	-0.310614	0.197929	-1.56932	0.116573	0.564592
Rv3845	184.283	0.415007	0.264578	1.56856	0.11675	0.564592
Rv2083	450.051	-0.367149	0.234464	-1.56591	0.117371	0.566339
Rv2942	1294.36	0.317487	0.20305	1.56359	0.117915	0.567708
Rv2944	172.358	0.438148	0.280568	1.56165	0.118371	0.568651
Rv0844c	201.899	0.402836	0.258433	1.55877	0.119052	0.570665
Rv0597c	414.722	0.357069	0.230661	1.54802	0.121617	0.579821
Rv1009	673.755	-0.335437	0.216757	-1.54753	0.121735	0.579821
Rv2290	141.092	-0.465336	0.300716	-1.54743	0.12176	0.579821
Rv2935	685.749	0.321395	0.208359	1.54251	0.12295	0.584216
Rv1244	422.271	0.347268	0.225339	1.5411	0.123293	0.584572
Rv1539	189.004	0.419733	0.273005	1.53745	0.124182	0.587508
Rv2501c	166.329	-0.417864	0.272137	-1.53549	0.124664	0.58851
Rv1541c	723.488	0.31776	0.207523	1.5312	0.12572	0.590106
Rv1934c	149.719	0.424942	0.277602	1.53076	0.12583	0.590106
Rv2867c	529.867	-0.374861	0.244663	-1.53215	0.125485	0.590106
Rv2967c	458.065	-0.342991	0.224217	-1.52973	0.126084	0.590106
Rv1375	235.453	-0.39625	0.259601	-1.52638	0.126915	0.590222
Rv2220	693.121	-0.359164	0.235308	-1.52636	0.126921	0.590222
Rv2236c	384.02	0.346566	0.226889	1.52747	0.126644	0.590222
Rv0116c	159.225	-0.425119	0.279857	-1.51906	0.128748	0.590437
Rv0162c	227.456	0.37764	0.252126	1.49782	0.13418	0.590437
Rv0268c	232.458	-0.40282	0.269145	-1.49667	0.13448	0.590437
Rv0456c	209.298	0.392209	0.260359	1.50641	0.131961	0.590437
Rv0548c	154.458	0.414852	0.277389	1.49556	0.134768	0.590437
Rv0562	360.202	0.378402	0.250051	1.5133	0.130204	0.590437
Rv1080c	996.551	-0.314599	0.206773	-1.52147	0.128142	0.590437
Rv1321	248.476	0.401494	0.264006	1.52078	0.128316	0.590437
Rv1388	555.834	-0.383026	0.253191	-1.5128	0.130332	0.590437
Rv1630	1498.01	-0.288441	0.191832	-1.50361	0.132681	0.590437
Rv1726	227.566	0.398782	0.265574	1.50159	0.133203	0.590437
Rv1879	1422.32	-0.296552	0.194768	-1.52259	0.127861	0.590437
Rv1911c	148.326	0.427938	0.286771	1.49226	0.13563	0.590437
Rv1926c	3608.4	0.282156	0.18756	1.50435	0.132491	0.590437
Rv2066	553.712	0.330211	0.220672	1.49638	0.134554	0.590437
Rv2195	1028.19	-0.299691	0.200829	-1.49227	0.135629	0.590437
Rv2408	546.152	-0.351109	0.233766	-1.50197	0.133105	0.590437
Rv2427c	584.051	0.312164	0.208364	1.49817	0.134089	0.590437
Rv2438A	324.224	0.360731	0.238228	1.51422	0.129969	0.590437
Rv2438c	201.582	0.392365	0.258247	1.51934	0.128676	0.590437
Rv2471	185.712	0.421047	0.279097	1.5086	0.1314	0.590437
Rv2844	440.774	0.373741	0.249174	1.49992	0.133635	0.590437
Rv3053c	422.675	-0.35652	0.236052	-1.51035	0.130955	0.590437
Rv3204	351.847	0.34685	0.231498	1.49829	0.134059	0.590437
Rv3209	364.91	0.337158	0.225501	1.49516	0.134874	0.590437
Rv3225c	1256.68	0.295365	0.193833	1.52381	0.127555	0.590437
Rv3291c	505.983	-0.36155	0.238107	-1.51844	0.128904	0.590437
Rv3458c	783.259	-0.314072	0.21045	-1.49238	0.135599	0.590437
Rv3509c	356.495	-0.335264	0.224205	-1.49535	0.134824	0.590437
Rv3776	506.288	0.354359	0.237234	1.49371	0.135252	0.590437
Rv3852	569.604	-0.344134	0.227212	-1.51459	0.129876	0.590437
Rv3921c	1436.23	-0.299877	0.19941	-1.50382	0.132628	0.590437
Rv0741	183.662	-0.389228	0.261146	-1.49046	0.136103	0.591273
Rv1353c	207.447	-0.39476	0.265034	-1.48947	0.136364	0.591273
Rv0246	1066.85	0.289887	0.195486	1.4829	0.1381	0.594074
Rv2455c	465.024	0.343228	0.231413	1.48318	0.138026	0.594074
Rv3548c	291.58	-0.349586	0.235566	-1.48403	0.137801	0.594074
Rv3838c	194.277	0.38268	0.257984	1.48335	0.137982	0.594074
Rv3173c	210.253	0.410691	0.277482	1.48006	0.138856	0.596153
Rv0613c	1206.53	0.340483	0.230215	1.47898	0.139146	0.596223
Rv0930	2651.66	0.305437	0.206962	1.47582	0.139993	0.598677
Rv3197	932.633	-0.336429	0.228229	-1.47409	0.140458	0.59949
Rv1510	641.064	-0.374999	0.255239	-1.46921	0.141776	0.603933
Rv0678	512.051	-0.361695	0.247397	-1.46201	0.14374	0.609915
Rv1298	214.73	-0.491188	0.335827	-1.46262	0.14357	0.609915
Rv2409c	162.582	-0.392808	0.268995	-1.46028	0.144214	0.610738
Rv0418	205.042	0.426436	0.292777	1.45652	0.145249	0.612741
Rv3391	276.25	0.352136	0.241742	1.45666	0.14521	0.612741
Rv1507A	933.46	-0.299592	0.206425	-1.45134	0.146686	0.616419
Rv2390c	184.982	-0.382656	0.263501	-1.4522	0.146446	0.616419
Rv0041	768.76	0.301439	0.208581	1.44519	0.148404	0.617689
Rv0890c	226.284	0.379004	0.262252	1.44519	0.148404	0.617689
Rv1173	3683.35	0.295243	0.204135	1.44631	0.148089	0.617689
Rv2996c	507.797	0.31337	0.216633	1.44654	0.148025	0.617689
Rv3306c	282.86	0.34461	0.238119	1.44722	0.147836	0.617689
Rv0069c	226.435	-0.358386	0.248348	-1.44308	0.148999	0.618851
Rv0136	276.757	0.358792	0.248784	1.44218	0.149251	0.618851
Rv1829	260.221	-0.361384	0.251031	-1.4396	0.14998	0.619427
Rv2448c	291.203	0.387074	0.269048	1.43868	0.150241	0.619427
Rv3843c	368.295	0.350249	0.24345	1.43869	0.150239	0.619427
Rv3859c	1004.86	-0.284464	0.197879	-1.43757	0.150557	0.619557
Rv1340	199.395	-0.36893	0.256887	-1.43616	0.150957	0.620032
Rv0229c	217.971	0.362615	0.252836	1.43419	0.151518	0.621165
Rv2094c	138.846	-0.402913	0.282269	-1.42741	0.153463	0.627959
Rv1765A	2544.93	-0.267029	0.18743	-1.42468	0.154249	0.629994
Rv1629	776.741	0.288497	0.202737	1.42301	0.154734	0.630793
Rv0564c	376.649	0.326978	0.230297	1.41981	0.155663	0.632152
Rv1836c	519.11	0.304176	0.214529	1.41788	0.156226	0.632152
Rv2130c	405.534	0.313321	0.220881	1.41851	0.156042	0.632152
Rv2192c	322.643	0.332789	0.234476	1.41929	0.155814	0.632152
Rv0270	1075.07	-0.278083	0.196402	-1.41589	0.156808	0.632157
Rv0552	186.119	0.368918	0.261102	1.41293	0.157677	0.632157
Rv2850c	446.979	0.32093	0.226652	1.41596	0.156788	0.632157
Rv3786c	243.186	0.375089	0.265106	1.41486	0.157109	0.632157
Rv3882c	204.533	0.36175	0.255879	1.41376	0.157434	0.632157
Rv0038	431.574	0.309297	0.219058	1.41194	0.157968	0.632163
Rv1071c	192.502	0.395775	0.280692	1.41	0.15854	0.632582
Rv2214c	707.351	0.3048	0.216229	1.40962	0.158653	0.632582
Rv1053c	725.345	0.287145	0.204359	1.4051	0.159991	0.633285
Rv1264	1396.33	-0.292145	0.207777	-1.40605	0.159708	0.633285
Rv2782c	335.647	0.34777	0.247156	1.40709	0.159401	0.633285
Rv3709c	484.086	0.308895	0.219785	1.40544	0.159891	0.633285
Rv1322	1714.16	0.287752	0.204963	1.40392	0.160342	0.633525
Rv2840c	675.532	-0.311174	0.221904	-1.40229	0.160828	0.634295
Rv0458	197.253	-0.367426	0.262583	-1.39928	0.16173	0.634767
Rv1248c	1340.55	-0.270881	0.193628	-1.39898	0.16182	0.634767
Rv3695	322.168	0.321366	0.229587	1.39975	0.161587	0.634767
Rv2335	211.064	0.355332	0.254246	1.39759	0.162236	0.635253
Rv0168	228.897	-0.364172	0.261804	-1.39101	0.164223	0.639024
Rv0227c	558.873	-0.315391	0.227445	-1.38667	0.165543	0.639024
Rv0357c	158.588	0.381346	0.274713	1.38816	0.165088	0.639024
Rv1265	370.768	-0.323658	0.233279	-1.38743	0.165311	0.639024
Rv1642	325.652	-0.376675	0.270823	-1.39085	0.16427	0.639024
Rv1776c	425.117	-0.301796	0.217552	-1.38724	0.165369	0.639024
Rv2344c	202.379	0.353943	0.25516	1.38714	0.165399	0.639024
Rv3704c	249.465	-0.357782	0.257672	-1.38851	0.164981	0.639024
Rv1983	636.156	0.283752	0.205381	1.38159	0.167097	0.643312
Rv3891c	152.629	-0.379011	0.274424	-1.38112	0.167243	0.643312
Rv0141c	891.47	-0.300716	0.218713	-1.37493	0.169152	0.64445
Rv0146	159.195	-0.392772	0.285863	-1.37399	0.169446	0.64445
Rv1461	471.609	-0.304727	0.221558	-1.37539	0.169012	0.64445
Rv1696	247.949	0.355584	0.258344	1.3764	0.168698	0.64445
Rv2832c	691.168	-0.285715	0.208025	-1.37347	0.169608	0.64445
Rv3349c	200.372	-0.355061	0.258473	-1.37369	0.169539	0.64445
Rv3396c	205.449	0.364716	0.264739	1.37764	0.168313	0.64445
Rv0072	196.815	-0.36869	0.269136	-1.3699	0.170717	0.64567
Rv0655	1960.77	-0.289878	0.211628	-1.36975	0.170764	0.64567
Rv3525c	205.985	0.368472	0.269039	1.36958	0.170817	0.64567
Rv0402c	675.894	0.285031	0.208658	1.36602	0.171932	0.647173
Rv2014	378.659	0.352916	0.258336	1.36611	0.171904	0.647173
Rv2156c	175.053	-0.390115	0.285805	-1.36497	0.172263	0.647173
Rv2287	321.743	-0.318998	0.233821	-1.36428	0.172478	0.647173
Rv3800c	5640.4	-0.250994	0.184069	-1.36359	0.172698	0.647173
Rv3336c	178.217	0.362724	0.266452	1.36131	0.173416	0.648749
Rv0283	712.894	0.279809	0.205901	1.35895	0.174162	0.650424
Rv1161	1731.18	-0.319742	0.235578	-1.35726	0.174697	0.651308
Rv1666c	355.677	0.306903	0.227214	1.35072	0.176785	0.656844
Rv3647c	350.764	-0.325246	0.240634	-1.35162	0.176496	0.656844
Rv3661	204.858	-0.340371	0.252397	-1.34855	0.17748	0.658307
Rv3307	205.414	0.365264	0.271212	1.34678	0.178051	0.659301
Rv1979c	345.896	-0.328191	0.245039	-1.33934	0.18046	0.665708
Rv2504c	210.954	-0.3471	0.25912	-1.33953	0.180397	0.665708
Rv2947c	173.983	0.385709	0.288141	1.33861	0.180697	0.665708
Rv0164	654.404	-0.312463	0.234092	-1.33479	0.181946	0.669181
Rv0232	173.565	-0.488276	0.367246	-1.32956	0.183663	0.671833
Rv1863c	349.698	-0.298783	0.2248	-1.32911	0.183813	0.671833
Rv2852c	378.915	0.319599	0.240509	1.32884	0.183899	0.671833
Rv3618	215.049	-0.381893	0.287234	-1.32955	0.183666	0.671833
Rv3370c	559.86	0.297925	0.224428	1.32748	0.184349	0.67235
Rv1886c	472.459	-0.366085	0.276262	-1.32514	0.185125	0.674054
Rv2589	485.175	0.31161	0.235342	1.32408	0.185478	0.674213
Rv1537	349.204	0.308293	0.234179	1.31649	0.18801	0.677769
Rv2174	327.866	-0.30796	0.233803	-1.31718	0.187779	0.677769
Rv3142c	402.987	0.293821	0.223161	1.31663	0.187962	0.677769
Rv3191c	1439.95	-0.26791	0.203227	-1.31828	0.187411	0.677769
Rv3459c	442.958	-0.336919	0.255905	-1.31658	0.18798	0.677769
Rv0684	2733.27	-0.261756	0.199468	-1.31227	0.189429	0.679482
Rv1920	160.127	-0.35623	0.271152	-1.31376	0.188925	0.679482
Rv1937	182.722	0.344295	0.262545	1.31137	0.189732	0.679482
Rv2206	500.268	0.281212	0.214414	1.31154	0.189676	0.679482
Rv0170	271.553	-0.332187	0.256234	-1.29642	0.19483	0.679497
Rv0186	1026.45	-0.274177	0.210863	-1.30026	0.193511	0.679497
Rv0454	948.769	-0.292191	0.224847	-1.29951	0.19377	0.679497
Rv0495c	199.663	0.344424	0.266628	1.29178	0.196434	0.679497
Rv0580c	151.654	-0.357825	0.277291	-1.29043	0.196901	0.679497
Rv0628c	429.525	0.282635	0.218141	1.29565	0.195095	0.679497
Rv0824c	4402.39	-0.269552	0.206061	-1.30812	0.190834	0.679497
Rv1167c	210.492	0.334296	0.258283	1.2943	0.195562	0.679497
Rv1484	306.427	0.327603	0.250291	1.30889	0.190573	0.679497
Rv1625c	230.85	0.320957	0.247001	1.29941	0.193802	0.679497
Rv1672c	496.788	0.29776	0.229572	1.29702	0.194623	0.679497
Rv2061c	223.172	-0.337713	0.259604	-1.30087	0.193302	0.679497
Rv2173	211.822	0.349631	0.269791	1.29593	0.194998	0.679497
Rv2477c	562.37	0.290903	0.222041	1.31013	0.19015	0.679497
Rv2497c	139.5	0.365472	0.281827	1.29679	0.194702	0.679497
Rv2540c	824.876	0.279069	0.21506	1.29763	0.194413	0.679497
Rv2591	540.62	0.325041	0.251761	1.29107	0.196679	0.679497
Rv2614c	293.224	0.339293	0.259915	1.3054	0.191756	0.679497
Rv2672	353.47	0.305554	0.234472	1.30316	0.192522	0.679497
Rv3413c	2106.95	-0.292795	0.226354	-1.29353	0.195829	0.679497
Rv3706c	160.194	-0.35718	0.274091	-1.30314	0.192525	0.679497
Rv3785	434.174	0.287084	0.222452	1.29054	0.196863	0.679497
Rv3881c	701.564	-0.285876	0.218894	-1.306	0.191552	0.679497
Rv1431	193.908	-0.336918	0.261521	-1.2883	0.197641	0.680973
Rv0786c	185.44	0.374647	0.291642	1.28461	0.198929	0.684327
Rv0102	285.425	0.318703	0.256173	1.24409	0.213465	0.685031
Rv0134	331.26	0.294417	0.23535	1.25097	0.210944	0.685031
Rv0140	423.634	-0.287375	0.224328	-1.28105	0.200177	0.685031
Rv0545c	863.278	-0.258721	0.207545	-1.24658	0.212552	0.685031
Rv0713	195.892	-0.343735	0.274291	-1.25318	0.210141	0.685031
Rv0724	878.699	0.250676	0.20053	1.25007	0.211275	0.685031
Rv0776c	257.061	0.305421	0.246302	1.24003	0.214966	0.685031
Rv0813c	229.368	0.310173	0.248377	1.2488	0.211739	0.685031
Rv0862c	173.014	0.329291	0.265131	1.24199	0.214239	0.685031
Rv0886	154.169	-0.349744	0.279176	-1.25277	0.210289	0.685031
Rv0923c	2079.16	0.251465	0.198819	1.2648	0.205944	0.685031
Rv0946c	300.268	0.307688	0.241281	1.27523	0.202229	0.685031
Rv1010	211.366	-0.323273	0.260987	-1.23865	0.215474	0.685031
Rv1110	896.318	-0.267426	0.215049	-1.24356	0.213661	0.685031
Rv1233c	287.529	0.321441	0.251819	1.27647	0.201788	0.685031
Rv1318c	718.861	0.304724	0.240244	1.2684	0.204657	0.685031
Rv1319c	198.757	0.368093	0.288132	1.27751	0.201421	0.685031
Rv1377c	273.104	-0.315874	0.255184	-1.23783	0.21578	0.685031
Rv1453	881.064	-0.250562	0.201497	-1.2435	0.213683	0.685031
Rv1481	331.349	-0.302597	0.23719	-1.27576	0.20204	0.685031
Rv1488	312.461	-0.31654	0.250975	-1.26124	0.207223	0.685031
Rv1651c	590.081	0.268903	0.213129	1.26169	0.207059	0.685031
Rv1783	1111.16	-0.251809	0.20273	-1.24209	0.214203	0.685031
Rv1791	363.497	-0.279535	0.225368	-1.24035	0.214845	0.685031
Rv1797	412.615	-0.309032	0.246242	-1.25499	0.209481	0.685031
Rv1928c	296.453	0.306997	0.247805	1.23886	0.215396	0.685031
Rv1981c	197.16	-0.357906	0.282432	-1.26723	0.205073	0.685031
Rv2084	197.377	-0.334072	0.263524	-1.26771	0.204902	0.685031
Rv2126c	447.296	0.267353	0.215722	1.23934	0.215219	0.685031
Rv2147c	830.556	-0.247944	0.199234	-1.24448	0.213322	0.685031
Rv2211c	168.655	0.375761	0.297931	1.26124	0.207224	0.685031
Rv2237A	241.637	-0.319835	0.252311	-1.26762	0.204933	0.685031
Rv2261c	216.85	0.31892	0.255886	1.24634	0.212641	0.685031
Rv2376c	1101.93	-0.262437	0.205586	-1.27653	0.201768	0.685031
Rv2397c	3733.04	-0.265761	0.207296	-1.28203	0.199832	0.685031
Rv2685	293.242	-0.302215	0.241367	-1.25209	0.210536	0.685031
Rv2686c	289.449	-0.308055	0.244165	-1.26167	0.207068	0.685031
Rv2745c	175.012	0.396931	0.315246	1.25912	0.207989	0.685031
Rv2885c	316.591	-0.322	0.253772	-1.26886	0.204492	0.685031
Rv2917	167.085	0.35416	0.280256	1.2637	0.206337	0.685031
Rv3031	162.269	0.365567	0.288271	1.26814	0.204748	0.685031
Rv3052c	150.557	-0.353643	0.281782	-1.25502	0.20947	0.685031
Rv3192	195.133	0.321107	0.257557	1.24675	0.212491	0.685031
Rv3198c	359.219	-0.289624	0.229661	-1.26109	0.207276	0.685031
Rv3210c	565.815	0.271139	0.217489	1.24668	0.212515	0.685031
Rv3235	1215.68	-0.2961	0.237153	-1.24856	0.211825	0.685031
Rv3240c	830.572	-0.262906	0.209768	-1.25332	0.21009	0.685031
Rv3648c	4375.94	-0.28309	0.224295	-1.26213	0.206901	0.685031
Rv3767c	296.905	0.288808	0.232544	1.24195	0.214254	0.685031
Rv3783	190.199	-0.346191	0.27346	-1.26597	0.205525	0.685031
Rv3803c	763.253	-0.285398	0.228382	-1.24965	0.211427	0.685031
Rv3879c	1143.16	0.245323	0.19689	1.24599	0.212767	0.685031
Rv3884c	282.13	-0.305033	0.242541	-1.25766	0.208516	0.685031
Rv3008	730.174	0.252726	0.204329	1.23686	0.21614	0.685176
Rv1028c	167.142	0.337717	0.274264	1.23136	0.218189	0.687878
Rv2992c	243.867	0.304256	0.246893	1.23234	0.217823	0.687878
Rv3197A	873.461	-0.317517	0.257896	-1.23118	0.218254	0.687878
Rv3835	289.326	0.290084	0.235307	1.23279	0.217654	0.687878
Rv0683	330.673	-0.291163	0.23673	-1.22994	0.21872	0.688059
Rv1743	277.183	-0.296699	0.241347	-1.22935	0.218942	0.688059
Rv1104	155.295	-0.373075	0.303891	-1.22766	0.219574	0.689052
Rv3092c	429.441	0.272854	0.222498	1.22632	0.220077	0.689639
Rv1771	191.272	-0.323007	0.263706	-1.22488	0.220622	0.690353
Rv1837c	810.353	0.244521	0.200041	1.22235	0.221575	0.690365
Rv3286c	1076.39	0.268004	0.218954	1.22402	0.220946	0.690365
Rv3839	161.064	0.339388	0.277503	1.22301	0.221327	0.690365
Rv1249c	322.776	-0.281917	0.231007	-1.22038	0.22232	0.691161
Rv3376	1136.62	-0.268398	0.219998	-1.22	0.222464	0.691161
Rv2103c	211.526	-0.310805	0.255092	-1.21841	0.223069	0.692055
Rv1391	426.506	0.265624	0.218564	1.21531	0.224246	0.693488
Rv3229c	2235.65	-1.38637	1.13996	-1.21616	0.223925	0.693488
Rv3492c	339.141	-0.301692	0.24837	-1.21469	0.224485	0.693488
Rv2403c	295.715	-0.293514	0.242583	-1.20996	0.226296	0.694813
Rv2581c	150.335	0.333523	0.275775	1.20941	0.226507	0.694813
Rv2739c	188.181	0.313071	0.258833	1.20955	0.226451	0.694813
Rv3454	619.614	0.259936	0.214635	1.21106	0.225872	0.694813
Rv3730c	515.77	-0.273573	0.22569	-1.21216	0.22545	0.694813
Rv0068	148.214	-0.33447	0.278222	-1.20217	0.229298	0.695197
Rv0759c	326.785	-0.275488	0.229298	-1.20144	0.229581	0.695197
Rv0884c	163.412	0.338228	0.282185	1.1986	0.230683	0.695197
Rv1286	162.991	0.339205	0.28205	1.20264	0.229115	0.695197
Rv1448c	259.485	-0.318278	0.263809	-1.20647	0.227636	0.695197
Rv1452c	662.967	0.271782	0.226124	1.20191	0.229398	0.695197
Rv1760	670.652	-0.264973	0.219408	-1.20767	0.227173	0.695197
Rv2918c	181.517	0.318628	0.264519	1.20456	0.228375	0.695197
Rv2965c	148.43	-0.330764	0.276005	-1.1984	0.230763	0.695197
Rv3304	199.308	0.33328	0.278113	1.19836	0.230776	0.695197
Rv3514	741.467	-0.27484	0.228325	-1.20372	0.228698	0.695197
Rv3677c	222.1	-0.299592	0.248441	-1.20589	0.227861	0.695197
Rv3720	378.843	0.283578	0.236578	1.19867	0.230657	0.695197
Rv2711	712.366	0.246991	0.206831	1.19416	0.232414	0.698201
Rv3524	391.097	0.276013	0.231102	1.19434	0.232346	0.698201
Rv0235c	496.627	0.276648	0.232204	1.1914	0.233498	0.699231
Rv0266c	186.509	0.313308	0.264623	1.18398	0.236423	0.699231
Rv0344c	152.869	0.326794	0.274331	1.19124	0.23356	0.699231
Rv0528	341.535	0.275788	0.232109	1.18818	0.234762	0.699231
Rv0723	860.828	0.247865	0.209229	1.18466	0.236151	0.699231
Rv1678	188.046	-0.345826	0.292202	-1.18352	0.236604	0.699231
Rv1748	409.624	0.328168	0.277129	1.18417	0.236346	0.699231
Rv1846c	668.497	0.275522	0.231818	1.18853	0.234624	0.699231
Rv2329c	293.77	-0.29288	0.247016	-1.18567	0.235751	0.699231
Rv2715	308.773	-0.275534	0.231807	-1.18863	0.234584	0.699231
Rv3067	180.286	0.315745	0.265759	1.18809	0.2348	0.699231
Rv3611	1201.98	-0.968701	0.81578	-1.18745	0.235048	0.699231
Rv2583c	975.206	-0.240818	0.204089	-1.17997	0.238012	0.700752
Rv3263	348.765	0.289313	0.245061	1.18058	0.237771	0.700752
Rv3419c	216.848	0.302762	0.256623	1.17979	0.238082	0.700752
Rv1988	211.962	-0.304938	0.258701	-1.17873	0.238508	0.701058
Rv3721c	766.36	0.24264	0.206667	1.17406	0.240369	0.705579
Rv2695	159.944	0.32022	0.27312	1.17245	0.241016	0.706527
Rv1098c	289.099	0.274426	0.234504	1.17024	0.241904	0.708179
Rv0410c	1286.88	0.233918	0.200083	1.1691	0.242362	0.708545
Rv2887	213.167	0.304327	0.260483	1.16832	0.242679	0.708545
Rv0922	804.388	0.25517	0.218748	1.1665	0.243411	0.709732
Rv0062	167.644	0.350775	0.300947	1.16557	0.243788	0.709883
Rv0755c	169.016	-0.309568	0.265783	-1.16474	0.244126	0.709918
Rv0559c	532.484	0.259407	0.22307	1.16289	0.244874	0.711144
Rv0482	660.988	-0.245219	0.211861	-1.15745	0.247088	0.71359
Rv1356c	520.175	0.250859	0.217778	1.1519	0.249362	0.71359
Rv1477	625.988	-0.262145	0.227302	-1.15329	0.248792	0.71359
Rv1901	1161.71	-0.265862	0.230726	-1.15228	0.249205	0.71359
Rv2332	228.471	-0.288889	0.251032	-1.15081	0.249812	0.71359
Rv2443	2687.22	0.285114	0.247045	1.1541	0.24846	0.71359
Rv2495c	435.616	0.260291	0.226256	1.15042	0.249969	0.71359
Rv2575	1091.32	0.228321	0.197837	1.15409	0.248463	0.71359
Rv2863	175.569	-0.34401	0.297841	-1.15501	0.248086	0.71359
Rv2870c	195.079	0.306	0.26537	1.15311	0.248866	0.71359
Rv2969c	311.479	-0.265812	0.230796	-1.15172	0.249437	0.71359
Rv2995c	947.519	0.236506	0.205054	1.15338	0.248754	0.71359
Rv3484	671.11	0.34091	0.294481	1.15767	0.247	0.71359
Rv2723	167.835	-0.317612	0.276298	-1.14953	0.250339	0.713711
Rv1697	656.558	-0.23774	0.207102	-1.14794	0.250994	0.714646
Rv1508c	580.16	-0.243631	0.212917	-1.14425	0.25252	0.717117
Rv2048c	1280.59	0.231926	0.202663	1.14439	0.252462	0.717117
Rv1462	246.05	-0.280498	0.24536	-1.14321	0.25295	0.717405
Rv0339c	176.743	0.304559	0.266959	1.14085	0.253934	0.719259
Rv0194	216.187	-0.283311	0.249006	-1.13777	0.255218	0.720758
Rv2157c	571.813	-0.265365	0.233114	-1.13835	0.254975	0.720758
Rv3256c	181.06	0.297448	0.261561	1.1372	0.255454	0.720758
Rv0005	846.499	-0.23986	0.211158	-1.13593	0.255988	0.721329
Rv2280	290.433	0.279975	0.246688	1.13494	0.256402	0.721564
Rv0280	284.748	-0.356661	0.314865	-1.13275	0.257321	0.722527
Rv2383c	255.515	0.274481	0.242358	1.13254	0.257407	0.722527
Rv0241c	450.667	0.275986	0.243886	1.13162	0.257794	0.722685
Rv1170	149.756	0.321093	0.284613	1.12817	0.259247	0.725826
Rv0492c	607.303	0.238757	0.211821	1.12716	0.259673	0.726086
Rv0527	142.159	0.314885	0.280159	1.12395	0.261033	0.728023
Rv1853	217.815	0.292616	0.260232	1.12444	0.260826	0.728023
Rv3327	362.922	0.261413	0.232779	1.12301	0.261435	0.728212
Rv0846c	158.165	0.325123	0.290494	1.11921	0.263052	0.728628
Rv1072	1406.17	-0.235152	0.210116	-1.11916	0.263073	0.728628
Rv1916	204.61	0.284499	0.254305	1.11873	0.263255	0.728628
Rv2601	269.467	0.26571	0.237207	1.12016	0.262645	0.728628
Rv3742c	171.705	0.29748	0.265598	1.12004	0.262697	0.728628
Rv0193c	316.776	0.264731	0.238635	1.10936	0.267276	0.729018
Rv0406c	396.583	0.250878	0.225595	1.11207	0.266107	0.729018
Rv0843	316.216	0.257175	0.231259	1.11207	0.26611	0.729018
Rv1026	152.349	0.319595	0.286931	1.11384	0.265348	0.729018
Rv1367c	488.365	0.238876	0.214893	1.11161	0.266307	0.729018
Rv1599	359.087	0.272929	0.244873	1.11458	0.265032	0.729018
Rv1612	282.926	0.296546	0.267528	1.10847	0.26766	0.729018
Rv2217	270.239	0.266247	0.239767	1.11044	0.266808	0.729018
Rv2510c	522.598	0.235825	0.212749	1.10847	0.267659	0.729018
Rv2785c	170.605	-0.337698	0.302477	-1.11644	0.264233	0.729018
Rv3260c	310.368	-0.272848	0.245226	-1.11264	0.265865	0.729018
Rv3264c	304.886	0.268629	0.240816	1.1155	0.264637	0.729018
Rv3294c	510.094	-0.236733	0.213604	-1.10828	0.267741	0.729018
Rv1621c	230.272	0.321729	0.290957	1.10576	0.26883	0.729745
Rv2395B	154.039	-0.331459	0.299686	-1.10602	0.268718	0.729745
Rv3630	315.21	-0.267449	0.242101	-1.1047	0.269291	0.729745
Rv3773c	427.9	0.24373	0.220656	1.10457	0.269347	0.729745
Rv0148	141.683	-0.307699	0.27915	-1.10227	0.270343	0.730678
Rv1099c	417.011	0.244816	0.222188	1.10184	0.270531	0.730678
Rv1538c	255.13	0.269566	0.244962	1.10044	0.271141	0.730678
Rv1868	1815.19	0.30262	0.275187	1.09969	0.271467	0.730678
Rv2182c	340.902	0.249481	0.226862	1.0997	0.271461	0.730678
Rv2937	312.921	0.253287	0.230459	1.09906	0.271743	0.730678
Rv2989	1504.72	-0.313688	0.28559	-1.09839	0.272036	0.730678
Rv1658	233.236	-0.287982	0.262509	-1.09704	0.272625	0.731361
Rv0009	774.047	-0.219445	0.200639	-1.09373	0.274073	0.731683
Rv0237	238.663	0.299528	0.273914	1.09351	0.27417	0.731683
Rv0414c	371.321	0.257504	0.23507	1.09544	0.273324	0.731683
Rv1032c	250.723	-0.265159	0.243034	-1.09104	0.275257	0.731683
Rv1435c	580.208	0.23736	0.217602	1.0908	0.27536	0.731683
Rv3061c	151.316	-0.333786	0.306045	-1.09064	0.275429	0.731683
Rv3311	279.677	0.26621	0.243202	1.0946	0.273691	0.731683
Rv3673c	322.26	0.253796	0.232345	1.09232	0.274691	0.731683
Rv0104	439.759	0.258689	0.237565	1.08892	0.27619	0.731731
Rv0932c	1148.43	0.225144	0.206873	1.08832	0.276454	0.731731
Rv1501	244.822	0.273143	0.250751	1.0893	0.276022	0.731731
Rv1295	297.643	0.25986	0.239465	1.08517	0.277846	0.734523
Rv0788	213.198	-0.27529	0.254385	-1.08218	0.279173	0.734953
Rv1434	454.105	0.295263	0.272748	1.08255	0.279008	0.734953
Rv1479	524.779	-0.239637	0.221679	-1.08101	0.279693	0.734953
Rv2327	473.219	0.25627	0.236972	1.08143	0.279505	0.734953
Rv3198A	512.865	0.243915	0.225617	1.0811	0.279651	0.734953
Rv0284	1152.44	0.209262	0.193889	1.07929	0.280458	0.736075
Rv1422	180.244	0.282976	0.262543	1.07783	0.281111	0.736826
Rv1845c	256.662	0.284457	0.264087	1.07714	0.28142	0.736826
Rv1185c	2174.88	-0.256293	0.238289	-1.07556	0.282126	0.737791
Rv0411c	163.825	0.289613	0.269459	1.07479	0.282467	0.737797
Rv1158c	326.862	-0.251966	0.234625	-1.07391	0.282863	0.737948
Rv0530	819.329	0.217052	0.202436	1.0722	0.283629	0.738181
Rv1536	474.208	-0.233745	0.217868	-1.07287	0.283328	0.738181
Rv1644	326.067	-0.303859	0.28428	-1.06887	0.285128	0.739433
Rv1835c	663.355	-0.224378	0.209858	-1.06919	0.284985	0.739433
Rv2494	811.132	0.224555	0.209952	1.06955	0.284821	0.739433
Rv2328	493.008	-0.251788	0.236112	-1.0664	0.286245	0.74057
Rv2884	189.829	0.291728	0.273491	1.06668	0.286116	0.74057
Rv1703c	302.022	0.262133	0.246093	1.06518	0.286794	0.741112
Rv0294	577.884	0.232416	0.218527	1.06356	0.28753	0.741256
Rv2721c	1793.72	-0.21846	0.20533	-1.06394	0.287354	0.741256
Rv0962c	617.616	0.239341	0.225417	1.06177	0.288339	0.742464
Rv1016c	325.724	0.265789	0.250981	1.059	0.289599	0.743953
Rv1325c	318.316	0.25632	0.241899	1.05961	0.289321	0.743953
Rv0774c	323.248	0.253409	0.239613	1.05758	0.290248	0.744743
Rv0509	1089.45	-0.231393	0.220567	-1.04908	0.294142	0.74491
Rv0705	178.763	-0.286917	0.27256	-1.05267	0.292491	0.74491
Rv1079	624.207	-0.228382	0.216879	-1.05304	0.292322	0.74491
Rv1178	570.472	0.238012	0.2266	1.05036	0.293552	0.74491
Rv1328	446.649	0.240797	0.22966	1.04849	0.294412	0.74491
Rv2143	723.814	-0.212928	0.202794	-1.04997	0.293731	0.74491
Rv2748c	1247.62	0.203309	0.192632	1.05543	0.29123	0.74491
Rv2868c	490.2	-0.246995	0.234017	-1.05545	0.291218	0.74491
Rv3028c	1130.05	0.225495	0.21402	1.05362	0.292058	0.74491
Rv3211	1372.28	-0.216218	0.206158	-1.0488	0.294271	0.74491
Rv3230c	568.103	-1.20022	1.13835	-1.05436	0.291719	0.74491
Rv3841	2146.52	-0.21298	0.202633	-1.05107	0.293228	0.74491
Rv0614	813.873	0.257024	0.246174	1.04407	0.296452	0.746378
Rv1626	630.288	-0.219877	0.210481	-1.04464	0.296189	0.746378
Rv1768	442.927	-0.226403	0.217113	-1.04279	0.297046	0.746378
Rv2552c	160.529	0.310476	0.297562	1.0434	0.296764	0.746378
Rv2939	676.243	0.236278	0.225783	1.04648	0.295339	0.746378
Rv3175	572.783	0.22195	0.212765	1.04317	0.29687	0.746378
Rv0228	522.719	0.240596	0.230924	1.04188	0.297466	0.746575
Rv2187	522.056	-0.235867	0.226635	-1.04074	0.297998	0.747051
Rv0092	549.352	0.217666	0.210116	1.03593	0.300234	0.749001
Rv0179c	998.31	-0.203309	0.198429	-1.02459	0.305557	0.749001
Rv0233	230.832	-0.277762	0.271668	-1.02243	0.306575	0.749001
Rv0243	1296.4	0.232652	0.227549	1.02243	0.30658	0.749001
Rv0323c	141.483	0.298772	0.291531	1.02484	0.305439	0.749001
Rv0464c	317.206	-0.238217	0.233059	-1.02213	0.306718	0.749001
Rv0512	243.294	0.294015	0.288041	1.02074	0.307378	0.749001
Rv0707	874.48	-0.204326	0.19895	-1.02703	0.304408	0.749001
Rv1006	1148.72	0.199715	0.194067	1.0291	0.303432	0.749001
Rv1074c	658.647	-0.212785	0.205082	-1.03756	0.299474	0.749001
Rv1141c	550.031	0.237408	0.229844	1.03291	0.301645	0.749001
Rv1193	314.52	0.238976	0.232099	1.02963	0.303183	0.749001
Rv1228	1405.31	-0.23445	0.228582	-1.02567	0.305045	0.749001
Rv1327c	455.061	0.225072	0.220334	1.0215	0.307016	0.749001
Rv1403c	261.284	0.262976	0.255081	1.03095	0.302564	0.749001
Rv1785c	1069.07	-0.220761	0.213711	-1.03299	0.30161	0.749001
Rv2139	581.187	-0.261559	0.254947	-1.02593	0.304923	0.749001
Rv2325c	244.809	0.257629	0.251555	1.02415	0.305765	0.749001
Rv2396	1294.78	-0.212396	0.206915	-1.02649	0.304661	0.749001
Rv2708c	310.248	0.240529	0.234224	1.02692	0.304458	0.749001
Rv2976c	851.29	-0.262621	0.254048	-1.03374	0.301256	0.749001
Rv3014c	263.012	0.255717	0.250691	1.02005	0.307705	0.749001
Rv3138	289.907	0.275547	0.269997	1.02056	0.307465	0.749001
Rv3412	979.593	-0.209185	0.203244	-1.02923	0.303372	0.749001
Rv3680	675.128	-0.219596	0.211984	-1.03591	0.300245	0.749001
Rv3920c	582.194	-0.230801	0.224671	-1.02729	0.304285	0.749001
Rv0198c	343.387	0.232562	0.22868	1.01698	0.309165	0.750044
Rv0718	542.316	-0.234077	0.230151	-1.01706	0.309125	0.750044
Rv3208A	620.203	0.217901	0.214245	1.01706	0.309123	0.750044
Rv0143c	331.62	-0.231533	0.228849	-1.01173	0.311668	0.750649
Rv0199	225.423	0.253746	0.25058	1.01263	0.311235	0.750649
Rv0304c	634.174	0.210421	0.207292	1.0151	0.31006	0.750649
Rv0861c	149.593	0.294624	0.291509	1.01068	0.312168	0.750649
Rv1085c	156.251	-0.282481	0.279468	-1.01078	0.312121	0.750649
Rv1753c	574.857	0.212521	0.209637	1.01376	0.310699	0.750649
Rv2181	456.79	-0.220392	0.218017	-1.0109	0.312066	0.750649
Rv2700	257.806	0.269886	0.266697	1.01196	0.311559	0.750649
Rv1153c	501.462	0.22149	0.219393	1.00956	0.312707	0.751117
Rv1702c	758.193	-0.207438	0.205658	-1.00865	0.313141	0.751238
Rv2864c	200.042	0.272686	0.270517	1.00802	0.313446	0.751238
Rv0207c	803.853	-0.203601	0.203076	-1.00259	0.316059	0.751366
Rv0303	158.78	-0.282578	0.281265	-1.00467	0.315058	0.751366
Rv0563	166.558	0.288113	0.286684	1.00498	0.314905	0.751366
Rv1095	655.548	-0.211463	0.210161	-1.0062	0.31432	0.751366
Rv1245c	518.001	0.237634	0.23682	1.00344	0.31565	0.751366
Rv1614	749.541	0.218725	0.217582	1.00525	0.314775	0.751366
Rv1933c	2209.18	0.215008	0.214302	1.00329	0.315721	0.751366
Rv3798	586.094	-0.263498	0.262924	-1.00218	0.316256	0.751366
Rv2184c	170.259	-0.288177	0.287804	-1.0013	0.316683	0.751563
Rv0424c	215.148	-0.250793	0.250888	-0.999622	0.317493	0.751651
Rv0761c	394.328	-0.264609	0.264677	-0.999744	0.317435	0.751651
Rv1491c	305.899	-0.247279	0.247674	-0.998409	0.318081	0.751651
Rv2954c	614.465	-0.207219	0.207557	-0.998372	0.318099	0.751651
Rv0133	158.425	0.270399	0.271305	0.996661	0.318929	0.751677
Rv0386	206.846	0.2675	0.268898	0.9948	0.319833	0.751677
Rv2069	388.561	0.226813	0.22768	0.996194	0.319156	0.751677
Rv2292c	599.129	0.211686	0.212677	0.995341	0.31957	0.751677
Rv3486	5714.04	-0.272065	0.272869	-0.997054	0.318738	0.751677
Rv0345	591.601	-0.221261	0.222592	-0.994021	0.320213	0.751759
Rv1274	159.879	-0.2738	0.275953	-0.992196	0.321102	0.753035
Rv2109c	316.556	-0.231579	0.233996	-0.989673	0.322334	0.755113
Rv0295c	212.634	0.260335	0.264773	0.98324	0.32549	0.757623
Rv0803	409.284	0.238352	0.241857	0.985506	0.324375	0.757623
Rv2783c	1307.42	-0.204872	0.208239	-0.983831	0.325199	0.757623
Rv3208	1850.27	0.237716	0.241601	0.983921	0.325154	0.757623
Rv3234c	324.817	-0.239621	0.243256	-0.985059	0.324595	0.757623
Rv3689	882.612	-0.20199	0.205281	-0.983967	0.325132	0.757623
Rv3456c	1167.4	-0.202705	0.206414	-0.982032	0.326084	0.758198
Rv2710	725.787	0.209119	0.213584	0.979095	0.327533	0.760756
Rv0240	764.504	0.237917	0.24479	0.971922	0.33109	0.762078
Rv1165	332.187	-0.231507	0.237016	-0.976757	0.32869	0.762078
Rv1396c	1210.78	0.267851	0.275225	0.973209	0.330449	0.762078
Rv1913	235.678	0.247209	0.253689	0.974458	0.329829	0.762078
Rv2020c	145.788	0.28718	0.295356	0.972317	0.330893	0.762078
Rv2135c	150.962	-0.275561	0.282439	-0.975645	0.32924	0.762078
Rv2340c	262.681	-0.249861	0.257163	-0.971605	0.331247	0.762078
Rv3003c	525.158	-0.205957	0.211396	-0.974273	0.329921	0.762078
Rv3856c	396.272	0.226921	0.233281	0.97274	0.330683	0.762078
Rv0189c	583.798	0.216542	0.223632	0.968295	0.332897	0.762656
Rv0274	384.634	-0.214253	0.221255	-0.968354	0.332868	0.762656
Rv0441c	808.351	0.203843	0.21028	0.969392	0.33235	0.762656
Rv3727	3016.59	-0.193571	0.199651	-0.969543	0.332274	0.762656
Rv2120c	225.277	-0.251203	0.259629	-0.967545	0.333271	0.762712
Rv1844c	275.119	-0.244575	0.253232	-0.965815	0.334137	0.763299
Rv3098c	1191.54	-0.200388	0.20752	-0.965633	0.334228	0.763299
Rv3389c	317.86	0.235804	0.244431	0.964702	0.334694	0.763564
Rv3265c	202.567	0.262938	0.272899	0.963501	0.335296	0.764139
Rv1395	174.511	0.667116	0.693609	0.961804	0.336148	0.76528
Rv1898	882.925	0.190347	0.198231	0.960228	0.33694	0.766284
Rv1352	216.665	-0.25975	0.270712	-0.959505	0.337304	0.766313
Rv0812	370.887	0.214546	0.223843	0.958465	0.337828	0.766705
Rv0187	235.953	0.241224	0.2525	0.955343	0.339405	0.768198
Rv0226c	477.805	0.209556	0.219414	0.955069	0.339543	0.768198
Rv0278c	503.542	-0.260961	0.27308	-0.955622	0.339263	0.768198
Rv1333	140.879	0.276331	0.290785	0.950293	0.341963	0.771535
Rv2246	959.066	-0.20084	0.211288	-0.950553	0.341831	0.771535
Rv2988c	870.256	-0.753055	0.792635	-0.950065	0.342079	0.771535
Rv1317c	1019.4	-0.206042	0.217389	-0.947807	0.343228	0.772743
Rv3429	328.228	0.237989	0.251144	0.94762	0.343323	0.772743
Rv2201	910.985	0.196882	0.208428	0.944603	0.344862	0.775406
Rv0896	773.553	0.196791	0.209142	0.940947	0.346732	0.776067
Rv1425	909.775	-0.195043	0.206826	-0.94303	0.345666	0.776067
Rv1747	590.515	0.197612	0.210102	0.940551	0.346935	0.776067
Rv2774c	171.344	-0.250881	0.266674	-0.940777	0.346819	0.776067
Rv3666c	207.531	0.240422	0.255481	0.941057	0.346675	0.776067
Rv0128	315.099	-0.259277	0.276124	-0.938987	0.347737	0.776288
Rv0442c	211.595	0.238543	0.254371	0.937775	0.34836	0.776288
Rv0966c	199.092	-0.24677	0.263197	-0.937586	0.348457	0.776288
Rv1594	833.951	-0.194753	0.207515	-0.938501	0.347987	0.776288
Rv2373c	348.607	-0.211554	0.226596	-0.93362	0.3505	0.780041
Rv1564c	194.849	0.240194	0.258857	0.927903	0.353458	0.783382
Rv1826	195.993	-0.240683	0.25976	-0.926558	0.354156	0.783382
Rv2164c	405.368	0.216477	0.232954	0.92927	0.352749	0.783382
Rv2411c	163.699	-0.250585	0.270385	-0.926771	0.354046	0.783382
Rv2737c	492.36	-0.198028	0.213203	-0.928821	0.352982	0.783382
Rv3049c	686.518	-0.221812	0.239251	-0.927109	0.35387	0.783382
Rv1543	218.168	-0.234007	0.252804	-0.925646	0.35463	0.783635
Rv2531c	254.305	-0.224265	0.24275	-0.923851	0.355564	0.78411
Rv3011c	210.646	0.250692	0.271196	0.924394	0.355281	0.78411
Rv3662c	10220.4	-0.949325	1.02938	-0.922227	0.35641	0.785182
Rv2519	709.21	0.217666	0.2363	0.921142	0.356976	0.785636
Rv0060	932.47	-0.204065	0.221722	-0.920364	0.357382	0.785737
Rv2064	180.155	0.245737	0.26727	0.919433	0.357869	0.786014
Rv0676c	559.239	-0.191292	0.208507	-0.917437	0.358914	0.787516
Rv1770	425.597	-0.200233	0.219	-0.914305	0.360556	0.790325
Rv2518c	188.239	0.248448	0.272643	0.911258	0.362159	0.793042
Rv0317c	505.415	0.213393	0.235022	0.907969	0.363895	0.793928
Rv0435c	711.609	0.189915	0.209281	0.907465	0.364161	0.793928
Rv1376	615.15	-0.188694	0.208032	-0.907043	0.364384	0.793928
Rv1415	220.854	0.242751	0.267195	0.908518	0.363605	0.793928
Rv2741	513.369	-0.193076	0.212719	-0.907655	0.364061	0.793928
Rv1125	274.098	0.21438	0.236889	0.904979	0.365477	0.794041
Rv1478	233.838	-0.242269	0.267569	-0.905445	0.36523	0.794041
Rv1649	622.464	0.191261	0.212009	0.902136	0.366985	0.794041
Rv2077c	261.317	0.263105	0.291331	0.903114	0.366465	0.794041
Rv2193	490.893	-0.204131	0.22576	-0.904195	0.365892	0.794041
Rv3146	141.638	-0.25644	0.283633	-0.904126	0.365928	0.794041
Rv3916c	264.869	0.240631	0.266568	0.902701	0.366684	0.794041
Rv0220	419.26	0.195068	0.218534	0.892624	0.372058	0.795285
Rv0392c	199.553	-0.234095	0.260973	-0.897008	0.369715	0.795285
Rv0490	339.52	0.213672	0.23845	0.896086	0.370207	0.795285
Rv0505c	282.545	-0.211125	0.234799	-0.899173	0.36856	0.795285
Rv1117	400.586	-0.195635	0.219612	-0.890819	0.373026	0.795285
Rv1467c	274.142	0.233418	0.262028	0.890814	0.373029	0.795285
Rv1698	147.515	0.269616	0.30237	0.891678	0.372566	0.795285
Rv1782	428.616	-0.201866	0.226515	-0.891182	0.372831	0.795285
Rv1887	1052.16	-0.177873	0.198223	-0.897336	0.369539	0.795285
Rv2134c	214.26	-0.244229	0.273273	-0.893716	0.371474	0.795285
Rv3059	459.801	-0.199735	0.221986	-0.899763	0.368246	0.795285
Rv3299c	372.601	-0.202331	0.226895	-0.891741	0.372532	0.795285
Rv3439c	753.341	-0.182439	0.203667	-0.895773	0.370374	0.795285
Rv3797	143.12	-0.264314	0.294352	-0.897952	0.369211	0.795285
Rv3850	261.995	-0.217879	0.243411	-0.89511	0.370728	0.795285
Rv0438c	188.269	0.241207	0.271034	0.889953	0.373491	0.795492
Rv1924c	677.399	-0.184683	0.207753	-0.888954	0.374028	0.795858
Rv2339	595.243	-0.187363	0.211256	-0.886903	0.375131	0.795877
Rv2994	1188.88	0.202855	0.228582	0.887448	0.374838	0.795877
Rv3736	194.91	0.227719	0.256456	0.887945	0.37457	0.795877
Rv1212c	4443.8	0.177419	0.200759	0.883741	0.376836	0.797167
Rv1251c	363.902	-0.202181	0.228709	-0.884007	0.376693	0.797167
Rv3303c	228.433	0.234142	0.26489	0.883924	0.376737	0.797167
Rv2051c	1387.61	-0.188662	0.213703	-0.882822	0.377333	0.797444
Rv0011c	253.44	-0.283594	0.321869	-0.881083	0.378273	0.797993
Rv1389	869.349	0.187403	0.212749	0.880865	0.378391	0.797993
Rv2366c	145.725	0.275683	0.313165	0.880313	0.37869	0.797993
Rv3196	700.955	-0.213573	0.243108	-0.878513	0.379665	0.799276
Rv3578	562.425	0.183277	0.208893	0.87737	0.380286	0.79981
Rv3697c	214.668	-0.245747	0.280507	-0.876081	0.380986	0.800511
Rv1084	756.75	0.17803	0.203658	0.874159	0.382032	0.801935
Rv3885c	160.577	-0.238539	0.273566	-0.871964	0.383228	0.803674
Rv1595	1181.92	0.172133	0.197943	0.869606	0.384516	0.805599
Rv0214	308.922	-0.199505	0.229985	-0.867469	0.385685	0.805735
Rv1592c	233.769	0.225497	0.260385	0.866015	0.386482	0.805735
Rv2298	585.506	0.231305	0.266909	0.866606	0.386158	0.805735
Rv2548	845.507	-0.196653	0.227229	-0.86544	0.386797	0.805735
Rv2704	195.543	-0.23068	0.265614	-0.868476	0.385134	0.805735
Rv3596c	2165.15	-0.165041	0.190362	-0.866987	0.385949	0.805735
Rv2911	174.937	0.231888	0.268362	0.864087	0.38754	0.806512
Rv0522	628.363	-0.178236	0.207227	-0.8601	0.389734	0.807227
Rv0820	1245.47	-0.171426	0.198932	-0.861733	0.388835	0.807227
Rv0869c	241.508	-0.233746	0.271605	-0.860608	0.389454	0.807227
Rv1723	309.252	-0.202656	0.235261	-0.861408	0.389013	0.807227
Rv2197c	1103.64	-0.17119	0.198876	-0.860787	0.389355	0.807227
Rv0049	616.887	0.197953	0.231148	0.856392	0.391781	0.807512
Rv0180c	271.062	-0.20351	0.239091	-0.85118	0.394669	0.807512
Rv0872c	2245.55	-0.159753	0.186403	-0.857032	0.391427	0.807512
Rv1000c	275.859	0.205409	0.239304	0.858362	0.390693	0.807512
Rv1123c	588.458	0.182987	0.214546	0.852904	0.393712	0.807512
Rv1271c	1553.23	-0.174417	0.204061	-0.854729	0.392701	0.807512
Rv2200c	436.089	-0.187754	0.220189	-0.852693	0.39383	0.807512
Rv2259	254.288	0.219202	0.255512	0.857891	0.390953	0.807512
Rv2333c	217.106	0.213158	0.250055	0.852444	0.393968	0.807512
Rv2417c	195.892	0.227617	0.26565	0.856831	0.391538	0.807512
Rv3147	173.254	-0.233786	0.274353	-0.852136	0.394138	0.807512
Rv3227	165.723	0.234998	0.275146	0.854085	0.393058	0.807512
Rv3356c	186.371	0.241466	0.283693	0.851152	0.394685	0.807512
Rv1827	696.303	-0.183835	0.216371	-0.849627	0.395532	0.808469
Rv2696c	465.466	-0.185108	0.218036	-0.848977	0.395894	0.808469
Rv0671	138.72	0.240204	0.283347	0.847737	0.396584	0.808685
Rv1871c	2305.66	-0.179195	0.211451	-0.847455	0.396741	0.808685
Rv0356c	592.839	0.180226	0.213264	0.845084	0.398064	0.809764
Rv1404	165.627	-0.234873	0.278336	-0.843845	0.398756	0.809764
Rv2586c	391.849	0.211879	0.250687	0.845192	0.398004	0.809764
Rv3106	178.116	-0.22829	0.270535	-0.843846	0.398755	0.809764
Rv0364	221.825	0.213103	0.253002	0.842298	0.399621	0.810587
Rv2334	447.698	0.183276	0.218238	0.839802	0.401019	0.810587
Rv2442c	313.309	-0.199948	0.237785	-0.840878	0.400416	0.810587
Rv3498c	184.992	-0.238513	0.284002	-0.839827	0.401005	0.810587
Rv3672c	151.393	-0.237022	0.281867	-0.8409	0.400404	0.810587
Rv0314c	1097.79	-0.168384	0.202312	-0.832299	0.40524	0.810981
Rv0404	395.825	-0.243057	0.289931	-0.838328	0.401847	0.810981
Rv0517	274.051	-0.210148	0.252193	-0.833281	0.404686	0.810981
Rv1192	339.046	-0.189171	0.227498	-0.831526	0.405676	0.810981
Rv1220c	276.513	0.208266	0.24873	0.837318	0.402414	0.810981
Rv1280c	636.214	-0.184368	0.221567	-0.832109	0.405347	0.810981
Rv1347c	233.005	0.21058	0.252326	0.834554	0.403969	0.810981
Rv1409	1343.97	0.164686	0.197047	0.835768	0.403285	0.810981
Rv1521	613.214	0.172247	0.207074	0.831811	0.405516	0.810981
Rv2970c	280.173	0.197325	0.236067	0.835885	0.40322	0.810981
Rv3554	198.679	0.219525	0.263894	0.831868	0.405484	0.810981
Rv3883c	390.331	0.18649	0.222542	0.838	0.402031	0.810981
Rv0632c	346.039	0.187642	0.226731	0.827599	0.407898	0.81135
Rv0797	624.322	0.179181	0.216464	0.827764	0.407804	0.81135
Rv2447c	261.867	0.213489	0.257345	0.829583	0.406774	0.81135
Rv2508c	1247.62	-0.172317	0.208088	-0.828098	0.407615	0.81135
Rv2572c	311.613	-0.213092	0.257184	-0.828557	0.407355	0.81135
Rv3409c	13079.8	0.151887	0.183604	0.827254	0.408093	0.81135
Rv0754	165.266	-0.220232	0.266871	-0.82524	0.409236	0.812424
Rv3401	440.154	0.181287	0.219745	0.824988	0.409378	0.812424
Rv0213c	254.851	0.208727	0.253334	0.823918	0.409986	0.812891
Rv3871	539.365	0.193662	0.235356	0.822849	0.410594	0.813356
Rv3257c	329.86	0.197188	0.240108	0.821249	0.411505	0.814421
Rv0101	1239.82	0.171834	0.209644	0.819645	0.412419	0.815404
Rv3108	710.769	-0.181765	0.221917	-0.819065	0.412749	0.815404
Rv0316	706.325	0.165912	0.205864	0.805932	0.420282	0.815825
Rv0391	283.536	-0.211009	0.26039	-0.810358	0.417734	0.815825
Rv0585c	304.3	-0.187449	0.231171	-0.810869	0.417441	0.815825
Rv0756c	1930.07	-0.164842	0.20297	-0.812148	0.416707	0.815825
Rv1091	595.808	0.182213	0.224844	0.810397	0.417712	0.815825
Rv1294	227.903	0.209566	0.259814	0.8066	0.419897	0.815825
Rv1385	797.741	0.165445	0.204557	0.808796	0.418633	0.815825
Rv1466	155.444	0.226628	0.28154	0.80496	0.420843	0.815825
Rv1540	357.41	0.191049	0.237185	0.805487	0.420539	0.815825
Rv1627c	419.124	0.18109	0.221829	0.816348	0.414301	0.815825
Rv1769	187.52	-0.215442	0.26741	-0.805661	0.420438	0.815825
Rv2228c	152.615	0.249231	0.30664	0.812781	0.416344	0.815825
Rv2474c	478.075	-0.178273	0.220823	-0.807311	0.419487	0.815825
Rv2726c	174.159	0.230378	0.281758	0.817644	0.41356	0.815825
Rv2733c	378.451	0.202189	0.248474	0.813725	0.415802	0.815825
Rv2743c	139.812	-0.231602	0.287935	-0.804355	0.421192	0.815825
Rv2921c	361.26	0.194618	0.23901	0.814268	0.415492	0.815825
Rv3224	665.963	0.17715	0.21712	0.815906	0.414554	0.815825
Rv3333c	409.835	-0.220839	0.271268	-0.814097	0.415589	0.815825
Rv3740c	423.717	-0.195961	0.239872	-0.816937	0.413965	0.815825
Rv3780	150.743	-0.237386	0.293278	-0.809423	0.418272	0.815825
Rv3806c	203.485	-0.205288	0.253853	-0.808687	0.418695	0.815825
Rv1393c	198.27	-0.216345	0.269225	-0.803583	0.421638	0.815964
Rv1526c	316.801	0.188474	0.23556	0.80011	0.423647	0.819126
Rv0184	183.942	-0.217235	0.274145	-0.79241	0.428122	0.820504
Rv0384c	605.332	0.169173	0.212475	0.796199	0.425916	0.820504
Rv0436c	167.614	-0.224417	0.281537	-0.797114	0.425385	0.820504
Rv0530A	996.412	0.194543	0.245218	0.793347	0.427576	0.820504
Rv0576	263.824	-0.193365	0.243219	-0.795025	0.426599	0.820504
Rv0640	277.104	-0.202151	0.255003	-0.79274	0.427929	0.820504
Rv1650	461.816	0.170914	0.214625	0.796335	0.425837	0.820504
Rv3206c	176.015	-0.218129	0.274303	-0.795213	0.42649	0.820504
Rv3761c	260.839	-0.209258	0.26328	-0.794813	0.426722	0.820504
Rv3769	362.658	0.201985	0.254766	0.792824	0.427881	0.820504
Rv0468	161.724	-0.214872	0.272182	-0.789441	0.429854	0.820939
Rv0773c	408.474	-0.224517	0.28431	-0.789692	0.429708	0.820939
Rv2556c	157.281	0.22605	0.286099	0.790113	0.429462	0.820939
Rv3809c	261.698	0.188738	0.238715	0.790643	0.429152	0.820939
Rv3035	694.074	0.162714	0.206552	0.787764	0.430835	0.822091
Rv3733c	480.655	-0.169662	0.21578	-0.786271	0.431709	0.823039
Rv0529	139.578	0.230012	0.293224	0.784425	0.432791	0.824382
Rv3748	317.122	-0.195041	0.249344	-0.782218	0.434087	0.826128
Rv0381c	1078.6	-0.165612	0.212059	-0.78097	0.43482	0.826318
Rv3588c	263.208	-0.193045	0.247253	-0.780759	0.434944	0.826318
Rv1635c	288.142	0.195539	0.250684	0.78002	0.435379	0.826424
Rv0351	307.465	0.239367	0.307892	0.777439	0.4369	0.827899
Rv1617	351.408	-0.183266	0.235739	-0.777413	0.436915	0.827899
Rv0002	178.602	-0.22314	0.287389	-0.77644	0.437489	0.828268
Rv2151c	309.812	0.192612	0.248411	0.775376	0.438117	0.828737
Rv1860	389.144	-0.191998	0.24783	-0.774715	0.438508	0.828757
Rv0879c	255.443	-0.193401	0.249973	-0.77369	0.439114	0.829009
Rv2888c	646.601	0.164945	0.213327	0.773204	0.439402	0.829009
Rv0131c	153.847	-0.242255	0.314074	-0.77133	0.440512	0.829668
Rv2971	238.323	0.19445	0.251898	0.771938	0.440151	0.829668
Rv1250	510.955	-0.173119	0.225438	-0.767923	0.442533	0.830471
Rv1443c	182.42	0.206797	0.268585	0.769947	0.441331	0.830471
Rv1915	233.652	0.194971	0.253882	0.76796	0.442511	0.830471
Rv3278c	1146.04	0.16255	0.211776	0.767553	0.442753	0.830471
Rv3826	465.654	-0.169141	0.220407	-0.767404	0.442842	0.830471
Rv0223c	553.291	0.16597	0.217841	0.761884	0.446129	0.831715
Rv0363c	303.034	0.182722	0.240464	0.759874	0.44733	0.831715
Rv0629c	167.836	-0.208574	0.273435	-0.762792	0.445587	0.831715
Rv0814c	162.852	-0.22783	0.299126	-0.761652	0.446268	0.831715
Rv0903c	217.754	0.193393	0.254845	0.758864	0.447934	0.831715
Rv1002c	222.577	0.188555	0.248547	0.758628	0.448075	0.831715
Rv1018c	753.529	0.156143	0.205192	0.760959	0.446681	0.831715
Rv1764	182.238	0.206642	0.271867	0.760084	0.447204	0.831715
Rv1823	152.816	0.213884	0.279418	0.765462	0.443996	0.831715
Rv2162c	4073.69	-0.140015	0.184189	-0.76017	0.447153	0.831715
Rv3685c	208.086	-0.203162	0.267597	-0.75921	0.447727	0.831715
Rv3878	1568.1	0.144362	0.190297	0.758617	0.448081	0.831715
Rv2209	1496.7	0.144839	0.191318	0.75706	0.449014	0.832738
Rv0279c	344.065	0.204177	0.270412	0.755059	0.450214	0.833545
Rv2092c	464.134	-0.197847	0.261956	-0.755267	0.450089	0.833545
Rv2707	2387.87	0.143042	0.189839	0.75349	0.451156	0.834581
Rv0397	174.216	0.20131	0.267659	0.752114	0.451983	0.835384
Rv1159A	230.114	0.19496	0.25965	0.750857	0.452739	0.835384
Rv2702	170.405	0.204627	0.272463	0.751028	0.452636	0.835384
Rv0423c	537.869	-0.162288	0.217287	-0.746885	0.455133	0.839091
Rv0176	291.691	-0.173865	0.233919	-0.743269	0.457319	0.841722
Rv1063c	362.111	0.166586	0.224325	0.74261	0.457718	0.841722
Rv2674	447.541	0.174079	0.234391	0.742689	0.45767	0.841722
Rv2742c	1289.28	-0.149688	0.202307	-0.739907	0.459356	0.844023
Rv3285	1275.78	0.148167	0.20091	0.73748	0.46083	0.846019
Rv2223c	200.785	0.191261	0.259967	0.735714	0.461905	0.8466
Rv3330	345.3	-0.17059	0.231925	-0.735541	0.46201	0.8466
Rv3416	181.542	0.211521	0.287765	0.735047	0.462311	0.8466
Rv3016	185.311	-0.195529	0.266381	-0.73402	0.462937	0.847034
Rv1213	168.805	-0.200994	0.274247	-0.732895	0.463622	0.847578
Rv2314c	193.062	0.191076	0.261019	0.732037	0.464146	0.847824
Rv2032	183.218	-0.224311	0.306768	-0.731208	0.464652	0.847999
Rv3152	234.415	-0.180822	0.247496	-0.730607	0.465019	0.847999
Rv0808	526.129	-0.17007	0.233555	-0.728182	0.466502	0.848396
Rv1402	329.529	-0.167766	0.230741	-0.727072	0.467182	0.848396
Rv1548c	643.746	-0.153917	0.211664	-0.727176	0.467118	0.848396
Rv1932	289.138	0.178364	0.244711	0.728876	0.466077	0.848396
Rv3414c	178.459	-0.198432	0.27246	-0.7283	0.46643	0.848396
Rv0037c	351.914	-0.170516	0.234755	-0.726358	0.467619	0.848484
Rv1822	359.922	-0.164673	0.227038	-0.72531	0.468262	0.848943
Rv1946c	631.768	0.162018	0.223866	0.723729	0.469232	0.84929
Rv2734	167.953	-0.197144	0.272323	-0.723934	0.469106	0.84929
Rv0711	205.504	-0.19832	0.275006	-0.721149	0.470818	0.851261
Rv3583c	1904.11	-0.158714	0.220226	-0.720688	0.471101	0.851261
Rv0205	497.684	0.161572	0.225484	0.716554	0.473649	0.853038
Rv1729c	189.447	-0.184857	0.257417	-0.718122	0.472682	0.853038
Rv3199c	1025.76	-0.151092	0.210687	-0.717143	0.473286	0.853038
Rv3719	466.142	-0.159841	0.222763	-0.717537	0.473043	0.853038
Rv0154c	216.32	0.188266	0.263708	0.713917	0.475278	0.853311
Rv0730	312.469	-0.169732	0.237625	-0.714287	0.47505	0.853311
Rv0831c	407.207	0.157847	0.221537	0.712511	0.476149	0.853311
Rv1535	264.36	-0.194742	0.272615	-0.714348	0.475012	0.853311
Rv2990c	1159.6	-0.377984	0.530099	-0.713044	0.475818	0.853311
Rv3766	436.701	0.193332	0.271279	0.712668	0.476051	0.853311
Rv0137c	280.072	0.200259	0.281706	0.710878	0.47716	0.854206
Rv1832	1170.12	-0.157451	0.221624	-0.71044	0.477431	0.854206
Rv0791c	154.179	-0.19523	0.275573	-0.708453	0.478664	0.855649
Rv0819	212.992	-0.189641	0.267979	-0.70767	0.47915	0.855649
Rv3692	231.655	-0.175637	0.248339	-0.707244	0.479415	0.855649
Rv2521	176.342	0.19044	0.27007	0.705152	0.480716	0.85727
Rv2112c	537.534	0.160925	0.228841	0.703219	0.481919	0.858013
Rv2258c	235.204	0.200696	0.285326	0.703393	0.481811	0.858013
Rv2343c	899.631	0.144825	0.206543	0.701186	0.483187	0.859454
Rv3308	208.309	0.184691	0.263597	0.700657	0.483517	0.859454
Rv0734	277.065	0.179702	0.258348	0.695583	0.48669	0.859928
Rv1451	266.842	0.167765	0.24143	0.694882	0.487129	0.859928
Rv1727	404.862	0.160523	0.231001	0.694902	0.487117	0.859928
Rv2155c	353.96	-0.166442	0.238878	-0.696765	0.48595	0.859928
Rv2171	682.348	0.162689	0.232979	0.698296	0.484992	0.859928
Rv2731	640.646	-0.160262	0.229764	-0.697506	0.485486	0.859928
Rv2951c	235.638	-0.171189	0.246471	-0.694559	0.487332	0.859928
Rv3483c	500.032	-0.165759	0.237474	-0.698009	0.485171	0.859928
Rv3646c	846.152	0.139224	0.199527	0.697771	0.48532	0.859928
Rv1253	538.267	0.1461	0.210985	0.692466	0.488645	0.860157
Rv2149c	188.425	0.189128	0.273055	0.692636	0.488538	0.860157
Rv2566	313.187	0.164765	0.237542	0.693625	0.487918	0.860157
Rv0203	310.215	-0.171825	0.249649	-0.688268	0.491284	0.8621
Rv0242c	959.378	0.168553	0.24492	0.688195	0.49133	0.8621
Rv1077	296.759	0.168505	0.244768	0.688427	0.491184	0.8621
Rv3858c	333.156	-0.157596	0.228463	-0.689809	0.490315	0.8621
Rv0035	1082.18	0.140174	0.204884	0.68416	0.493874	0.863924
Rv2242	198.028	0.197214	0.28793	0.684936	0.493385	0.863924
Rv2725c	442.304	0.148487	0.216586	0.685582	0.492977	0.863924
Rv3212	596.28	0.157339	0.230016	0.684034	0.493954	0.863924
Rv3694c	286.534	0.167588	0.245278	0.683259	0.494443	0.864087
Rv1073	806.962	0.152518	0.223826	0.681412	0.495611	0.865434
Rv1062	180.932	0.182879	0.268656	0.680719	0.496049	0.865507
Rv0157	1146.14	-0.147742	0.218429	-0.676385	0.498796	0.868216
Rv0192	146.581	-0.195877	0.289159	-0.6774	0.498152	0.868216
Rv1140	283.76	-0.166119	0.245437	-0.676826	0.498516	0.868216
Rv0225	219.394	0.168626	0.249643	0.675471	0.499377	0.868249
Rv1919c	209.822	-0.173945	0.25803	-0.674127	0.500231	0.868249
Rv2291	193.309	0.18203	0.270777	0.672252	0.501423	0.868249
Rv2412	1428.87	-0.14797	0.220203	-0.671972	0.501602	0.868249
Rv3268	236.067	0.166643	0.247645	0.672909	0.501005	0.868249
Rv3644c	170.51	0.179918	0.267642	0.672231	0.501437	0.868249
Rv3820c	804.352	-0.146333	0.21682	-0.674903	0.499738	0.868249
Rv0021c	446.457	0.158358	0.236897	0.668469	0.503834	0.868827
Rv0612	496.941	0.162982	0.244298	0.667146	0.504679	0.868827
Rv1092c	186.869	0.19615	0.293312	0.668743	0.503659	0.868827
Rv1133c	3508.99	-0.124678	0.18662	-0.668087	0.504078	0.868827
Rv1326c	141.598	0.187235	0.279699	0.669415	0.503231	0.868827
Rv1532c	272.286	0.167142	0.250541	0.667123	0.504694	0.868827
Rv3873	608.359	0.145727	0.218457	0.667075	0.504724	0.868827
Rv2133c	517.628	-0.141304	0.212365	-0.665381	0.505807	0.870004
Rv0289	433.855	-0.150934	0.227308	-0.664003	0.506688	0.870147
Rv3899c	165.429	0.179676	0.270372	0.66455	0.506338	0.870147
Rv1157c	2263.8	0.123777	0.186999	0.661914	0.508026	0.870998
Rv1854c	239.702	0.168341	0.254506	0.661444	0.508328	0.870998
Rv2189c	154.824	-0.183646	0.277679	-0.661359	0.508382	0.870998
Rv0159c	820.407	-0.135955	0.205901	-0.660294	0.509065	0.871054
Rv2166c	179.944	-0.177841	0.269572	-0.659713	0.509438	0.871054
Rv2780	366.665	0.159261	0.24151	0.659441	0.509613	0.871054
Rv0118c	166.236	-0.186596	0.283795	-0.657503	0.510857	0.871194
Rv0393	1637.54	0.123685	0.191797	0.644875	0.519008	0.871194
Rv0463	566.38	-0.145857	0.22361	-0.652283	0.514218	0.871194
Rv0519c	303.05	-0.171832	0.261707	-0.656582	0.51145	0.871194
Rv0627	145.905	0.177165	0.27949	0.633886	0.526155	0.871194
Rv0779c	308.469	0.162005	0.246918	0.656109	0.511754	0.871194
Rv0805	490.886	-0.141708	0.220208	-0.64352	0.519887	0.871194
Rv0840c	449.366	-0.38457	0.590318	-0.651463	0.514748	0.871194
Rv0876c	293.714	0.154113	0.234534	0.657104	0.511114	0.871194
Rv0894	265.809	0.152362	0.238529	0.638758	0.522981	0.871194
Rv0958	221.832	-0.172493	0.269017	-0.641197	0.521395	0.871194
Rv1108c	257.012	-0.161777	0.254319	-0.636119	0.524699	0.871194
Rv1118c	884.461	0.140739	0.217064	0.648374	0.516743	0.871194
Rv1126c	139.336	0.1949	0.306256	0.636394	0.52452	0.871194
Rv1132	4071	-0.122899	0.192064	-0.639883	0.522249	0.871194
Rv1198	593.071	0.195966	0.298975	0.65546	0.512172	0.871194
Rv1348	219.788	0.160029	0.248422	0.644185	0.519455	0.871194
Rv1392	489.081	-0.141985	0.218057	-0.651136	0.514959	0.871194
Rv1460	171.822	-0.200139	0.314635	-0.636099	0.524712	0.871194
Rv1480	457.083	0.152605	0.237082	0.643681	0.519782	0.871194
Rv1544	144.127	0.192876	0.301416	0.639899	0.522238	0.871194
Rv1659	334.77	-0.146635	0.227179	-0.64546	0.518629	0.871194
Rv1676	154.603	0.187801	0.297356	0.631568	0.52767	0.871194
Rv1701	219.169	-0.160325	0.248778	-0.644452	0.519282	0.871194
Rv1940	139.166	0.214177	0.327965	0.65305	0.513724	0.871194
Rv2075c	2289.82	0.12141	0.192124	0.631939	0.527427	0.871194
Rv2141c	244.253	0.157924	0.247786	0.637342	0.523902	0.871194
Rv2202c	325.358	0.153039	0.238326	0.642141	0.520782	0.871194
Rv2213	835.47	0.135719	0.214469	0.632814	0.526855	0.871194
Rv2520c	274.024	0.150045	0.237467	0.631858	0.52748	0.871194
Rv2618	387.682	0.145501	0.229448	0.634132	0.525995	0.871194
Rv2644c	188.23	-0.201892	0.312398	-0.646267	0.518107	0.871194
Rv2693c	679.099	-0.140442	0.214778	-0.653891	0.513182	0.871194
Rv2770c	219.774	0.165349	0.254144	0.65061	0.515299	0.871194
Rv2900c	425.968	0.155631	0.240226	0.647852	0.517081	0.871194
Rv2941	401.242	-0.145306	0.221066	-0.657298	0.510989	0.871194
Rv3060c	299.311	-0.161237	0.254736	-0.632959	0.52676	0.871194
Rv3296	525.383	0.137086	0.210925	0.649925	0.515741	0.871194
Rv3404c	150.11	0.185718	0.285824	0.649764	0.515845	0.871194
Rv3485c	264.67	0.201989	0.319493	0.632218	0.527244	0.871194
Rv3593	411.185	-0.145055	0.226019	-0.641782	0.521015	0.871194
Rv3667	403.885	0.148119	0.22733	0.651559	0.514686	0.871194
Rv3754	681.754	-0.136169	0.21096	-0.645471	0.518622	0.871194
Rv3832c	244.631	-0.16289	0.254579	-0.63984	0.522277	0.871194
Rv3903c	289.247	0.148239	0.234157	0.633074	0.526685	0.871194
Rv1215c	505.002	0.152723	0.242738	0.629169	0.529239	0.871805
Rv2401	320.436	-0.15334	0.243606	-0.629461	0.529047	0.871805
Rv2848c	189.063	0.177542	0.281887	0.629834	0.528803	0.871805
Rv0200	554.848	0.135904	0.21775	0.624127	0.532544	0.871982
Rv0236c	2067.07	0.122953	0.196718	0.625025	0.531955	0.871982
Rv0383c	861.337	0.125119	0.200216	0.624916	0.532026	0.871982
Rv1127c	147.92	0.193553	0.308528	0.627344	0.530434	0.871982
Rv1256c	291.228	0.152136	0.242702	0.626842	0.530763	0.871982
Rv1427c	208.229	0.163875	0.262529	0.624215	0.532486	0.871982
Rv2351c	359.945	-0.158951	0.254084	-0.625583	0.531588	0.871982
Rv3837c	338.614	-0.144065	0.229276	-0.628346	0.529777	0.871982
Rv1329c	233.142	0.165631	0.266412	0.621711	0.534132	0.872616
Rv1877	228.585	0.166888	0.26824	0.62216	0.533837	0.872616
Rv2097c	354.846	0.142014	0.228378	0.621837	0.534049	0.872616
Rv1121	165.941	0.17394	0.280188	0.620797	0.534733	0.872944
Rv0630c	204.668	-0.157273	0.253821	-0.619623	0.535506	0.873551
Rv1923	503.038	0.138742	0.224178	0.618892	0.535987	0.873683
Rv1301	166.365	0.182822	0.295964	0.617716	0.536762	0.874072
Rv3171c	433.073	-0.13667	0.221395	-0.617314	0.537027	0.874072
Rv3305c	363.336	0.14545	0.235974	0.616379	0.537644	0.874424
Rv0338c	930.904	0.134748	0.219126	0.614934	0.538598	0.875015
Rv2117	300.173	0.154924	0.252068	0.614614	0.53881	0.875015
Rv0151c	254.84	-0.143509	0.240208	-0.597437	0.550216	0.875443
Rv0217c	161.509	-0.163132	0.275533	-0.59206	0.55381	0.875443
Rv0286	733.686	0.122381	0.206764	0.591888	0.553926	0.875443
Rv0291	714.096	-0.124736	0.20898	-0.596878	0.550589	0.875443
Rv0350	618.403	0.154256	0.256012	0.602535	0.546818	0.875443
Rv0354c	723.812	-0.125967	0.210448	-0.598563	0.549465	0.875443
Rv0479c	969.754	-0.126625	0.211445	-0.598854	0.54927	0.875443
Rv0497	415.315	0.149175	0.251885	0.592235	0.553693	0.875443
Rv0689c	181.576	0.171772	0.28459	0.603576	0.546125	0.875443
Rv0719	221.559	-0.150298	0.251283	-0.59812	0.54976	0.875443
Rv0772	201.764	-0.151917	0.255871	-0.593724	0.552697	0.875443
Rv0940c	252.808	0.167375	0.275043	0.608541	0.542829	0.875443
Rv0945	451.757	0.132954	0.216818	0.613206	0.53974	0.875443
Rv1254	454.714	-0.13235	0.220274	-0.600842	0.547945	0.875443
Rv1469	496.691	-0.129202	0.215509	-0.59952	0.548826	0.875443
Rv1482c	281.402	-0.140038	0.234639	-0.596824	0.550625	0.875443
Rv1547	1007.95	-0.120589	0.202136	-0.596574	0.550792	0.875443
Rv1798	313.689	-0.154369	0.259822	-0.594135	0.552422	0.875443
Rv2050	910.748	0.120395	0.202159	0.595545	0.551479	0.875443
Rv2224c	280.13	0.145463	0.241655	0.601946	0.54721	0.875443
Rv2463	669.514	0.126958	0.208742	0.608203	0.543053	0.875443
Rv2714	480.254	-0.136606	0.22485	-0.607539	0.543493	0.875443
Rv2716	157.084	-0.173206	0.290977	-0.595256	0.551673	0.875443
Rv2776c	242.375	-0.153085	0.258314	-0.592632	0.553427	0.875443
Rv2837c	216.83	-0.150787	0.249493	-0.604375	0.545594	0.875443
Rv2952	175.123	0.157416	0.263716	0.596914	0.550565	0.875443
Rv2981c	224.91	0.147003	0.247483	0.593995	0.552515	0.875443
Rv3179	412.879	-0.132874	0.220265	-0.60325	0.546343	0.875443
Rv3254	504.24	0.127798	0.215321	0.593526	0.552829	0.875443
Rv3271c	946.505	0.13183	0.215283	0.612355	0.540303	0.875443
Rv3302c	613.433	0.125411	0.206878	0.606207	0.544377	0.875443
Rv3350c	1600.19	-0.120521	0.196835	-0.612293	0.540344	0.875443
Rv3590c	476.102	0.140717	0.234908	0.599029	0.549154	0.875443
Rv3708c	261.68	0.157667	0.26521	0.594496	0.55218	0.875443
Rv3716c	272.449	-0.14054	0.23711	-0.592721	0.553368	0.875443
Rv3755c	295.885	-0.149157	0.245372	-0.607881	0.543266	0.875443
Rv3864	528.743	-0.127928	0.213304	-0.599747	0.548675	0.875443
Rv0785	179.45	0.156774	0.265177	0.591207	0.554382	0.87553
Rv0403c	144.67	-0.16575	0.281233	-0.589369	0.555614	0.876206
Rv2681	1007.74	-0.122167	0.207246	-0.589477	0.555542	0.876206
Rv0183	229.806	0.150447	0.256351	0.586878	0.557286	0.877836
Rv0425c	1695.14	-0.11288	0.192771	-0.585568	0.558166	0.877836
Rv1800	304.521	-0.139519	0.238116	-0.585928	0.557924	0.877836
Rv3772	268.359	-0.139651	0.238544	-0.585432	0.558257	0.877836
Rv0047c	179.776	0.159265	0.272853	0.583703	0.55942	0.877984
Rv1795	438.588	-0.129427	0.222041	-0.582899	0.559961	0.877984
Rv3574	252.788	-0.15849	0.271409	-0.583951	0.559253	0.877984
Rv3579c	537.614	-0.132132	0.226665	-0.582938	0.559935	0.877984
Rv0937c	512.326	0.123906	0.213242	0.581058	0.561201	0.878153
Rv1312	152.149	-0.162776	0.279836	-0.581684	0.56078	0.878153
Rv2690c	180.418	-0.153859	0.264842	-0.580945	0.561277	0.878153
Rv1611	733.898	0.127867	0.220696	0.579381	0.562332	0.878543
Rv1941	1394.58	0.115065	0.198424	0.579892	0.561987	0.878543
Rv0938	376.68	0.138568	0.240294	0.576662	0.564168	0.880003
Rv1364c	704.679	0.11783	0.204819	0.575288	0.565096	0.880003
Rv2789c	288.2	0.136254	0.23635	0.576494	0.564281	0.880003
Rv3433c	161.355	0.15824	0.274758	0.575924	0.564667	0.880003
Rv3436c	348.011	-0.135665	0.235936	-0.575011	0.565284	0.880003
Rv0007	533.736	-0.120725	0.212207	-0.568904	0.569421	0.880942
Rv0045c	189.276	-0.152124	0.266282	-0.571288	0.567804	0.880942
Rv0720	198.387	-0.145397	0.25591	-0.568157	0.569928	0.880942
Rv1224	190.101	0.154919	0.272646	0.568205	0.569896	0.880942
Rv1562c	150.379	0.165198	0.290143	0.569367	0.569107	0.880942
Rv1828	159.972	-0.157547	0.276316	-0.570169	0.568563	0.880942
Rv2512c	226.865	-0.16954	0.296258	-0.572274	0.567136	0.880942
Rv2548A	181.243	-0.147701	0.260235	-0.567566	0.57033	0.880942
Rv2737A	396.704	-0.141998	0.25018	-0.567584	0.570317	0.880942
Rv3207c	603.002	-0.134245	0.23506	-0.571109	0.567926	0.880942
Rv3558	256.271	-0.155913	0.274541	-0.567905	0.570099	0.880942
Rv3297	235.063	0.143707	0.254286	0.565141	0.571978	0.882862
Rv1111c	569.307	-0.121027	0.215396	-0.561884	0.574195	0.8852
Rv2537c	791.391	-0.112641	0.200528	-0.561723	0.574305	0.8852
Rv2244	509.358	-0.138272	0.247184	-0.55939	0.575895	0.886495
Rv3455c	183.731	0.14592	0.260898	0.559299	0.575958	0.886495
Rv1410c	1121.24	0.10855	0.194621	0.557751	0.577015	0.887496
Rv0012	153.453	0.155375	0.279308	0.556284	0.578017	0.887695
Rv0651	382.466	-0.124398	0.224783	-0.553414	0.57998	0.887695
Rv0874c	869.725	0.111184	0.200616	0.554212	0.579434	0.887695
Rv0905	170.766	0.150129	0.271288	0.553395	0.579993	0.887695
Rv1633	450.745	0.127589	0.229817	0.555177	0.578773	0.887695
Rv2239c	179.164	-0.145916	0.262562	-0.555739	0.578389	0.887695
Rv2590	1454.59	-0.43497	0.781658	-0.55647	0.577889	0.887695
Rv2841c	265.775	0.135782	0.245921	0.552137	0.580854	0.888213
Rv2890c	764.056	-0.123711	0.224293	-0.55156	0.58125	0.888213
Rv3663c	290.138	0.509356	0.924224	0.551117	0.581554	0.888213
Rv0455c	151.5	0.151374	0.275612	0.549228	0.582849	0.888326
Rv1159	1007.9	0.111962	0.203414	0.550415	0.582035	0.888326
Rv1313c	1508.77	-0.119292	0.216978	-0.549789	0.582464	0.888326
Rv2831	178.059	-0.147206	0.268625	-0.547999	0.583692	0.888694
Rv2881c	147.182	-0.152816	0.279026	-0.547675	0.583915	0.888694
Rv3105c	198.916	0.141672	0.259233	0.546502	0.584721	0.888694
Rv3262	173.519	0.157208	0.287377	0.547045	0.584348	0.888694
Rv2634c	168.375	-0.165528	0.303413	-0.545555	0.585372	0.889064
Rv1257c	293.402	0.13137	0.241347	0.544321	0.586221	0.889555
Rv1665	325.271	0.130886	0.240644	0.5439	0.586511	0.889555
Rv1109c	300.993	-0.125675	0.231654	-0.542512	0.587466	0.890385
Rv0507	245.17	0.134813	0.248863	0.541714	0.588016	0.890598
Rv0653c	3043.42	0.142488	0.263544	0.54066	0.588742	0.891074
Rv0979A	477.918	-0.135716	0.251292	-0.540073	0.589147	0.891074
Rv0834c	649.181	-0.11282	0.209536	-0.538431	0.59028	0.891926
Rv2299c	628.575	0.125306	0.232917	0.537984	0.590588	0.891926
Rv3441c	562.808	-0.117497	0.218608	-0.537479	0.590937	0.891926
Rv0409	251.16	0.130787	0.244459	0.535009	0.592644	0.892489
Rv2405	589.039	-0.120501	0.225416	-0.534571	0.592947	0.892489
Rv3280	440.351	-0.11847	0.221207	-0.535562	0.592261	0.892489
Rv3915	426.52	-0.127083	0.237504	-0.535079	0.592596	0.892489
Rv2675c	367.935	-0.11861	0.222604	-0.532833	0.594149	0.893683
Rv0142	480.282	-0.116698	0.219385	-0.531933	0.594772	0.894003
Rv1707	200.448	0.142137	0.267848	0.530664	0.595652	0.894141
Rv1906c	155.039	-0.14897	0.280747	-0.530618	0.595684	0.894141
Rv0810c	445.46	-0.11625	0.219745	-0.529023	0.59679	0.894485
Rv1449c	1321.07	-0.101743	0.192367	-0.528898	0.596876	0.894485
Rv1731	1395.98	0.101494	0.192037	0.528513	0.597144	0.894485
Rv2045c	145.68	0.151906	0.287902	0.52763	0.597756	0.894788
Rv1231c	181.434	0.139699	0.265988	0.525209	0.599438	0.89669
Rv1464	184.016	-0.146221	0.279654	-0.522865	0.601068	0.89678
Rv2372c	341.391	-0.121156	0.231764	-0.522758	0.601143	0.89678
Rv2894c	296.644	0.125936	0.240294	0.524091	0.600215	0.89678
Rv3587c	1146.25	-0.123883	0.236465	-0.523895	0.600351	0.89678
Rv1746	235.21	0.131722	0.252438	0.5218	0.601809	0.897161
Rv2006	1224.99	0.101493	0.195204	0.51993	0.603112	0.898489
Rv2460c	626.256	-0.108375	0.209411	-0.517526	0.604789	0.900372
Rv0361	194.491	0.141275	0.27497	0.513786	0.607402	0.90075
Rv0904c	494.131	0.110386	0.214633	0.514302	0.607041	0.90075
Rv1186c	430.256	-0.122898	0.238935	-0.514359	0.607001	0.90075
Rv1436	528.469	-0.112267	0.218836	-0.51302	0.607938	0.90075
Rv2439c	161.875	0.150829	0.292591	0.515494	0.606208	0.90075
Rv2682c	1207.65	-0.102266	0.199437	-0.512773	0.60811	0.90075
Rv3009c	231.746	0.127051	0.247419	0.513503	0.607599	0.90075
Rv3125c	215.346	-0.154077	0.300676	-0.512435	0.608347	0.90075
Rv2560	217.713	-0.128782	0.25192	-0.511203	0.609209	0.901231
Rv3121	190.843	-0.138727	0.271907	-0.5102	0.609911	0.901231
Rv3200c	244.062	0.132943	0.260418	0.510501	0.609701	0.901231
Rv3334	211.26	0.132825	0.260726	0.509444	0.610441	0.901402
Rv0276	615.008	-0.104769	0.206631	-0.507036	0.61213	0.903285
Rv0432	279.434	-0.121631	0.240917	-0.504865	0.613653	0.903699
Rv2469c	388.486	-0.141197	0.279317	-0.505508	0.613202	0.903699
Rv3725	800.258	0.104075	0.205941	0.505363	0.613304	0.903699
Rv0936	473.388	0.112511	0.225611	0.498694	0.617995	0.906406
Rv1023	223.234	0.124041	0.248492	0.499176	0.617655	0.906406
Rv1087	358.248	-0.122758	0.244875	-0.50131	0.616153	0.906406
Rv1278	291.21	0.122534	0.245103	0.499931	0.617124	0.906406
Rv3309c	352.509	0.114752	0.230371	0.498118	0.618401	0.906406
Rv3367	399.832	0.118808	0.238165	0.498847	0.617887	0.906406
Rv3581c	160.705	0.15726	0.314512	0.500013	0.617066	0.906406
Rv0638	921.11	0.104254	0.209651	0.497272	0.618997	0.90667
Rv0419	691.439	0.104976	0.211777	0.495692	0.620111	0.907084
Rv3038c	244.491	0.120373	0.242654	0.496068	0.619846	0.907084
Rv3738c	1048.16	0.0968789	0.195684	0.495079	0.620544	0.907109
Rv0663	216.513	0.124504	0.254347	0.489502	0.624486	0.907459
Rv0860	799.636	-0.107788	0.21993	-0.490102	0.624062	0.907459
Rv1744c	202.434	-0.137489	0.281586	-0.488268	0.62536	0.907459
Rv1789	273.135	-0.118316	0.23972	-0.49356	0.621617	0.907459
Rv1802	309.621	-0.131904	0.268852	-0.490617	0.623697	0.907459
Rv1961	797.917	-0.102732	0.208315	-0.493158	0.621901	0.907459
Rv2003c	218.581	0.134239	0.274852	0.488403	0.625264	0.907459
Rv2615c	548.869	-0.104467	0.212387	-0.491872	0.62281	0.907459
Rv2793c	169.514	0.130539	0.265812	0.491095	0.623359	0.907459
Rv2925c	178.541	0.136916	0.279768	0.489393	0.624564	0.907459
Rv3476c	164.445	-0.141117	0.288144	-0.489746	0.624314	0.907459
Rv3189	163.832	0.130681	0.268945	0.485903	0.627036	0.909285
Rv0129c	621.647	-0.112737	0.232888	-0.484081	0.628328	0.909729
Rv1147	312.711	-0.116164	0.240693	-0.48262	0.629365	0.909729
Rv2388c	290.687	-0.1141	0.23618	-0.483106	0.62902	0.909729
Rv2861c	275.114	0.1144	0.23688	0.482943	0.629136	0.909729
Rv3808c	570.532	-0.101541	0.210433	-0.482533	0.629427	0.909729
Rv3283	403.778	-0.1064	0.221266	-0.480871	0.630608	0.910832
Rv1379	372.468	0.112263	0.234292	0.479157	0.631827	0.911386
Rv3170	370.499	-0.108047	0.225301	-0.479568	0.631535	0.911386
Rv1223	695.577	-0.099538	0.208896	-0.476494	0.633722	0.913515
Rv1357c	330.037	0.108063	0.227451	0.475103	0.634714	0.91434
Rv0426c	294.313	-0.110756	0.233737	-0.47385	0.635607	0.914998
Rv0806c	1669.1	0.0921436	0.194717	0.473217	0.636058	0.914998
Rv3810	3342.23	0.0896948	0.189751	0.472697	0.636429	0.914998
Rv0001	521.039	-0.10577	0.229768	-0.460334	0.645276	0.917167
Rv0127	169.071	0.129698	0.281878	0.460124	0.645428	0.917167
Rv0901	216.8	-0.115807	0.252313	-0.45898	0.646248	0.917167
Rv0902c	674.907	0.0958041	0.204648	0.46814	0.639684	0.917167
Rv0996	393.666	-0.102712	0.223014	-0.460563	0.645112	0.917167
Rv1310	1159.57	-0.101209	0.219019	-0.462104	0.644007	0.917167
Rv1400c	576.916	0.101276	0.216138	0.468573	0.639375	0.917167
Rv1405c	444.854	-0.11257	0.241803	-0.465545	0.641541	0.917167
Rv1533	292.216	-0.116185	0.253215	-0.458841	0.646348	0.917167
Rv1978	292.107	0.116041	0.246985	0.469832	0.638475	0.917167
Rv2091c	796.85	-0.0929663	0.201854	-0.460562	0.645113	0.917167
Rv2114	1271.26	-0.0941245	0.204346	-0.460614	0.645076	0.917167
Rv2194	440.966	0.105885	0.229345	0.461685	0.644307	0.917167
Rv2232	190.684	0.120776	0.261365	0.462098	0.644011	0.917167
Rv2680	210.882	0.122812	0.263486	0.466103	0.641142	0.917167
Rv2692	297.663	0.107059	0.232098	0.461266	0.644608	0.917167
Rv2906c	530.551	-0.118808	0.257402	-0.461565	0.644393	0.917167
Rv3046c	1856.03	-0.0898033	0.195293	-0.459838	0.645632	0.917167
Rv3068c	305.672	0.113729	0.245754	0.462778	0.643524	0.917167
Rv3342	152.611	0.135583	0.289611	0.468157	0.639672	0.917167
Rv2587c	711.99	-0.0927136	0.202819	-0.457124	0.647582	0.91832
Rv1096	674.707	0.0924262	0.203773	0.453574	0.650136	0.920744
Rv1816	141.53	-0.133909	0.294963	-0.453985	0.64984	0.920744
Rv1399c	155.248	0.124838	0.276918	0.450812	0.652125	0.921766
Rv3512	453.214	-0.122753	0.271794	-0.451641	0.651527	0.921766
Rv3586	2313.19	-0.108287	0.240149	-0.450916	0.65205	0.921766
Rv3877	206.049	0.114935	0.255466	0.449901	0.652782	0.922097
Rv3693	1741.13	0.0857529	0.191389	0.448055	0.654113	0.923379
Rv2838c	229.993	0.113239	0.253234	0.447172	0.654751	0.923682
Rv1847	270.133	0.111648	0.251238	0.444392	0.656759	0.925916
Rv1255c	445.521	0.0955742	0.216671	0.441102	0.659139	0.928057
Rv2049c	152.178	-0.121499	0.275798	-0.440534	0.65955	0.928057
Rv2580c	245.754	-0.107927	0.244995	-0.440528	0.659554	0.928057
Rv0469	317.111	-0.106518	0.242818	-0.438674	0.660898	0.928062
Rv0642c	401.22	-0.0986722	0.224735	-0.439061	0.660617	0.928062
Rv0668	3168.49	0.0829447	0.189805	0.437	0.662111	0.928062
Rv1273c	292.585	-0.10216	0.233627	-0.43728	0.661908	0.928062
Rv2119	305.39	-0.132957	0.303716	-0.437765	0.661556	0.928062
Rv2528c	357.808	0.108954	0.249245	0.437137	0.662012	0.928062
Rv0346c	507.243	-0.0922149	0.211402	-0.436206	0.662687	0.928273
Rv0475	438.9	-0.110093	0.254601	-0.432413	0.665441	0.92903
Rv0823c	1051.93	0.249166	0.576419	0.432265	0.665549	0.92903
Rv1660	141.175	-0.121888	0.282183	-0.431947	0.66578	0.92903
Rv3004	653.163	-0.0996554	0.230715	-0.431942	0.665783	0.92903
Rv3312c	205.862	0.113741	0.261628	0.434741	0.66375	0.92903
Rv3592	191.098	-0.113015	0.260916	-0.43315	0.664906	0.92903
Rv0204c	915.212	0.0993949	0.233102	0.426402	0.669815	0.931924
Rv0275c	362.387	-0.0982293	0.229353	-0.428288	0.668441	0.931924
Rv0539	438.103	0.107239	0.250626	0.427884	0.668735	0.931924
Rv2567	448.861	0.0977802	0.228857	0.427254	0.669195	0.931924
Rv3044	484.912	0.0911586	0.213909	0.426156	0.669994	0.931924
Rv3246c	640.905	0.0946492	0.222547	0.4253	0.670618	0.932197
Rv0016c	676.268	-0.0882424	0.209451	-0.421304	0.673533	0.932291
Rv0348	253.399	-0.104152	0.246827	-0.421963	0.673052	0.932291
Rv1001	271.583	0.104717	0.248671	0.421106	0.673677	0.932291
Rv1300	166.94	0.11934	0.282333	0.422693	0.672519	0.932291
Rv1354c	590.575	0.0891344	0.210889	0.422661	0.672543	0.932291
Rv2176	154.333	-0.114986	0.271999	-0.422743	0.672483	0.932291
Rv3293	266.408	0.111418	0.263212	0.423301	0.672075	0.932291
Rv0222	242.962	-0.102931	0.245384	-0.419471	0.674872	0.932456
Rv0611c	176.063	-0.137304	0.328925	-0.417433	0.676362	0.932456
Rv1566c	377.188	0.0937386	0.224377	0.417773	0.676113	0.932456
Rv1888c	1313.68	-0.080589	0.192587	-0.418454	0.675615	0.932456
Rv3645	1298.46	-0.0834718	0.199134	-0.419175	0.675088	0.932456
Rv3670	331.68	0.110763	0.263753	0.419949	0.674523	0.932456
Rv0063	141.71	0.117445	0.284	0.413538	0.679213	0.933018
Rv0408	176.817	0.117474	0.286293	0.410329	0.681565	0.933018
Rv0421c	160.499	0.116513	0.281575	0.413791	0.679027	0.933018
Rv0470c	707.639	-0.0861676	0.2086	-0.413076	0.679551	0.933018
Rv0584	206.213	-0.103174	0.252445	-0.408698	0.682761	0.933018
Rv0639	544.673	0.0905747	0.220156	0.411412	0.68077	0.933018
Rv0935	320.725	-0.101265	0.244437	-0.414279	0.67867	0.933018
Rv0998	175.061	0.117191	0.287561	0.407536	0.683615	0.933018
Rv2264c	796.394	0.085256	0.208747	0.408419	0.682966	0.933018
Rv2326c	445.406	0.098856	0.239542	0.412687	0.679836	0.933018
Rv2568c	1018.42	-0.086394	0.210072	-0.41126	0.680882	0.933018
Rv2978c	142.115	0.120477	0.294825	0.408639	0.682805	0.933018
Rv3371	150.597	0.11422	0.279853	0.408144	0.683168	0.933018
Rv3604c	267.237	0.099401	0.243253	0.408632	0.68281	0.933018
Rv3629c	401.149	-0.121523	0.294696	-0.412367	0.68007	0.933018
Rv3775	285.585	-0.0975352	0.239329	-0.407537	0.683614	0.933018
Rv1497	526.115	0.0854237	0.210577	0.405664	0.684989	0.934226
Rv2490c	213.415	-0.101807	0.251274	-0.405165	0.685356	0.934226
Rv0191	163.058	0.108159	0.270254	0.400212	0.689	0.936999
Rv0842	774.046	0.314495	0.784718	0.400775	0.688586	0.936999
Rv1211	552.769	0.0883092	0.220656	0.400212	0.689001	0.936999
Rv1378c	1341.03	0.0906356	0.226552	0.400065	0.689109	0.936999
Rv0040c	523.098	-0.08454	0.211891	-0.398978	0.68991	0.937355
Rv2437	483.897	0.0850626	0.213526	0.398371	0.690356	0.937355
Rv3582c	310.781	-0.115128	0.28972	-0.397376	0.69109	0.937355
Rv3853	319.671	0.102306	0.257149	0.397845	0.690744	0.937355
Rv0380c	707.762	0.0920642	0.23279	0.395482	0.692487	0.938195
Rv2374c	269.668	-0.0938989	0.237496	-0.395371	0.692569	0.938195
Rv0310c	663.947	-0.0840884	0.213015	-0.394753	0.693025	0.938229
Rv0631c	167.639	-0.106369	0.274121	-0.388036	0.697989	0.940157
Rv0984	296.742	0.0901616	0.232656	0.387533	0.698362	0.940157
Rv1069c	141.212	0.113357	0.293789	0.385844	0.699613	0.940157
Rv1196	2955.21	0.234857	0.602346	0.389904	0.696608	0.940157
Rv1631	883.675	-0.0872511	0.226138	-0.385832	0.699621	0.940157
Rv1821	1239.67	-0.0762887	0.197686	-0.385909	0.699564	0.940157
Rv2449c	270.595	0.0944278	0.243594	0.387644	0.698279	0.940157
Rv3000	362.807	-0.0944301	0.242994	-0.38861	0.697564	0.940157
Rv3220c	793.432	0.0809591	0.208098	0.389042	0.697245	0.940157
Rv3728	250.415	0.0953976	0.245288	0.388921	0.697335	0.940157
Rv3870	838.784	0.0909731	0.232044	0.392052	0.69502	0.940157
Rv3876	552.706	-0.0821075	0.210067	-0.390863	0.695899	0.940157
Rv3623	767.018	-0.0793017	0.206004	-0.384952	0.700273	0.940453
Rv2473	619.673	0.0834138	0.217017	0.384365	0.700708	0.940458
Rv1122	362.641	0.0881338	0.231364	0.380932	0.703254	0.940936
Rv1308	1314.71	-0.0805727	0.21021	-0.383297	0.7015	0.940936
Rv1459c	248.327	0.0949668	0.250036	0.379813	0.704084	0.940936
Rv2350c	162.936	-0.103564	0.272371	-0.380231	0.703774	0.940936
Rv2594c	170.759	0.101774	0.266384	0.382057	0.702419	0.940936
Rv3518c	138.903	0.108092	0.283972	0.380644	0.703467	0.940936
Rv3519	1127.69	-0.0744662	0.194632	-0.382601	0.702016	0.940936
Rv0036c	435.05	-0.0838131	0.222472	-0.376736	0.70637	0.941082
Rv0985c	726.798	0.0777847	0.207412	0.375026	0.707641	0.941082
Rv1067c	290.684	0.102236	0.269909	0.37878	0.704851	0.941082
Rv1880c	281.918	-0.0888554	0.236935	-0.375021	0.707645	0.941082
Rv2243	559.882	-0.0872914	0.230786	-0.378235	0.705256	0.941082
Rv2539c	178.196	0.100669	0.267629	0.376151	0.706805	0.941082
Rv2732c	320.38	-0.0936339	0.248704	-0.376487	0.706555	0.941082
Rv3345c	177.329	-0.103082	0.274547	-0.375465	0.707315	0.941082
Rv0802c	661.478	-0.0845046	0.228503	-0.369819	0.711517	0.941306
Rv1307	1158.24	0.0824041	0.220315	0.374028	0.708383	0.941306
Rv2227	637.169	0.0842555	0.22656	0.37189	0.709975	0.941306
Rv2579	156.973	0.10112	0.272847	0.370612	0.710927	0.941306
Rv2853	235.054	0.0926238	0.249884	0.370667	0.710886	0.941306
Rv3213c	1214.95	0.0763834	0.205737	0.371267	0.710439	0.941306
Rv3267	473.172	-0.0802227	0.217067	-0.369577	0.711698	0.941306
Rv3273	1498.03	0.083126	0.224268	0.370655	0.710895	0.941306
Rv3539	331.861	-0.0896737	0.242291	-0.370107	0.711302	0.941306
Rv0026	200.317	0.102041	0.278226	0.366757	0.7138	0.941377
Rv0248c	742.846	0.0758009	0.209628	0.361598	0.717653	0.941377
Rv0733	138.971	-0.124006	0.33965	-0.3651	0.715037	0.941377
Rv0749	139.962	-0.119955	0.328818	-0.364808	0.715255	0.941377
Rv0858c	481.191	-0.0824147	0.22555	-0.365394	0.714817	0.941377
Rv1093	362.396	0.0831631	0.230651	0.360559	0.718429	0.941377
Rv1987	142.481	-0.105844	0.288743	-0.36657	0.71394	0.941377
Rv2219A	691.824	0.0741497	0.204625	0.362369	0.717076	0.941377
Rv2221c	863.452	-0.0834415	0.229508	-0.363568	0.716181	0.941377
Rv2399c	393.194	-0.0792974	0.220116	-0.360253	0.718658	0.941377
Rv2602	770.705	0.0798016	0.217439	0.367007	0.713614	0.941377
Rv2717c	275.13	0.0913584	0.251992	0.362544	0.716945	0.941377
Rv3005c	654.25	0.0750771	0.205172	0.365923	0.714423	0.941377
Rv3343c	1041.67	0.0733129	0.201434	0.363954	0.715892	0.941377
Rv3793	550.923	-0.0814808	0.221832	-0.367309	0.713389	0.941377
Rv3812	274.855	0.0865597	0.240068	0.360564	0.718426	0.941377
Rv0186A	333.376	-0.099269	0.287186	-0.345661	0.729598	0.941675
Rv0202c	832.159	-0.0738642	0.209034	-0.35336	0.723818	0.941675
Rv0397A	167.795	-0.0955621	0.268234	-0.356264	0.721643	0.941675
Rv0430	146.698	-0.100982	0.281056	-0.359295	0.719374	0.941675
Rv0537c	366.076	0.079348	0.22632	0.350602	0.725887	0.941675
Rv0594	152.043	0.0962951	0.279599	0.344404	0.730543	0.941675
Rv0716	290.084	-0.0853993	0.244315	-0.349546	0.726679	0.941675
Rv0777	199.825	0.0878606	0.25463	0.345052	0.730055	0.941675
Rv0821c	532.165	-0.0788393	0.224924	-0.350515	0.725952	0.941675
Rv1100	377.653	-0.080625	0.226709	-0.355633	0.722115	0.941675
Rv1156	675.285	0.0729117	0.210082	0.347062	0.728545	0.941675
Rv1315	174.799	0.0967794	0.272821	0.354736	0.722787	0.941675
Rv1408	155.913	0.0987484	0.285246	0.346187	0.729202	0.941675
Rv1613	420.348	0.0804569	0.226154	0.355761	0.722019	0.941675
Rv1728c	141.399	0.102717	0.288015	0.356638	0.721363	0.941675
Rv1899c	1800.7	0.0677662	0.191679	0.353539	0.723684	0.941675
Rv2024c	203.818	-0.092997	0.266683	-0.348718	0.727301	0.941675
Rv2033c	171.179	0.110142	0.317062	0.347384	0.728303	0.941675
Rv2180c	386.531	0.0813144	0.228347	0.356099	0.721766	0.941675
Rv2196	1629.92	-0.066835	0.191504	-0.349001	0.727088	0.941675
Rv2248	173.484	-0.0917367	0.265986	-0.344892	0.730175	0.941675
Rv2876	167.289	-0.0947606	0.271299	-0.349285	0.726876	0.941675
Rv2902c	507.386	0.0808293	0.227188	0.355781	0.722004	0.941675
Rv3063	197.735	0.0899501	0.260053	0.345892	0.729424	0.941675
Rv3244c	442.932	-0.0748757	0.217125	-0.344851	0.730207	0.941675
Rv3347c	1855.66	0.0662135	0.190309	0.347925	0.727896	0.941675
Rv3531c	362.748	0.0908228	0.257339	0.35293	0.724141	0.941675
Rv0957	350.188	0.0896664	0.261335	0.343108	0.731517	0.942373
Rv3372	161.237	-0.0923063	0.269931	-0.341962	0.732379	0.942927
Rv1299	376.869	-0.0940033	0.275719	-0.340938	0.73315	0.943363
Rv0721	955.07	-0.0684645	0.203512	-0.336414	0.736559	0.943851
Rv1177	201.66	0.0937749	0.277498	0.33793	0.735416	0.943851
Rv1589	308.731	-0.0831771	0.246514	-0.337414	0.735805	0.943851
Rv1985c	200.802	0.0890005	0.263285	0.338039	0.735334	0.943851
Rv2218	277.055	-0.0799439	0.235504	-0.339459	0.734264	0.943851
Rv3056	147.321	0.0979916	0.2912	0.336509	0.736487	0.943851
Rv3594	305.432	-0.0861984	0.254802	-0.338296	0.73514	0.943851
Rv1397c	202.028	-0.104947	0.314282	-0.333926	0.738435	0.944599
Rv2905	519.375	0.0736944	0.220092	0.334834	0.73775	0.944599
Rv3717	402.512	0.0820429	0.245698	0.333918	0.738442	0.944599
Rv0398c	681.202	-0.0777387	0.233503	-0.332923	0.739192	0.944885
Rv0675	238.967	0.0890558	0.267858	0.332473	0.739532	0.944885
Rv2082	762.107	0.0672897	0.203237	0.33109	0.740576	0.945666
Rv0309	197.26	0.0867252	0.26483	0.327475	0.743309	0.946996
Rv0318c	250.303	0.0787779	0.24087	0.327056	0.743625	0.946996
Rv0355c	707.782	-0.0659564	0.202679	-0.325422	0.744861	0.946996
Rv0413	214.231	0.093028	0.284376	0.32713	0.74357	0.946996
Rv2536	932.821	0.0700027	0.215696	0.324544	0.745526	0.946996
Rv2752c	428.649	0.0714642	0.220008	0.324825	0.745314	0.946996
Rv3215	169.914	0.0897357	0.275027	0.326279	0.744213	0.946996
Rv3723	676.898	0.0720983	0.220704	0.326675	0.743914	0.946996
Rv3784	163.951	-0.102644	0.315411	-0.325429	0.744856	0.946996
Rv2247	1622.97	0.0719515	0.222958	0.322713	0.746913	0.948205
Rv1155	190.103	0.0900805	0.282122	0.319297	0.749501	0.949054
Rv1458c	189.315	0.0916867	0.287973	0.318386	0.750192	0.949054
Rv2614A	447.897	0.0819525	0.256838	0.319082	0.749664	0.949054
Rv2705c	204.705	0.0808713	0.253044	0.319594	0.749276	0.949054
Rv3691	329.11	0.0808523	0.253517	0.318922	0.749785	0.949054
Rv3795	918.845	-0.0698655	0.21911	-0.31886	0.749833	0.949054
Rv1148c	518.828	-0.0688539	0.217049	-0.317227	0.751071	0.949615
Rv1850	170.094	0.0838533	0.265071	0.316342	0.751743	0.949914
Rv0359	327.199	-0.0731451	0.231994	-0.315288	0.752543	0.950374
Rv2110c	144.941	0.0896942	0.285403	0.314272	0.753314	0.950434
Rv2790c	157.695	0.0992912	0.316135	0.314078	0.753462	0.950434
Rv3145	214.084	-0.0866246	0.276783	-0.312969	0.754304	0.950946
Rv2713	395.679	-0.0700886	0.22502	-0.311478	0.755437	0.951825
Rv0362	757.509	0.0634351	0.204501	0.310195	0.756413	0.952015
Rv2153c	296.558	0.0744229	0.24012	0.30994	0.756606	0.952015
Rv2241	779.503	0.0622847	0.203149	0.306596	0.759151	0.952015
Rv2387	930.681	-0.0653355	0.213244	-0.306388	0.759309	0.952015
Rv2395	312.551	-0.0731476	0.238955	-0.306115	0.759517	0.952015
Rv2476c	1236.31	0.0616087	0.200829	0.306772	0.759017	0.952015
Rv2543	1367.5	-0.164638	0.536824	-0.30669	0.75908	0.952015
Rv3255c	503.309	-0.0657133	0.213223	-0.30819	0.757938	0.952015
Rv3258c	437.594	0.0711293	0.231951	0.306657	0.759104	0.952015
Rv1013	544.474	-0.0741392	0.242678	-0.305505	0.759982	0.952051
Rv1843c	468.47	-0.0700079	0.232322	-0.301341	0.763155	0.954928
Rv2795c	215.75	0.0753962	0.250148	0.301406	0.763105	0.954928
Rv2175c	413.012	-0.0671052	0.223844	-0.299786	0.764341	0.955316
Rv3918c	150.908	-0.0831151	0.276864	-0.300202	0.764023	0.955316
Rv0305c	440.491	-0.0778528	0.260431	-0.298939	0.764987	0.955576
Rv0329c	186.215	0.0797658	0.268025	0.297606	0.766004	0.956299
Rv0050	462.716	-0.0666855	0.227386	-0.29327	0.769316	0.956849
Rv0538	627.062	0.0659721	0.226285	0.291545	0.770635	0.956849
Rv0604	502.484	-0.0671493	0.228925	-0.293325	0.769274	0.956849
Rv1239c	220.653	-0.0748446	0.258554	-0.289473	0.772219	0.956849
Rv1441c	407.486	0.0729075	0.248972	0.292834	0.769649	0.956849
Rv1634	329.906	-0.0673052	0.233358	-0.288421	0.773025	0.956849
Rv1645c	779.538	0.085517	0.293578	0.291292	0.770828	0.956849
Rv2074	556.218	-0.0644065	0.222366	-0.289642	0.77209	0.956849
Rv2225	937.016	-0.060644	0.210011	-0.288766	0.77276	0.956849
Rv3081	250.751	-0.0747492	0.253295	-0.295107	0.767912	0.956849
Rv3228	2780.55	-0.37112	1.28132	-0.289639	0.772093	0.956849
Rv3410c	216.744	0.0756218	0.256632	0.294671	0.768245	0.956849
Rv3610c	630.748	0.0643349	0.217389	0.295943	0.767273	0.956849
Rv3710	638.816	0.0625219	0.21541	0.290246	0.771628	0.956849
Rv3779	345.979	0.0659261	0.226953	0.290484	0.771446	0.956849
Rv0511	1079.54	0.0636028	0.221148	0.287602	0.773651	0.957081
Rv0343	1596.93	-0.150575	0.52626	-0.286124	0.774783	0.957391
Rv0908	194.893	0.0766687	0.268327	0.285728	0.775086	0.957391
Rv2950c	873.742	-0.0689362	0.241897	-0.284982	0.775658	0.957391
Rv3597c	442.74	0.0681228	0.238853	0.285208	0.775485	0.957391
Rv0652	291.516	-0.081783	0.288734	-0.283247	0.776987	0.957406
Rv2555c	1301.55	0.060651	0.213924	0.283516	0.776781	0.957406
Rv3272	228.527	0.0722738	0.255032	0.283391	0.776877	0.957406
Rv0071	469.785	0.0591422	0.216823	0.272767	0.785032	0.957935
Rv0125	477.428	-0.0654166	0.240203	-0.272339	0.785361	0.957935
Rv0150c	341.348	-0.0640991	0.234421	-0.273435	0.784519	0.957935
Rv0182c	487	-0.0596148	0.219982	-0.270998	0.786392	0.957935
Rv0491	188.802	-0.0737871	0.264431	-0.279041	0.780214	0.957935
Rv0532	733.269	0.0632345	0.226223	0.279523	0.779843	0.957935
Rv0857	218.511	0.0740699	0.267026	0.277388	0.781482	0.957935
Rv1275	239.343	-0.0798995	0.289813	-0.275694	0.782783	0.957935
Rv1309	413.997	0.0604355	0.223715	0.270145	0.787049	0.957935
Rv1320c	514.55	-0.0614577	0.225013	-0.273129	0.784754	0.957935
Rv1323	854.902	0.0545128	0.201029	0.271168	0.786262	0.957935
Rv1607	822.273	0.0545194	0.20066	0.271701	0.785852	0.957935
Rv1681	145.126	0.0826625	0.299653	0.275861	0.782655	0.957935
Rv1773c	453.233	-0.0589968	0.216388	-0.272643	0.785128	0.957935
Rv2054	194.339	0.0731419	0.264377	0.276658	0.782043	0.957935
Rv2154c	352.186	-0.0609923	0.225136	-0.270913	0.786458	0.957935
Rv2404c	283.379	0.0654248	0.237298	0.275707	0.782773	0.957935
Rv2468c	492.964	0.0656128	0.242915	0.270106	0.787079	0.957935
Rv2718c	158.237	-0.0797045	0.283442	-0.281202	0.778555	0.957935
Rv2773c	180.175	0.0727877	0.26797	0.271626	0.78591	0.957935
Rv2869c	243.418	-0.0675344	0.242195	-0.278843	0.780365	0.957935
Rv3007c	1196.64	0.0574064	0.211715	0.27115	0.786276	0.957935
Rv1483	183.151	0.0765428	0.284348	0.269187	0.787786	0.95826
Rv0065	653.894	-0.0578604	0.218049	-0.265355	0.790736	0.958772
Rv0336	182.837	0.069394	0.262138	0.264724	0.791222	0.958772
Rv1197	344.825	0.194188	0.728268	0.266644	0.789743	0.958772
Rv1200	1219.66	0.0576924	0.216064	0.267015	0.789458	0.958772
Rv1704c	236.852	0.0780014	0.293821	0.265473	0.790645	0.958772
Rv2140c	526.607	-0.0560833	0.210523	-0.2664	0.789931	0.958772
Rv3159c	941.833	-0.0552751	0.208866	-0.264644	0.791284	0.958772
Rv0017c	209.333	-0.0644568	0.263384	-0.244725	0.806669	0.959581
Rv0029	140.941	-0.0706381	0.279958	-0.252317	0.800796	0.959581
Rv0051	146.903	-0.0681182	0.282105	-0.241464	0.809196	0.959581
Rv0058	510.15	0.0661667	0.256847	0.257611	0.796707	0.959581
Rv0066c	409.483	0.052378	0.219807	0.23829	0.811656	0.959581
Rv0076c	581.474	-0.0513194	0.208339	-0.246327	0.805429	0.959581
Rv0147	328.366	0.0579921	0.228396	0.25391	0.799565	0.959581
Rv0250c	855.095	-0.0488732	0.2057	-0.237594	0.812196	0.959581
Rv0290	392.336	-0.0540466	0.228861	-0.236155	0.813313	0.959581
Rv0315	216.67	-0.0664034	0.280313	-0.23689	0.812742	0.959581
Rv0394c	175.996	-0.0682088	0.273983	-0.248952	0.803398	0.959581
Rv0466	176.946	0.0628829	0.26997	0.232926	0.815819	0.959581
Rv0536	619.079	0.0575895	0.233746	0.246377	0.805391	0.959581
Rv0686	160.581	-0.0639434	0.269705	-0.237087	0.81259	0.959581
Rv0830	869.821	-0.0543232	0.211458	-0.256898	0.797257	0.959581
Rv0912	171.765	-0.0769185	0.294215	-0.261437	0.793756	0.959581
Rv0969	247.799	0.0591622	0.241544	0.244933	0.806508	0.959581
Rv0971c	165.502	-0.0743369	0.29104	-0.255418	0.7984	0.959581
Rv0982	454.744	-0.0588893	0.245632	-0.239746	0.810527	0.959581
Rv1019	150.181	0.0676449	0.281032	0.240702	0.809786	0.959581
Rv1142c	266.873	0.0604638	0.245828	0.24596	0.805713	0.959581
Rv1152	141.032	0.0696213	0.298251	0.233432	0.815426	0.959581
Rv1201c	488.252	0.0568846	0.219769	0.258838	0.79576	0.959581
Rv1306	348.191	0.0663471	0.252528	0.262732	0.792757	0.959581
Rv1446c	208.749	-0.061549	0.258291	-0.238293	0.811654	0.959581
Rv1456c	214.63	-0.0648361	0.277016	-0.234052	0.814945	0.959581
Rv1473	224.673	-0.0688987	0.267183	-0.257871	0.796507	0.959581
Rv1492	197.063	-0.0624652	0.262636	-0.237839	0.812006	0.959581
Rv1498c	192.632	0.065338	0.258605	0.252656	0.800534	0.959581
Rv1593c	322.828	-0.0571695	0.243418	-0.234862	0.814316	0.959581
Rv1618	152.27	-0.0678916	0.285654	-0.237671	0.812136	0.959581
Rv1636	429.787	-0.0546014	0.220508	-0.247616	0.804431	0.959581
Rv1699	411.311	0.0513336	0.221329	0.231933	0.81659	0.959581
Rv1755c	218.793	0.0660508	0.257301	0.256707	0.797405	0.959581
Rv1820	233.087	0.0635495	0.257074	0.247203	0.804751	0.959581
Rv1869c	535.155	-0.0590894	0.254434	-0.232239	0.816353	0.959581
Rv1895	271.615	-0.0618629	0.265133	-0.233328	0.815507	0.959581
Rv1992c	171.558	-0.0695498	0.269285	-0.258276	0.796194	0.959581
Rv2100	3660.59	-0.0471372	0.196035	-0.240454	0.809979	0.959581
Rv2101	954.382	-0.0503472	0.211929	-0.237566	0.812217	0.959581
Rv2172c	395.752	0.0567726	0.221301	0.25654	0.797534	0.959581
Rv2210c	212.919	0.0624063	0.254967	0.244763	0.80664	0.959581
Rv2342	357.816	0.0536146	0.229521	0.233594	0.8153	0.959581
Rv3024c	147.737	-0.0704534	0.282682	-0.249232	0.803181	0.959581
Rv3034c	183.351	0.061765	0.261857	0.235873	0.813531	0.959581
Rv3156	720.358	-0.0512688	0.208323	-0.246102	0.805603	0.959581
Rv3217c	256.934	0.0634843	0.264654	0.239876	0.810426	0.959581
Rv3259	1108.77	-0.0652413	0.254548	-0.256302	0.797718	0.959581
Rv3277	542.99	0.0523981	0.21928	0.238955	0.81114	0.959581
Rv3359	143.829	0.0747678	0.299116	0.249963	0.802616	0.959581
Rv3438	317.754	-0.053816	0.231928	-0.232037	0.816509	0.959581
Rv3547	169.967	-0.0677629	0.278396	-0.243404	0.807692	0.959581
Rv3684	404.707	0.0609494	0.240737	0.253179	0.80013	0.959581
Rv3790	160.017	-0.0688909	0.277399	-0.248346	0.803867	0.959581
Rv3802c	290.075	-0.0580539	0.245912	-0.236076	0.813374	0.959581
Rv3805c	424.747	0.0529246	0.219292	0.241343	0.80929	0.959581
Rv1017c	225.837	-0.0571129	0.249242	-0.229147	0.818755	0.959648
Rv1166	449.067	-0.050006	0.216685	-0.230777	0.817488	0.959648
Rv1862	1010.36	-0.0492549	0.214297	-0.229845	0.818213	0.959648
Rv2245	893.909	-0.0565676	0.24699	-0.229028	0.818847	0.959648
Rv2502c	144.407	-0.0656485	0.286024	-0.229521	0.818464	0.959648
Rv0074	187.746	0.0612008	0.268495	0.22794	0.819693	0.960123
Rv1447c	287.48	-0.0565557	0.249445	-0.226726	0.820636	0.960579
Rv2916c	427.178	-0.0561571	0.248145	-0.226308	0.820962	0.960579
Rv0073	139.445	0.0676188	0.299704	0.225619	0.821498	0.96069
Rv1623c	441.517	-0.0503277	0.224448	-0.224229	0.822579	0.960726
Rv3193c	466.568	0.0503095	0.224716	0.223881	0.82285	0.960726
Rv3729	508.432	-0.0505577	0.224888	-0.224813	0.822125	0.960726
Rv0293c	857.43	0.0454226	0.204272	0.222363	0.824031	0.961488
Rv3889c	344.449	0.0556879	0.250949	0.22191	0.824384	0.961488
Rv0980c	4614.72	-0.0440271	0.199542	-0.22064	0.825373	0.962126
Rv0281	576.747	0.0506255	0.230971	0.219185	0.826506	0.962353
Rv0496	217.415	0.0570797	0.26276	0.217232	0.828028	0.962353
Rv0643c	149.845	0.0628198	0.288778	0.217537	0.82779	0.962353
Rv1222	227.765	-0.0583206	0.268768	-0.216992	0.828214	0.962353
Rv3281	447.585	-0.050373	0.22974	-0.21926	0.826447	0.962353
Rv3520c	1017.87	-0.0466358	0.214169	-0.217752	0.827622	0.962353
Rv1870c	312.628	-0.147618	0.683083	-0.216105	0.828906	0.962643
Rv3219	1911.74	-0.040436	0.188268	-0.214779	0.82994	0.963331
Rv2059	396.626	-0.049601	0.232424	-0.213407	0.831009	0.963429
Rv2359	151.676	0.0637736	0.300246	0.212404	0.831792	0.963429
Rv2582	216.494	0.0566573	0.266102	0.212916	0.831392	0.963429
Rv3158	485.78	0.0463346	0.216922	0.2136	0.830859	0.963429
Rv0014c	1432.26	-0.0419589	0.203317	-0.206372	0.8365	0.964145
Rv0533c	577.731	-0.0438845	0.209996	-0.208978	0.834466	0.964145
Rv1101c	449.522	-0.0443882	0.21553	-0.20595	0.83683	0.964145
Rv1345	161.606	0.0565217	0.272511	0.207411	0.835689	0.964145
Rv1809	179.49	-0.061891	0.293634	-0.210776	0.833062	0.964145
Rv3149	190.136	-0.0540139	0.259005	-0.208544	0.834804	0.964145
Rv3157	344.955	0.0485327	0.234277	0.20716	0.835885	0.964145
Rv3442c	163.645	0.0592609	0.286985	0.206495	0.836404	0.964145
Rv3711c	531.356	0.0437573	0.212425	0.205989	0.836799	0.964145
Rv3897c	237.764	-0.0510361	0.24719	-0.206465	0.836428	0.964145
Rv3043c	388.463	-0.046677	0.227948	-0.20477	0.837751	0.964697
Rv0247c	218.045	-0.0507878	0.250037	-0.203121	0.839041	0.965162
Rv2535c	202.912	-0.0546929	0.269036	-0.203292	0.838907	0.965162
Rv0868c	230.082	0.0529025	0.263569	0.200716	0.840921	0.965369
Rv1796	824.249	0.0409763	0.2032	0.201655	0.840186	0.965369
Rv2215	902.683	0.0405196	0.200281	0.202313	0.839672	0.965369
Rv2260	158.846	0.0543647	0.270976	0.200626	0.840991	0.965369
Rv3580c	162.696	0.0534947	0.268772	0.199033	0.842237	0.966291
Rv1620c	271.216	-0.0552558	0.278683	-0.198275	0.84283	0.966463
Rv0942	943.853	-0.0388083	0.197174	-0.196823	0.843966	0.966858
Rv1917c	598.899	0.0409983	0.210245	0.195002	0.845391	0.966858
Rv2067c	220.438	-0.0487707	0.24843	-0.196315	0.844363	0.966858
Rv2998	370.346	0.0435573	0.223254	0.195102	0.845313	0.966858
Rv3295	420.843	-0.0462877	0.236942	-0.195354	0.845116	0.966858
Rv0731c	668.369	0.0445829	0.229854	0.193962	0.846206	0.967282
Rv1094	1904.29	0.0454014	0.23608	0.192313	0.847497	0.967744
Rv3253c	155.476	-0.0537725	0.279021	-0.192719	0.847179	0.967744
Rv0747	150.97	0.0531871	0.277431	0.191713	0.847967	0.967774
Rv0335c	399.876	-0.0466602	0.25719	-0.181423	0.856035	0.968035
Rv0379	311.302	0.0441776	0.23677	0.186584	0.851987	0.968035
Rv0450c	477.697	-0.0388419	0.213903	-0.181586	0.855907	0.968035
Rv0582	251.974	-0.0540795	0.29817	-0.181371	0.856076	0.968035
Rv1174c	391.148	-0.0445459	0.236496	-0.188358	0.850596	0.968035
Rv1360	481.461	0.0432778	0.23204	0.18651	0.852045	0.968035
Rv1423	307.752	-0.0441193	0.244202	-0.180668	0.856629	0.968035
Rv1708	161.159	0.0519923	0.277268	0.187516	0.851256	0.968035
Rv1817	322.907	-0.0428603	0.232503	-0.184343	0.853744	0.968035
Rv1830	282.714	-0.0444286	0.238279	-0.186456	0.852087	0.968035
Rv2395A	3199.43	0.0354038	0.193253	0.183199	0.854642	0.968035
Rv2751	467.129	0.0395163	0.215754	0.183155	0.854677	0.968035
Rv2877c	468.825	-0.0438345	0.24016	-0.182522	0.855173	0.968035
Rv2953	796.541	-0.0368649	0.203889	-0.180808	0.856518	0.968035
Rv3097c	249.885	0.0446967	0.241089	0.185395	0.852919	0.968035
Rv3205c	500.903	0.0397374	0.219107	0.18136	0.856085	0.968035
Rv3245c	517.884	-0.0387769	0.212359	-0.182601	0.855111	0.968035
Rv3683	221.632	-0.0489625	0.257088	-0.19045	0.848956	0.968035
Rv3827c	366.385	-0.0443246	0.241947	-0.183199	0.854642	0.968035
Rv1504c	281.105	0.0443292	0.246511	0.179826	0.857289	0.968279
Rv1191	277.821	0.0431946	0.240967	0.179256	0.857737	0.968284
Rv3408	536.682	-0.0392486	0.219873	-0.178505	0.858326	0.968344
Rv3816c	493.603	-0.0387773	0.21778	-0.178057	0.858678	0.968344
Rv0312	249.004	-0.0436698	0.246971	-0.176822	0.859648	0.968869
Rv2163c	603.219	-0.0389604	0.221658	-0.175768	0.860476	0.968869
Rv3831	142.633	0.0507676	0.288444	0.176005	0.86029	0.968869
Rv3722c	481.436	-0.0377702	0.217821	-0.1734	0.862337	0.970463
Rv0020c	1659.45	0.0332052	0.194722	0.170526	0.864596	0.971001
Rv0809	1420.91	-0.0360389	0.211265	-0.170587	0.864549	0.971001
Rv0939	293.399	-0.0456994	0.265856	-0.171895	0.86352	0.971001
Rv3565	216.053	-0.0449831	0.262051	-0.171658	0.863707	0.971001
Rv1522c	585.036	-0.0354884	0.210444	-0.168636	0.866083	0.971219
Rv1900c	392.66	0.0422137	0.250406	0.168581	0.866126	0.971219
Rv3507	933.967	-0.0349371	0.206017	-0.169584	0.865338	0.971219
Rv1046c	205.75	0.0438855	0.261352	0.167917	0.866649	0.971306
Rv0914c	161.088	0.0458408	0.27662	0.165718	0.868379	0.972745
Rv2775	194.026	-0.0428986	0.260267	-0.164825	0.869082	0.973033
Rv2608	665.609	-0.0350626	0.213934	-0.163895	0.869814	0.973353
Rv1195	737.85	-0.0965858	0.59416	-0.162559	0.870866	0.97403
Rv0783c	231.812	0.0399382	0.247834	0.161149	0.871976	0.974772
Rv1424c	333.562	-0.039184	0.250344	-0.156521	0.875622	0.977465
Rv1565c	617.841	-0.0329418	0.211272	-0.155921	0.876095	0.977465
Rv1734c	842.618	-0.176819	1.14314	-0.154679	0.877074	0.977465
Rv1945	141.821	-0.0435182	0.279685	-0.155597	0.876351	0.977465
Rv2565	198.053	-0.0400168	0.258281	-0.154935	0.876873	0.977465
Rv3310	168.763	-0.0435948	0.277288	-0.157219	0.875072	0.977465
Rv0412c	377.942	0.0341188	0.225463	0.151328	0.879717	0.977903
Rv0885	262.792	-0.0392495	0.259801	-0.151076	0.879916	0.977903
Rv1597	487.324	-0.0336021	0.221426	-0.151753	0.879382	0.977903
Rv2804c	425.044	0.0350853	0.232673	0.150793	0.880139	0.977903
Rv3407	416.211	0.0344117	0.224979	0.152955	0.878434	0.977903
Rv3703c	157.74	0.041486	0.275162	0.150769	0.880158	0.977903
Rv0153c	222.786	0.0395248	0.266808	0.148139	0.882233	0.978033
Rv0523c	154.255	-0.0409766	0.276954	-0.147955	0.882379	0.978033
Rv1842c	710.81	-0.0299232	0.202485	-0.14778	0.882516	0.978033
Rv1984c	140.458	0.0418754	0.279554	0.149794	0.880927	0.978033
Rv2170	140.898	-0.04155	0.279446	-0.148687	0.8818	0.978033
Rv0048c	598.16	-0.0339529	0.239711	-0.141641	0.887364	0.980395
Rv0117	214.376	-0.0401603	0.280263	-0.143295	0.886057	0.980395
Rv0433	202.577	0.0364558	0.257518	0.141566	0.887423	0.980395
Rv0444c	450.63	-0.0308585	0.223207	-0.138251	0.890042	0.980395
Rv0453	159.775	0.038409	0.276446	0.138938	0.889499	0.980395
Rv0644c	143.198	-0.0395428	0.285106	-0.138695	0.889691	0.980395
Rv0681	254.902	0.0341321	0.239971	0.142234	0.886895	0.980395
Rv1270c	216.137	-0.0376161	0.269192	-0.139737	0.888868	0.980395
Rv1293	334.27	0.0325771	0.233022	0.139802	0.888816	0.980395
Rv2129c	1846.98	0.0271809	0.19299	0.140841	0.887996	0.980395
Rv2222c	400.149	0.0318416	0.225995	0.140895	0.887953	0.980395
Rv2461c	228.07	0.0359262	0.256492	0.140067	0.888607	0.980395
Rv1527c	1090.99	0.0265371	0.194771	0.136247	0.891626	0.981148
Rv3908	308.321	0.0344828	0.252411	0.136614	0.891336	0.981148
Rv0006	1563.2	0.02528	0.192359	0.131421	0.895442	0.981667
Rv0039c	256.703	-0.0305029	0.244264	-0.124877	0.900621	0.981667
Rv0178	569.14	-0.0274997	0.209439	-0.131302	0.895536	0.981667
Rv0206c	1987.94	0.0262975	0.197542	0.133124	0.894095	0.981667
Rv0282	1052.69	0.0253002	0.198775	0.127281	0.898718	0.981667
Rv1194c	870.452	-0.0254029	0.203569	-0.124788	0.900692	0.981667
Rv1230c	253.377	0.0302511	0.240726	0.125666	0.899996	0.981667
Rv1272c	487.483	0.0335481	0.256991	0.130542	0.896138	0.981667
Rv1438	321.617	0.0306399	0.240053	0.127638	0.898435	0.981667
Rv1598c	225.837	0.0346547	0.266833	0.129874	0.896666	0.981667
Rv2047c	424.28	-0.0278487	0.218835	-0.127259	0.898735	0.981667
Rv2226	346.171	0.0313393	0.252181	0.124273	0.901099	0.981667
Rv2507	513.41	-0.0285503	0.215744	-0.132335	0.89472	0.981667
Rv2533c	167.692	-0.0338224	0.270684	-0.124952	0.900562	0.981667
Rv2542	385.342	0.0327472	0.243495	0.134488	0.893017	0.981667
Rv2701c	147.011	-0.0413564	0.309641	-0.133562	0.893749	0.981667
[truncated: 1,939 more rows]

## Sheet: Table S1b
Table S1c: Operonic arrangement of genes in Rv
S No.	Start	Stop	Strand	Number of Genes	Genes	Operon_ID
1	2052	4997	+	3	Rv0002, Rv0003, Rv0004	Operon_ID - 1
2	5240	9818	+	2	Rv0005, Rv0006	Operon_ID - 2
3	14089	15612	+	2	Rv0012, Rv0013	Operon_ID - 3
4	15590	23181	-	5	Rv0014c, Rv0015c, Rv0016c, Rv0017c, Rv0018c	Operon_ID - 4
5	27595	29607	+	3	Rv0023, Rv0024, Rv0025	Operon_ID - 5
6	31189	31819	+	2	Rv0027, Rv0028	Operon_ID - 6
7	33224	33794	+	2	Rv0030, Rv0031	Operon_ID - 7
8	34295	38947	+	4	Rv0032, Rv0033, Rv0034, Rv0035	Operon_ID - 8
9	48233	49939	-	2	Rv0044c, Rv0045c	Operon_ID - 9
10	53663	57970	+	3	Rv0050, Rv0051, Rv0052	Operon_ID - 10
11	59119	63017	+	4	Rv0055, Rv0056, Rv0057, Rv0058	Operon_ID - 11
12	63197	64964	+	2	Rv0059, Rv0060	Operon_ID - 12
13	68617	72219	+	3	Rv0064, Rv0064A, Rv0065	Operon_ID - 13
14	76234	78893	-	2	Rv0069c, Rv0070c	Operon_ID - 14
15	80621	82665	+	2	Rv0072, Rv0073	Operon_ID - 15
16	82745	85165	+	2	Rv0074, Rv0075	Operon_ID - 16
17	87205	88001	-	2	Rv0078A, Rv0078B	Operon_ID - 17
18	88201	89477	+	2	Rv0079, Rv0080	Operon_ID - 18
19	89572	97598	+	8	Rv0081, Rv0082, Rv0083, Rv0084, Rv0085, Rv0086, Rv0087, Rv0088	Operon_ID - 19
20	105321	117536	+	6	Rv0096, Rv0097, Rv0098, Rv0099, Rv0100, Rv0101	Operon_ID - 20
21	137317	139671	+	3	Rv0113, Rv0114, Rv0115	Operon_ID - 21
22	148489	149222	+	2	Rv0122, Rv0123	Operon_ID - 22
23	165321	166847	+	2	Rv0138, Rv0139	Operon_ID - 23
24	174831	176666	+	2	Rv0148, Rv0149	Operon_ID - 24
25	177541	180894	-	2	Rv0151c, Rv0152c	Operon_ID - 25
26	181153	183196	-	2	Rv0153c, Rv0154c	Operon_ID - 26
27	183620	186477	+	3	Rv0155, Rv0156, Rv0157	Operon_ID - 27
28	196859	209670	+	12	Rv0167, Rv0168, Rv0169, Rv0170, Rv0171, Rv0172, Rv0173, Rv0174, Rv0175, Rv0176, Rv0177, Rv0178	Operon_ID - 28
29	210890	214138	-	3	Rv0180c, Rv0181c, Rv0182c	Operon_ID - 29
30	214967	216222	+	2	Rv0184, Rv0185	Operon_ID - 30
31	222287	224662	+	3	Rv0191, Rv0192, Rv0192A	Operon_ID - 31
32	231645	234475	+	2	Rv0196, Rv0197	Operon_ID - 32
33	236550	237895	+	2	Rv0199, Rv0200	Operon_ID - 33
34	237892	241292	-	2	Rv0201c, Rv0202c	Operon_ID - 34
35	247384	248906	-	2	Rv0207c, Rv0208c	Operon_ID - 35
36	249038	251598	+	2	Rv0209, Rv0210	Operon_ID - 36
37	253669	255950	-	2	Rv0212c, Rv0213c	Operon_ID - 37
38	260924	264023	+	3	Rv0218, Rv0219, Rv0220	Operon_ID - 38
39	264067	266295	+	2	Rv0221, Rv0222	Operon_ID - 39
40	269834	272839	-	2	Rv0226c, Rv0227c	Operon_ID - 40
41	274306	274904	-	2	Rv0229c, Rv0229Ac	Operon_ID - 41
42	277899	279529	+	2	Rv0232, Rv0233	Operon_ID - 42
43	279605	286851	-	3	Rv0234c, Rv0235c, Rv0236c	Operon_ID - 43
44	289104	289782	+	2	Rv0239, Rv0240	Operon_ID - 44
45	289812	292029	-	2	Rv0241c, Rv0242c	Operon_ID - 45
46	298116	301655	-	3	Rv0247c, Rv0248c, Rv0249c	Operon_ID - 46
47	302866	305809	+	2	Rv0252, Rv0253	Operon_ID - 47
48	305825	309547	-	3	Rv0254c, Rv0255c, Rv0256c	Operon_ID - 48
49	310294	312659	-	3	Rv0258c, Rv0259c, Rv0260c	Operon_ID - 49
50	314309	316415	-	3	Rv0262c, Rv0263c, Rv0264c	Operon_ID - 50
51	316511	321154	-	2	Rv0265c, Rv0266c	Operon_ID - 51
52	328575	330325	-	2	Rv0272c, Rv0273c	Operon_ID - 52
53	332708	333333	-	2	Rv0277c, Rv0277Ac	Operon_ID - 53
54	339364	341906	+	2	Rv0280, Rv0281	Operon_ID - 54
55	342130	351476	+	5	Rv0282, Rv0283, Rv0284, Rv0285, Rv0286	Operon_ID - 55
56	351525	353036	+	3	Rv0287, Rv0288, Rv0289	Operon_ID - 56
57	353083	356875	+	3	Rv0290, Rv0291, Rv0292	Operon_ID - 57
58	358945	361155	-	2	Rv0295c, Rv0296c	Operon_ID - 58
59	363252	363778	+	2	Rv0298, Rv0299	Operon_ID - 59
60	363826	364469	+	2	Rv0300, Rv0301	Operon_ID - 60
61	364605	366142	+	2	Rv0302, Rv0303	Operon_ID - 61
62	387888	389154	+	2	Rv0320, Rv0321	Operon_ID - 62
63	391352	392728	+	3	Rv0324, Rv0325, Rv0326	Operon_ID - 63
64	394694	396087	-	2	Rv0329c, Rv0330c	Operon_ID - 64
65	397442	399524	+	3	Rv0332, Rv0333, Rv0334	Operon_ID - 65
66	401873	405841	-	2	Rv0337c, Rv0338c	Operon_ID - 66
67	409362	414238	+	3	Rv0341, Rv0342, Rv0343	Operon_ID - 67
68	417304	419608	+	3	Rv0347, Rv0348, Rv0349	Operon_ID - 68
69	419835	424019	+	4	Rv0350, Rv0351, Rv0352, Rv0353	Operon_ID - 69
70	434831	436770	-	2	Rv0356c, Rv0357c	Operon_ID - 70
71	436861	438298	+	2	Rv0358, Rv0359	Operon_ID - 71
72	443068	445234	-	3	Rv0365c, Rv0366c, Rv0367c	Operon_ID - 72
73	445315	447047	-	2	Rv0368c, Rv0369c	Operon_ID - 73
74	447148	453155	-	6	Rv0370c, Rv0371c, Rv0372c, Rv0373c, Rv0374c, Rv0375c	Operon_ID - 74
75	456916	458381	-	2	Rv0381c, Rv0382c	Operon_ID - 75
76	468338	471233	+	3	Rv0389, Rv0390, Rv0391	Operon_ID - 76
77	474943	475745	+	2	Rv0395, Rv0396	Operon_ID - 77
78	476682	479756	-	3	Rv0398c, Rv0399c, Rv0400c	Operon_ID - 78
79	480358	483659	-	2	Rv0402c, Rv0403c	Operon_ID - 79
80	483980	489942	+	2	Rv0404, Rv0405	Operon_ID - 80
81	490786	495011	+	3	Rv0407, Rv0408, Rv0409	Operon_ID - 81
82	495065	499622	-	3	Rv0410c, Rv0411c, Rv0412c	Operon_ID - 82
83	501151	503127	+	3	Rv0415, Rv0416, Rv0417	Operon_ID - 83
84	507135	510228	-	3	Rv0421c, Rv0422c, Rv0423c	Operon_ID - 84
85	516020	518399	-	3	Rv0427c, Rv0428c, Rv0429c	Operon_ID - 85
86	518736	521457	+	4	Rv0430, Rv0431, Rv0432, Rv0433	Operon_ID - 86
87	522350	526085	-	3	Rv0435c, Rv0436c, Rv0437c	Operon_ID - 87
88	526146	528317	-	2	Rv0438c, Rv0439c	Operon_ID - 88
89	530299	532217	-	2	Rv0441c, Rv0442c	Operon_ID - 89
90	534448	537172	-	3	Rv0446c, Rv0447c, Rv0448c	Operon_ID - 90
91	537232	541913	-	3	Rv0449c, Rv0450c, Rv0451c	Operon_ID - 91
92	547079	547520	-	2	Rv0456A, Rv0456B	Operon_ID - 92
93	549678	551692	+	2	Rv0458, Rv0459	Operon_ID - 93
94	551752	552553	+	2	Rv0460, Rv0461	Operon_ID - 94
95	552617	554312	+	2	Rv0462, Rv0463	Operon_ID - 95
96	554316	556309	-	2	Rv0464c, Rv0465c	Operon_ID - 96
97	561857	563430	-	3	Rv0470A, Rv0471c, Rv0472c	Operon_ID - 97
98	566511	567899	+	3	Rv0476, Rv0477, Rv0478	Operon_ID - 98
99	567924	569809	-	2	Rv0479c, Rv0480c	Operon_ID - 99
100	575351	577341	+	2	Rv0486, Rv0487	Operon_ID - 100
101	581492	584693	-	3	Rv0492c, Rv0492A, Rv0493c	Operon_ID - 101
102	586397	590973	+	5	Rv0496, Rv0497, Rv0498, Rv0499, Rv0500	Operon_ID - 102
103	591657	593870	+	2	Rv0501, Rv0502	Operon_ID - 103
104	593874	595305	-	2	Rv0503c, Rv0504c	Operon_ID - 104
105	596762	600394	+	3	Rv0506, Rv0507, Rv0508	Operon_ID - 105
106	600444	604519	+	3	Rv0509, Rv0510, Rv0511	Operon_ID - 106
107	604605	606451	+	3	Rv0512, Rv0513, Rv0514	Operon_ID - 107
108	612258	612906	+	2	Rv0520, Rv0521	Operon_ID - 108
109	614838	620868	+	6	Rv0524, Rv0525, Rv0526, Rv0527, Rv0528, Rv0529	Operon_ID - 109
110	626460	628291	+	2	Rv0535, Rv0536	Operon_ID - 110
111	631746	633037	+	2	Rv0539, Rv0540	Operon_ID - 111
112	633058	635507	-	2	Rv0541c, Rv0542c	Operon_ID - 112
113	635938	637466	-	2	Rv0544c, Rv0545c	Operon_ID - 113
114	640231	640907	-	2	Rv0549c, Rv0550c	Operon_ID - 114
115	642892	646258	+	3	Rv0552, Rv0553, Rv0554	Operon_ID - 115
116	646301	648477	+	2	Rv0555, Rv0556	Operon_ID - 116
117	648539	650396	+	2	Rv0557, Rv0558	Operon_ID - 117
118	650410	652758	-	3	Rv0559c, Rv0560c, Rv0561c	Operon_ID - 118
119	661006	663376	+	2	Rv0569, Rv0570	Operon_ID - 119
120	665854	668397	-	2	Rv0573c, Rv0574c	Operon_ID - 120
121	669851	671954	+	2	Rv0576, Rv0577	Operon_ID - 121
122	677713	678332	+	2	Rv0581, Rv0582	Operon_ID - 122
123	684413	694790	+	10	Rv0586, Rv0587, Rv0588, Rv0589, Rv0590, Rv0590A, Rv0591, Rv0592, Rv0593, Rv0594	Operon_ID - 123
124	694842	695488	-	2	Rv0595c, Rv0596c	Operon_ID - 124
125	697157	697803	-	2	Rv0598c, Rv0599c	Operon_ID - 125
126	701409	702762	+	2	Rv0605, Rv0606	Operon_ID - 126
127	703247	704060	+	3	Rv0608, Rv0609, Rv0609A	Operon_ID - 127
128	709359	710590	+	2	Rv0614, Rv0615	Operon_ID - 128
129	710785	711410	+	2	Rv0616A, Rv0617	Operon_ID - 129
130	711539	713810	+	3	Rv0618, Rv0619, Rv0620	Operon_ID - 130
131	716413	717062	+	2	Rv0623, Rv0624	Operon_ID - 131
132	718028	718692	+	2	Rv0626, Rv0627	Operon_ID - 132
133	720008	728309	-	3	Rv0629c, Rv0630c, Rv0631c	Operon_ID - 133
134	731933	733328	+	3	Rv0635, Rv0636, Rv0637	Operon_ID - 134
135	733740	734973	+	2	Rv0638, Rv0639	Operon_ID - 135
136	740237	742620	-	2	Rv0646c, Rv0647c	Operon_ID - 136
137	742722	747948	+	3	Rv0648, Rv0649, Rv0650	Operon_ID - 137
138	748279	749244	+	2	Rv0651, Rv0652	Operon_ID - 138
139	750003	752599	+	2	Rv0654, Rv0655	Operon_ID - 139
140	754688	755228	-	2	Rv0659c, Rv0660c	Operon_ID - 140
141	755338	756026	-	2	Rv0661c, Rv0662c	Operon_ID - 141
142	756140	759312	+	4	Rv0663, Rv0664, Rv0665, Rv0666	Operon_ID - 142
143	769795	771427	+	2	Rv0670, Rv0671	Operon_ID - 143
144	771487	775577	+	4	Rv0672, Rv0673, Rv0674, Rv0675	Operon_ID - 144
145	775589	778908	-	2	Rv0676c, Rv0677c	Operon_ID - 145
146	779546	780419	-	2	Rv0679c, Rv0680c	Operon_ID - 146
147	781563	782407	+	2	Rv0682, Rv0683	Operon_ID - 147
148	787102	789163	+	2	Rv0687, Rv0688	Operon_ID - 148
149	790027	791669	-	2	Rv0690c, Rv0691c	Operon_ID - 149
150	791661	794528	+	4	Rv0691A, Rv0692, Rv0693, Rv0694	Operon_ID - 150
151	795522	798375	+	2	Rv0696, Rv0697	Operon_ID - 151
152	800490	802438	+	4	Rv0700, Rv0701, Rv0702, Rv0703	Operon_ID - 152
153	803414	806169	+	6	Rv0705, Rv0706, Rv0707, Rv0708, Rv0709, Rv0710	Operon_ID - 153
154	811376	812815	+	4	Rv0714, Rv0715, Rv0716, Rv0717	Operon_ID - 154
155	812979	817537	+	7	Rv0718, Rv0719, Rv0720, Rv0721, Rv0722, Rv0723, Rv0724	Operon_ID - 155
156	819846	821479	-	2	Rv0727c, Rv0728c	Operon_ID - 156
157	821510	823597	+	2	Rv0729, Rv0730	Operon_ID - 157
158	824803	827473	+	3	Rv0732, Rv0733, Rv0734	Operon_ID - 158
159	833889	834949	-	2	Rv0743c, Rv0744c	Operon_ID - 159
160	835157	838055	+	2	Rv0745, Rv0746	Operon_ID - 160
161	840950	841659	+	2	Rv0748, Rv0749	Operon_ID - 161
162	842350	845956	-	3	Rv0751c, Rv0752c, Rv0753c	Operon_ID - 162
163	854270	855829	-	2	Rv0760c, Rv0761c	Operon_ID - 163
164	855928	860713	-	6	Rv0762c, Rv0763c, Rv0764c, Rv0765c, Rv0766c, Rv0767c	Operon_ID - 164
165	860915	863161	+	2	Rv0768, Rv0769	Operon_ID - 165
166	863259	865857	+	3	Rv0770, Rv0771, Rv0772	Operon_ID - 166
167	870011	872678	+	2	Rv0777, Rv0778	Operon_ID - 167
168	873346	876393	+	3	Rv0780, Rv0781, Rv0782	Operon_ID - 168
169	878641	881043	+	2	Rv0784, Rv0785	Operon_ID - 169
170	882527	883437	+	2	Rv0787A, Rv0788	Operon_ID - 170
171	883454	886649	-	4	Rv0789c, Rv0790c, Rv0791c, Rv0792c	Operon_ID - 171
172	891475	893276	-	2	Rv0798c, Rv0799c	Operon_ID - 172
173	893321	894981	+	2	Rv0800, Rv0801	Operon_ID - 173
174	895823	898713	+	2	Rv0803, Rv0804	Operon_ID - 174
175	902114	904822	+	2	Rv0808, Rv0809	Operon_ID - 175
176	908184	909321	-	2	Rv0814c, Rv0815c	Operon_ID - 176
177	909614	910845	-	2	Rv0816c, Rv0817c	Operon_ID - 177
178	910975	912686	+	2	Rv0818, Rv0819	Operon_ID - 178
179	924954	927613	+	2	Rv0832, Rv0833	Operon_ID - 179
180	938115	940395	+	2	Rv0842, Rv0843	Operon_ID - 180
181	944941	947647	+	3	Rv0848, Rv0849, Rv0850	Operon_ID - 181
182	951186	952714	+	2	Rv0854, Rv0855	Operon_ID - 182
183	952828	953733	+	2	Rv0856, Rv0857	Operon_ID - 183
184	955080	958458	+	2	Rv0859, Rv0860	Operon_ID - 184
185	962602	964297	+	4	Rv0863, Rv0864, Rv0865, Rv0866	Operon_ID - 185
186	965986	967736	-	3	Rv0868c, Rv0869c, Rv0870c	Operon_ID - 186
187	973809	975940	-	2	Rv0875c, Rv0876c	Operon_ID - 187
188	978937	980512	+	3	Rv0880, Rv0881, Rv0882	Operon_ID - 188
189	982765	985533	+	2	Rv0885, Rv0886	Operon_ID - 189
190	989951	993458	-	2	Rv0890c, Rv0891c	Operon_ID - 190
191	1000811	1002707	-	2	Rv0897c, Rv0898c	Operon_ID - 191
192	1002815	1004487	+	3	Rv0899, Rv0900, Rv0901	Operon_ID - 192
193	1004504	1006565	-	2	Rv0902c, Rv0903c	Operon_ID - 193
194	1008210	1014128	+	4	Rv0905, Rv0906, Rv0907, Rv0908	Operon_ID - 194
195	1014685	1015304	+	2	Rv0909, Rv0910	Operon_ID - 195
196	1017221	1019969	-	2	Rv0913c, Rv0914c	Operon_ID - 196
197	1020062	1021647	-	2	Rv0915c, Rv0916c	Operon_ID - 197
198	1024215	1025188	+	2	Rv0918, Rv0919	Operon_ID - 198
199	1027108	1029341	+	2	Rv0921, Rv0922	Operon_ID - 199
200	1029517	1032637	-	3	Rv0923c, Rv0924c, Rv0925c	Operon_ID - 200
201	1034907	1037917	+	3	Rv0928, Rv0929, Rv0930	Operon_ID - 201
202	1037924	1041052	-	2	Rv0931c, Rv0932c	Operon_ID - 202
203	1041268	1043243	+	2	Rv0933, Rv0934	Operon_ID - 203
204	1043303	1045226	+	2	Rv0935, Rv0936	Operon_ID - 204
205	1046140	1050350	+	2	Rv0938, Rv0939	Operon_ID - 205
206	1053769	1055012	+	2	Rv0944, Rv0945	Operon_ID - 206
207	1061968	1064055	+	2	Rv0951, Rv0952	Operon_ID - 207
208	1065131	1067449	+	2	Rv0954, Rv0955	Operon_ID - 208
209	1067565	1069780	+	2	Rv0956, Rv0957	Operon_ID - 209
210	1069887	1073277	+	2	Rv0958, Rv0959	Operon_ID - 210
211	1073331	1073932	+	2	Rv0959A, Rv0960	Operon_ID - 211
212	1076782	1077839	-	2	Rv0965c, Rv0966c	Operon_ID - 212
213	1078747	1081688	+	2	Rv0969, Rv0970	Operon_ID - 213
214	1081779	1090179	-	6	Rv0971c, Rv0972c, Rv0973c, Rv0974c, Rv0975c, Rv0976c	Operon_ID - 214
215	1096826	1099026	+	2	Rv0981, Rv0982	Operon_ID - 215
216	1099070	1101009	+	2	Rv0983, Rv0984	Operon_ID - 216
217	1101807	1106280	+	3	Rv0986, Rv0987, Rv0988	Operon_ID - 217
218	1114297	1116529	+	3	Rv0997, Rv0998, Rv0999	Operon_ID - 218
219	1128095	1130109	+	2	Rv1009, Rv1010	Operon_ID - 219
220	1130195	1131425	+	2	Rv1011, Rv1012	Operon_ID - 220
221	1133337	1134572	-	2	Rv1014c, Rv1015c	Operon_ID - 221
222	1134789	1136485	-	2	Rv1016c, Rv1017c	Operon_ID - 222
223	1138971	1143652	+	2	Rv1020, Rv1021	Operon_ID - 223
224	1144568	1147982	+	4	Rv1023, Rv1024, Rv1025, Rv1026	Operon_ID - 224
225	1148431	1151690	-	2	Rv1027c, Rv1028c	Operon_ID - 225
226	1151924	1156426	+	4	Rv1028A, Rv1029, Rv1030, Rv1031	Operon_ID - 226
227	1156430	1158740	-	2	Rv1032c, Rv1033c	Operon_ID - 227
228	1159379	1160437	-	2	Rv1035c, Rv1036c	Operon_ID - 228
229	1160548	1161155	-	2	Rv1037c, Rv1038c	Operon_ID - 229
230	1164576	1165503	-	2	Rv1041c, Rv1042c	Operon_ID - 230
231	1167057	1168558	+	2	Rv1044, Rv1045	Operon_ID - 231
232	1176933	1177378	+	2	Rv1054, Rv1055	Operon_ID - 232
233	1183513	1185745	+	3	Rv1060, Rv1061, Rv1062	Operon_ID - 233
234	1187440	1188398	+	2	Rv1065, Rv1066	Operon_ID - 234
235	1192515	1196097	-	3	Rv1069c, Rv1070c, Rv1071c	Operon_ID - 235
236	1203318	1205238	+	2	Rv1078, Rv1079	Operon_ID - 236
237	1206525	1209662	+	3	Rv1082, Rv1083, Rv1084	Operon_ID - 237
238	1214518	1215136	+	2	Rv1088, Rv1089	Operon_ID - 238
239	1215522	1216059	+	2	Rv1089A, Rv1090	Operon_ID - 239
240	1225268	1228689	-	3	Rv1097c, Rv1098c, Rv1099c	Operon_ID - 240
241	1230665	1231296	-	2	Rv1102c, Rv1103c	Operon_ID - 241
242	1232849	1236100	-	4	Rv1106c, Rv1107c, Rv1108c, Rv1109c	Operon_ID - 242
243	1239421	1239989	+	2	Rv1113, Rv1114	Operon_ID - 243
244	1241976	1243509	-	3	Rv1118c, Rv1119c, Rv1120c	Operon_ID - 244
245	1243712	1246156	+	2	Rv1121, Rv1122	Operon_ID - 245
246	1247132	1249331	+	2	Rv1124, Rv1125	Operon_ID - 246
247	1249335	1251409	-	2	Rv1126c, Rv1127c	Operon_ID - 247
248	1254560	1259060	+	3	Rv1130, Rv1131, Rv1132	Operon_ID - 248
249	1265092	1266990	-	3	Rv1137c, Rv1138c, Rv1139c	Operon_ID - 249
250	1270067	1271913	+	2	Rv1143, Rv1144	Operon_ID - 250
251	1272428	1274772	+	2	Rv1145, Rv1146	Operon_ID - 251
252	1280003	1281489	-	2	Rv1153c, Rv1154c	Operon_ID - 252
253	1283061	1284867	-	2	Rv1157c, Rv1158c	Operon_ID - 253
254	1287333	1292746	+	2	Rv1161, Rv1162	Operon_ID - 254
255	1292803	1296059	+	3	Rv1163, Rv1164, Rv1165	Operon_ID - 255
256	1298769	1300129	-	2	Rv1168c, Rv1169c	Operon_ID - 256
257	1306207	1308797	-	2	Rv1175c, Rv1176c	Operon_ID - 257
258	1309010	1310457	+	2	Rv1177, Rv1178	Operon_ID - 258
259	1329396	1332016	+	2	Rv1187, Rv1188	Operon_ID - 259
260	1332098	1333864	+	2	Rv1189, Rv1190	Operon_ID - 260
261	1334933	1337221	+	2	Rv1192, Rv1193	Operon_ID - 261
262	1346327	1348630	-	2	Rv1203c, Rv1204c	Operon_ID - 262
263	1351197	1354142	+	4	Rv1207, Rv1208, Rv1209, Rv1210	Operon_ID - 263
264	1357765	1363367	-	5	Rv1215c, Rv1216c, Rv1217c, Rv1218c, Rv1219c	Operon_ID - 264
265	1365881	1367864	+	2	Rv1223, Rv1224	Operon_ID - 265
266	1368838	1370831	-	2	Rv1226c, Rv1227c	Operon_ID - 266
267	1371783	1374203	-	2	Rv1229c, Rv1230c	Operon_ID - 267
268	1374328	1376174	-	2	Rv1231c, Rv1232c	Operon_ID - 268
269	1376982	1381871	+	5	Rv1234, Rv1235, Rv1236, Rv1237, Rv1238	Operon_ID - 269
270	1384284	1384972	+	2	Rv1241, Rv1242	Operon_ID - 270
271	1388691	1389250	-	2	Rv1246c, Rv1247c	Operon_ID - 271
272	1399976	1402815	+	2	Rv1253, Rv1254	Operon_ID - 272
273	1402784	1404609	-	2	Rv1255c, Rv1256c	Operon_ID - 273
274	1404723	1407346	-	2	Rv1257c, Rv1258c	Operon_ID - 274
275	1407345	1409364	+	2	Rv1259, Rv1260	Operon_ID - 275
276	1409490	1410378	-	2	Rv1261c, Rv1262c	Operon_ID - 276
277	1420416	1424056	-	2	Rv1272c, Rv1273c	Operon_ID - 277
278	1424203	1425299	+	2	Rv1274, Rv1275	Operon_ID - 278
279	1426170	1431654	+	3	Rv1277, Rv1278, Rv1279	Operon_ID - 279
280	1431671	1437123	-	4	Rv1280c, Rv1281c, Rv1282c, Rv1283c	Operon_ID - 280
281	1437915	1440757	+	2	Rv1285, Rv1286	Operon_ID - 281
282	1446385	1451785	+	4	Rv1292, Rv1293, Rv1294, Rv1295	Operon_ID - 282
283	1455501	1458217	+	3	Rv1299, Rv1300, Rv1301	Operon_ID - 283
284	1459772	1461002	+	2	Rv1303, Rv1304	Operon_ID - 284
285	1461051	1463189	+	3	Rv1305, Rv1306, Rv1307	Operon_ID - 285
286	1463234	1468137	+	5	Rv1308, Rv1309, Rv1310, Rv1311, Rv1312	Operon_ID - 286
287	1477140	1479124	-	2	Rv1316c, Rv1317c	Operon_ID - 287
288	1480900	1484223	-	2	Rv1319c, Rv1320c	Operon_ID - 288
289	1484285	1485284	+	2	Rv1321, Rv1322	Operon_ID - 289
290	1490123	1494431	-	2	Rv1326c, Rv1327c	Operon_ID - 290
291	1497201	1500565	-	2	Rv1329c, Rv1330c	Operon_ID - 291
292	1500667	1508193	+	11	Rv1331, Rv1332, Rv1333, Rv1334, Rv1335, Rv1336, Rv1337, Rv1338, Rv1339, Rv1340, Rv1341	Operon_ID - 292
293	1508190	1508929	-	2	Rv1342c, Rv1343c	Operon_ID - 293
294	1508974	1512012	+	3	Rv1344, Rv1345, Rv1346	Operon_ID - 294
295	1513053	1517368	+	2	Rv1348, Rv1349	Operon_ID - 295
296	1517497	1518566	+	2	Rv1350, Rv1351	Operon_ID - 296
297	1519206	1524826	-	4	Rv1353c, Rv1354c, Rv1355c, Rv1356c	Operon_ID - 297
298	1533954	1535398	-	2	Rv1362c, Rv1363c	Operon_ID - 298
299	1538396	1539446	+	2	Rv1366, Rv1366A	Operon_ID - 299
300	1543365	1546998	+	3	Rv1371, Rv1372, Rv1373	Operon_ID - 300
301	1547838	1550647	+	2	Rv1375, Rv1376	Operon_ID - 301
302	1550585	1552661	-	2	Rv1377c, Rv1378c	Operon_ID - 302
303	1552660	1561275	+	7	Rv1379, Rv1380, Rv1381, Rv1382, Rv1383, Rv1384, Rv1385	Operon_ID - 303
304	1561470	1563394	+	2	Rv1386, Rv1387	Operon_ID - 304
305	1565099	1566703	+	2	Rv1390, Rv1391	Operon_ID - 305
306	1568115	1570975	-	2	Rv1393c, Rv1394c	Operon_ID - 306
307	1574118	1574773	-	2	Rv1397c, Rv1398c	Operon_ID - 307
308	1574856	1576802	-	2	Rv1399c, Rv1400c	Operon_ID - 308
309	1582172	1586219	+	4	Rv1406, Rv1407, Rv1408, Rv1409	Operon_ID - 309
310	1586216	1588488	-	2	Rv1410c, Rv1411c	Operon_ID - 310
311	1589392	1590298	+	2	Rv1413, Rv1414	Operon_ID - 311
312	1590403	1593331	+	4	Rv1415, Rv1416, Rv1417, Rv1418	Operon_ID - 312
313	1594048	1598889	+	4	Rv1420, Rv1421, Rv1422, Rv1423	Operon_ID - 313
314	1601065	1604765	-	3	Rv1426c, Rv1427c, Rv1428c	Operon_ID - 314
315	1608089	1611276	+	2	Rv1431, Rv1432	Operon_ID - 315
316	1611440	1612399	+	2	Rv1433, Rv1434	Operon_ID - 316
317	1613313	1616355	+	3	Rv1436, Rv1437, Rv1438	Operon_ID - 317
318	1623293	1625371	-	3	Rv1444c, Rv1445c, Rv1446c	Operon_ID - 318
319	1625424	1630205	-	3	Rv1447c, Rv1448c, Rv1449c	Operon_ID - 319
320	1642543	1644266	-	2	Rv1457c, Rv1458c	Operon_ID - 320
321	1646192	1653584	+	7	Rv1460, Rv1461, Rv1462, Rv1463, Rv1464, Rv1465, Rv1466	Operon_ID - 321
322	1658986	1662290	+	4	Rv1470, Rv1471, Rv1472, Rv1473	Operon_ID - 322
323	1662647	1666052	-	2	Rv1474c, Rv1475c	Operon_ID - 323
324	1666996	1669150	+	2	Rv1477, Rv1478	Operon_ID - 324
325	1669289	1672390	+	3	Rv1479, Rv1480, Rv1481	Operon_ID - 325
326	1673446	1676057	+	3	Rv1483, Rv1484, Rv1485	Operon_ID - 326
327	1676947	1679178	+	4	Rv1487, Rv1488, Rv1489, Rv1489A	Operon_ID - 327
328	1682163	1687894	+	5	Rv1492, Rv1493, Rv1494, Rv1495, Rv1496	Operon_ID - 328
329	1690856	1692717	+	2	Rv1500, Rv1501	Operon_ID - 329
330	1695287	1696449	-	2	Rv1505c, Rv1506c	Operon_ID - 330
331	1699872	1701099	+	2	Rv1508A, Rv1509	Operon_ID - 331
332	1703080	1705795	+	3	Rv1511, Rv1512, Rv1513	Operon_ID - 332
333	1705813	1708545	-	3	Rv1514c, Rv1515c, Rv1516c	Operon_ID - 333
334	1708877	1710609	+	2	Rv1517, Rv1518	Operon_ID - 334
335	1710739	1712074	+	2	Rv1519, Rv1520	Operon_ID - 335
336	1717659	1719976	+	2	Rv1523, Rv1524	Operon_ID - 336
337	1720786	1728415	-	2	Rv1526c, Rv1527c	Operon_ID - 337
338	1731379	1733045	+	2	Rv1530, Rv1531	Operon_ID - 338
339	1733616	1735417	+	2	Rv1533, Rv1534	Operon_ID - 339
340	1742250	1743777	+	2	Rv1539, Rv1540	Operon_ID - 340
341	1745070	1747152	+	3	Rv1543, Rv1544, Rv1545	Operon_ID - 341
342	1753516	1757316	+	3	Rv1549, Rv1550, Rv1551	Operon_ID - 342
343	1757687	1760935	+	4	Rv1552, Rv1553, Rv1554, Rv1555	Operon_ID - 343
344	1761750	1765389	+	5	Rv1557, Rv1558, Rv1559, Rv1560, Rv1561	Operon_ID - 344
345	1765406	1773835	-	4	Rv1562c, Rv1563c, Rv1564c, Rv1565c	Operon_ID - 345
346	1775398	1779054	+	4	Rv1568, Rv1569, Rv1570, Rv1571	Operon_ID - 346
347	1780650	1782591	-	2	Rv1576c, Rv1577c	Operon_ID - 347
348	1783316	1784308	-	3	Rv1579c, Rv1580c, Rv1581c	Operon_ID - 348
349	1784504	1786535	-	3	Rv1582c, Rv1583c, Rv1584c	Operon_ID - 349
350	1786591	1789843	-	4	Rv1585c, Rv1586c, Rv1587c, Rv1588c	Operon_ID - 350
351	1790291	1792242	+	3	Rv1589, Rv1590, Rv1591	Operon_ID - 351
352	1794763	1798252	+	3	Rv1594, Rv1595, Rv1596	Operon_ID - 352
353	1799590	1806007	+	8	Rv1599, Rv1600, Rv1601, Rv1602, Rv1603, Rv1604, Rv1605, Rv1606	Operon_ID - 353
354	1807910	1810157	+	2	Rv1609, Rv1610	Operon_ID - 354
355	1811134	1814584	+	3	Rv1612, Rv1613, Rv1614	Operon_ID - 355
356	1815260	1816088	+	2	Rv1615, Rv1616	Operon_ID - 356
357	1816196	1818524	+	2	Rv1617, Rv1618	Operon_ID - 357
358	1819970	1823280	-	2	Rv1620c, Rv1621c	Operon_ID - 358
359	1823367	1825894	-	2	Rv1622c, Rv1623c	Operon_ID - 359
360	1826005	1827952	-	2	Rv1624c, Rv1625c	Operon_ID - 360
361	1828872	1830568	-	2	Rv1627c, Rv1628c	Operon_ID - 361
362	1833549	1836243	+	2	Rv1630, Rv1631	Operon_ID - 362
363	1837082	1840590	+	2	Rv1633, Rv1634	Operon_ID - 363
364	1846723	1848465	-	2	Rv1638A, Rv1639c	Operon_ID - 364
365	1853191	1854395	+	2	Rv1643, Rv1644	Operon_ID - 365
366	1856781	1858544	+	2	Rv1647, Rv1648	Operon_ID - 366
367	1858740	1862260	+	2	Rv1649, Rv1650	Operon_ID - 367
368	1865583	1872566	+	7	Rv1652, Rv1653, Rv1654, Rv1655, Rv1656, Rv1657, Rv1658	Operon_ID - 368
369	1875311	1891086	+	4	Rv1661, Rv1662, Rv1663, Rv1664	Operon_ID - 369
370	1892277	1895349	-	3	Rv1666c, Rv1667c, Rv1668c	Operon_ID - 370
371	1895732	1896874	+	3	Rv1669, Rv1670, Rv1671	Operon_ID - 371
372	1898307	1899923	-	2	Rv1673c, Rv1674c	Operon_ID - 372
373	1901054	1902303	+	2	Rv1676, Rv1677	Operon_ID - 373
374	1902404	1906249	+	4	Rv1678, Rv1679, Rv1680, Rv1681	Operon_ID - 374
375	1907601	1910817	+	2	Rv1683, Rv1684	Operon_ID - 375
376	1910783	1912088	-	2	Rv1685c, Rv1686c	Operon_ID - 376
377	1912986	1914883	+	2	Rv1688, Rv1689	Operon_ID - 377
378	1915534	1921453	+	7	Rv1690, Rv1691, Rv1692, Rv1693, Rv1694, Rv1695, Rv1696	Operon_ID - 378
379	1921549	1923696	+	2	Rv1697, Rv1698	Operon_ID - 379
380	1923836	1927144	+	3	Rv1699, Rv1700, Rv1701	Operon_ID - 380
381	1929138	1931463	-	2	Rv1703c, Rv1704c	Operon_ID - 381
382	1931504	1933885	-	2	Rv1705c, Rv1706c	Operon_ID - 382
383	1934889	1941686	+	7	Rv1707, Rv1708, Rv1709, Rv1710, Rv1711, Rv1712, Rv1713	Operon_ID - 383
384	1941860	1944763	+	4	Rv1714, Rv1715, Rv1716, Rv1717	Operon_ID - 384
385	1944816	1946427	+	2	Rv1718, Rv1719	Operon_ID - 385
386	1947037	1947650	-	2	Rv1720c, Rv1721c	Operon_ID - 386
387	1947868	1950596	+	2	Rv1722, Rv1723	Operon_ID - 387
388	1950639	1951758	-	2	Rv1724c, Rv1725c	Operon_ID - 388
389	1951859	1953846	+	2	Rv1726, Rv1727	Operon_ID - 389
390	1953871	1955576	-	2	Rv1728c, Rv1729c	Operon_ID - 390
391	1962235	1965377	-	2	Rv1736c, Rv1737c	Operon_ID - 391
392	1967712	1968917	+	3	Rv1740, Rv1741, Rv1742	Operon_ID - 392
393	1970996	1971998	-	2	Rv1744c, Rv1745c	Operon_ID - 393
394	1994678	1995849	-	2	Rv1761c, Rv1762c	Operon_ID - 394
395	2002633	2006454	+	3	Rv1769, Rv1770, Rv1771	Operon_ID - 395
396	2007839	2009997	+	2	Rv1774, Rv1775	Operon_ID - 396
397	2017747	2023439	+	2	Rv1782, Rv1783	Operon_ID - 397
398	2026484	2027978	+	2	Rv1788, Rv1789	Operon_ID - 398
399	2030354	2030650	+	2	Rv1792, Rv1792A	Operon_ID - 399
400	2032247	2038539	+	4	Rv1795, Rv1796, Rv1797, Rv1798	Operon_ID - 400
401	2048079	2049604	+	2	Rv1806, Rv1807	Operon_ID - 401
402	2064806	2068890	+	2	Rv1820, Rv1821	Operon_ID - 402
403	2069087	2072363	+	5	Rv1822, Rv1823, Rv1824, Rv1825, Rv1826	Operon_ID - 403
404	2072603	2073831	+	2	Rv1827, Rv1828	Operon_ID - 404
405	2080708	2084643	-	2	Rv1835c, Rv1836c	Operon_ID - 405
406	2087264	2087919	-	2	Rv1838c, Rv1839c	Operon_ID - 406
407	2089688	2092092	-	2	Rv1841c, Rv1842c	Operon_ID - 407
408	2092266	2096606	-	4	Rv1843c, Rv1844c, Rv1845c, Rv1846c	Operon_ID - 408
409	2097355	2101655	+	6	Rv1848, Rv1849, Rv1850, Rv1851, Rv1852, Rv1853	Operon_ID - 409
410	2103191	2104830	-	2	Rv1855c, Rv1856c	Operon_ID - 410
411	2104992	2107690	+	3	Rv1857, Rv1858, Rv1859	Operon_ID - 411
412	2110598	2112973	-	3	Rv1863c, Rv1864c, Rv1865c	Operon_ID - 412
413	2121502	2123158	-	2	Rv1871c, Rv1872c	Operon_ID - 413
414	2123691	2124831	+	2	Rv1874, Rv1875	Operon_ID - 414
415	2128029	2130520	+	2	Rv1878, Rv1879	Operon_ID - 415
416	2132377	2135874	-	5	Rv1882c, Rv1883c, Rv1884c, Rv1885c, Rv1886c	Operon_ID - 416
417	2139748	2140711	+	3	Rv1891, Rv1892, Rv1893	Operon_ID - 417
418	2143542	2144889	-	2	Rv1896c, Rv1897c	Operon_ID - 418
419	2145221	2147640	-	2	Rv1899c, Rv1900c	Operon_ID - 419
420	2151440	2152902	-	2	Rv1905c, Rv1906c	Operon_ID - 420
421	2153242	2156599	-	3	Rv1907c, Rv1908c, Rv1909c	Operon_ID - 421
422	2160470	2162769	+	2	Rv1915, Rv1916	Operon_ID - 422
423	2174074	2176520	+	2	Rv1922, Rv1923	Operon_ID - 423
424	2181269	2183246	-	3	Rv1929c, Rv1930c, Rv1931c	Operon_ID - 424
425	2183873	2187166	-	3	Rv1933c, Rv1934c, Rv1935c	Operon_ID - 425
426	2187391	2194441	+	6	Rv1936, Rv1937, Rv1938, Rv1939, Rv1940, Rv1941	Operon_ID - 426
427	2194651	2195941	-	3	Rv1942c, Rv1943c, Rv1944c	Operon_ID - 427
428	2198721	2200493	-	4	Rv1948c, Rv1949c, Rv1950c, Rv1951c	Operon_ID - 428
429	2200733	2201256	+	2	Rv1952, Rv1953	Operon_ID - 429
430	2202145	2203136	+	2	Rv1956, Rv1957	Operon_ID - 430
431	2203688	2204232	-	2	Rv1959c, Rv1960c	Operon_ID - 431
432	2204873	2206809	-	3	Rv1962c, Rv1962A, Rv1963c	Operon_ID - 432
433	2207708	2218725	+	12	Rv1964, Rv1965, Rv1966, Rv1967, Rv1968, Rv1969, Rv1970, Rv1971, Rv1972, Rv1973, Rv1974, Rv1975	Operon_ID - 433
434	2225421	2226109	-	2	Rv1982c, Rv1982A	Operon_ID - 434
435	2232747	2233645	-	2	Rv1989c, Rv1990c	Operon_ID - 435
436	2234313	2234899	-	2	Rv1991c, Rv1991A	Operon_ID - 436
437	2234999	2237583	-	2	Rv1992c, Rv1993c	Operon_ID - 437
438	2245217	2247592	+	2	Rv2000, Rv2001	Operon_ID - 438
439	2249486	2251891	-	2	Rv2004c, Rv2005c	Operon_ID - 439
440	2258038	2258679	+	2	Rv2009, Rv2010	Operon_ID - 440
441	2260673	2261696	+	2	Rv2013, Rv2014	Operon_ID - 441
442	2263434	2265046	+	2	Rv2016, Rv2017	Operon_ID - 442
443	2265288	2266413	+	2	Rv2018, Rv2019	Operon_ID - 443
444	2266813	2268116	-	3	Rv2021c, Rv2022c, Rv2023c	Operon_ID - 444
445	2268276	2270248	-	2	Rv2023A, Rv2024c	Operon_ID - 445
446	2271871	2274516	-	2	Rv2026c, Rv2027c	Operon_ID - 446
447	2274577	2278940	-	4	Rv2028c, Rv2029c, Rv2030c, Rv2031c	Operon_ID - 447
448	2281302	2282748	+	3	Rv2034, Rv2035, Rv2036	Operon_ID - 448
449	2282755	2289249	-	7	Rv2037c, Rv2038c, Rv2039c, Rv2040c, Rv2041c, Rv2042c, Rv2043c	Operon_ID - 449
450	2291970	2306994	-	2	Rv2047c, Rv2048c	Operon_ID - 450
451	2310921	2313057	-	2	Rv2052c, Rv2053c	Operon_ID - 451
452	2314095	2315069	-	4	Rv2055c, Rv2056c, Rv2057c, Rv2058c	Operon_ID - 452
453	2315182	2316717	+	2	Rv2059, Rv2060	Operon_ID - 453
454	2320839	2324709	+	5	Rv2063, Rv2063A, Rv2064, Rv2065, Rv2066	Operon_ID - 454
455	2324655	2326817	-	2	Rv2067c, Rv2068c	Operon_ID - 455
456	2327499	2330154	-	3	Rv2070c, Rv2071c, Rv2072c	Operon_ID - 456
457	2333045	2334602	-	3	Rv2076c, Rv2077c, Rv2077A	Operon_ID - 457
458	2335067	2337877	+	3	Rv2078, Rv2079, Rv2080	Operon_ID - 458
459	2338717	2342952	+	3	Rv2082, Rv2083, Rv2084	Operon_ID - 459
460	2343035	2343924	+	2	Rv2085, Rv2086	Operon_ID - 460
461	2352111	2353305	-	2	Rv2093c, Rv2094c	Operon_ID - 461
462	2353373	2356685	-	3	Rv2095c, Rv2096c, Rv2097c	Operon_ID - 462
463	2356737	2358214	-	2	Rv2098c, Rv2099c	Operon_ID - 463
464	2364094	2364789	-	2	Rv2103c, Rv2104c	Operon_ID - 464
465	2368991	2370800	-	3	Rv2109c, Rv2110c, Rv2111c	Operon_ID - 465
466	2372638	2374465	+	2	Rv2113, Rv2114	Operon_ID - 466
467	2376579	2377449	+	2	Rv2116, Rv2117	Operon_ID - 467
468	2379814	2380952	-	2	Rv2121c, Rv2122c	Operon_ID - 468
469	2388624	2390296	+	2	Rv2127, Rv2128	Operon_ID - 469
470	2390316	2392467	-	2	Rv2129c, Rv2130c	Operon_ID - 470
471	2393859	2395245	-	2	Rv2133c, Rv2134c	Operon_ID - 471
472	2395309	2396846	-	2	Rv2135c, Rv2136c	Operon_ID - 472
473	2402201	2402730	-	2	Rv2142c, Rv2142A	Operon_ID - 473
474	2406126	2409532	-	4	Rv2147c, Rv2148c, Rv2149c, Rv2150c	Operon_ID - 474
475	2409705	2422011	-	10	Rv2151c, Rv2152c, Rv2153c, Rv2154c, Rv2155c, Rv2156c, Rv2157c, Rv2158c, Rv2159c, Rv2160A	Operon_ID - 475
476	2425056	2429866	-	4	Rv2163c, Rv2164c, Rv2165c, Rv2166c	Operon_ID - 476
477	2434855	2437467	+	2	Rv2173, Rv2174	Operon_ID - 477
478	2441819	2443222	-	2	Rv2179c, Rv2180c	Operon_ID - 478
479	2445423	2446954	-	2	Rv2183c, Rv2184c	Operon_ID - 479
480	2457561	2461335	+	3	Rv2194, Rv2195, Rv2196	Operon_ID - 480
481	2461512	2463055	-	2	Rv2197c, Rv2198c	Operon_ID - 481
482	2463241	2464759	-	2	Rv2199c, Rv2200c	Operon_ID - 482
483	2471419	2473250	+	2	Rv2207, Rv2208	Operon_ID - 483
484	2477198	2479893	+	2	Rv2212, Rv2213	Operon_ID - 484
485	2481973	2484539	+	2	Rv2215, Rv2216	Operon_ID - 485
486	2484592	2486995	+	3	Rv2217, Rv2218, Rv2219	Operon_ID - 486
487	2501652	2506163	-	5	Rv2228c, Rv2229c, Rv2230c, Rv2231c, Rv2231Ac	Operon_ID - 487
488	2506286	2508460	+	3	Rv2232, Rv2234, Rv2235	Operon_ID - 488
489	2510723	2512288	-	3	Rv2238c, Rv2239c, Rv2240c	Operon_ID - 489
490	2517779	2522172	+	4	Rv2244, Rv2245, Rv2246, Rv2247	Operon_ID - 490
491	2523252	2525365	-	2	Rv2249c, Rv2250c	Operon_ID - 491
492	2525413	2527928	+	2	Rv2251, Rv2252	Operon_ID - 492
493	2528530	2529184	-	2	Rv2254c, Rv2255c	Operon_ID - 493
494	2530014	2531907	-	2	Rv2257c, Rv2258c	Operon_ID - 494
495	2532255	2533975	+	2	Rv2259, Rv2260	Operon_ID - 495
496	2534052	2535562	-	2	Rv2261c, Rv2262c	Operon_ID - 496
497	2541654	2544631	-	3	Rv2267c, Rv2268c, Rv2269c	Operon_ID - 497
498	2545747	2546441	+	2	Rv2272, Rv2273	Operon_ID - 498
499	2546498	2547097	-	2	Rv2274c, Rv2274A	Operon_ID - 499
500	2546893	2548949	+	2	Rv2275, Rv2276	Operon_ID - 500
501	2555951	2558820	+	3	Rv2283, Rv2284, Rv2285	Operon_ID - 501
502	2559713	2562467	+	3	Rv2287, Rv2288, Rv2289	Operon_ID - 502
503	2564039	2565042	-	2	Rv2292c, Rv2293c	Operon_ID - 503
504	2567514	2568900	+	2	Rv2296, Rv2297	Operon_ID - 504
505	2574106	2575235	-	2	Rv2303c, Rv2304c	Operon_ID - 505
506	2575819	2577932	+	3	Rv2305, Rv2306A, Rv2306B	Operon_ID - 506
507	2585062	2588814	-	3	Rv2313c, Rv2314c, Rv2315c	Operon_ID - 507
508	2588848	2591850	+	3	Rv2316, Rv2317, Rv2318	Operon_ID - 508
509	2591858	2596279	-	5	Rv2319c, Rv2320c, Rv2321c, Rv2322c, Rv2323c	Operon_ID - 509
510	2597019	2599957	-	2	Rv2325c, Rv2326c	Operon_ID - 510
511	2604750	2606764	+	2	Rv2331A, Rv2332	Operon_ID - 511
512	2608806	2610431	+	2	Rv2334, Rv2335	Operon_ID - 512
513	2620543	2623762	-	2	Rv2343c, Rv2344c	Operon_ID - 513
514	2641256	2642052	+	2	Rv2358, Rv2359	Operon_ID - 514
515	2642160	2644268	-	3	Rv2360c, Rv2361c, Rv2362c	Operon_ID - 515
516	2646757	2651568	-	6	Rv2365c, Rv2366c, Rv2367c, Rv2368c, Rv2369c, Rv2370c	Operon_ID - 516
517	2652047	2653997	-	2	Rv2372c, Rv2373c	Operon_ID - 517
518	2656225	2667125	-	4	Rv2377c, Rv2378c, Rv2379c, Rv2380c	Operon_ID - 518
519	2667265	2675847	-	3	Rv2381c, Rv2382c, Rv2383c	Operon_ID - 519
520	2683258	2684276	-	2	Rv2389c, Rv2390c	Operon_ID - 520
521	2684689	2689951	+	4	Rv2391, Rv2392, Rv2393, Rv2394	Operon_ID - 521
522	2693919	2697724	-	4	Rv2397c, Rv2398c, Rv2399c, Rv2400c	Operon_ID - 522
523	2700545	2703258	-	2	Rv2403c, Rv2404c	Operon_ID - 523
524	2706504	2709975	-	3	Rv2409c, Rv2410c, Rv2411c	Operon_ID - 524
525	2710361	2713794	-	3	Rv2413c, Rv2414c, Rv2415c	Operon_ID - 525
526	2716405	2718818	-	4	Rv2418c, Rv2419c, Rv2420c, Rv2421c	Operon_ID - 526
527	2721876	2724193	-	2	Rv2425c, Rv2426c	Operon_ID - 527
528	2726203	2727349	+	2	Rv2428, Rv2429	Operon_ID - 528
529	2728447	2732759	-	4	Rv2432c, Rv2433c, Rv2434c, Rv2435c	Operon_ID - 529
530	2737127	2739696	-	2	Rv2439c, Rv2440c	Operon_ID - 530
531	2739782	2740371	-	2	Rv2441c, Rv2442c	Operon_ID - 531
532	2745777	2750235	-	3	Rv2446c, Rv2447c, Rv2448c	Operon_ID - 532
533	2752858	2756714	-	4	Rv2452c, Rv2453c, Rv2454c, Rv2455c	Operon_ID - 533
534	2756946	2759498	-	2	Rv2456c, Rv2457c	Operon_ID - 534
535	2762541	2763784	-	2	Rv2460c, Rv2461c	Operon_ID - 535
536	2766869	2768169	-	2	Rv2464c, Rv2465c	Operon_ID - 536
537	2771654	2773045	-	3	Rv2468c, Rv2468A, Rv2469c	Operon_ID - 537
538	2773188	2775214	+	2	Rv2470, Rv2471	Operon_ID - 538
539	2775282	2776294	+	2	Rv2472, Rv2473	Operon_ID - 539
540	2776326	2782272	-	3	Rv2474c, Rv2475c, Rv2476c	Operon_ID - 540
541	2786585	2792504	-	4	Rv2481c, Rv2482c, Rv2483c, Rv2484c	Operon_ID - 541
542	2797477	2801155	-	2	Rv2488c, Rv2489c	Operon_ID - 542
543	2806675	2808040	+	2	Rv2491, Rv2492	Operon_ID - 543
544	2808093	2808745	+	2	Rv2493, Rv2494	Operon_ID - 544
545	2808768	2812106	-	3	Rv2495c, Rv2496c, Rv2497c	Operon_ID - 545
546	2812365	2819880	-	7	Rv2498c, Rv2499c, Rv2500c, Rv2501c, Rv2502c, Rv2503c, Rv2504c	Operon_ID - 546
547	2829964	2830593	+	2	Rv2512A, Rv2513	Operon_ID - 547
548	2830887	2832601	-	2	Rv2514c, Rv2515c	Operon_ID - 548
549	2832720	2833771	-	2	Rv2516c, Rv2517c	Operon_ID - 549
550	2838139	2839940	-	2	Rv2522c, Rv2523c	Operon_ID - 550
551	2851101	2851726	+	2	Rv2526, Rv2527	Operon_ID - 551
552	2854277	2857791	-	3	Rv2530c, Rv2530A, Rv2531c	Operon_ID - 552
553	2857863	2860428	-	4	Rv2532c, Rv2533c, Rv2534c, Rv2535c	Operon_ID - 553
554	2861158	2864422	-	4	Rv2537c, Rv2538c, Rv2539c, Rv2540c	Operon_ID - 554
555	2866478	2868071	+	3	Rv2543, Rv2544, Rv2545	Operon_ID - 555
556	2868164	2869247	+	3	Rv2546, Rv2547, Rv2548	Operon_ID - 556
557	2869737	2870374	-	2	Rv2549c, Rv2550c	Operon_ID - 557
558	2870785	2876495	-	5	Rv2551c, Rv2552c, Rv2553c, Rv2554c, Rv2555c	Operon_ID - 558
559	2882300	2884344	+	2	Rv2563, Rv2564	Operon_ID - 559
560	2884621	2892459	+	3	Rv2565, Rv2566, Rv2567	Operon_ID - 560
561	2892456	2894418	-	2	Rv2568c, Rv2569c	Operon_ID - 561
562	2897966	2900230	+	3	Rv2573, Rv2574, Rv2575	Operon_ID - 562
563	2904831	2906773	-	2	Rv2580c, Rv2581c	Operon_ID - 563
564	2907836	2910910	-	2	Rv2583c, Rv2584c	Operon_ID - 564
565	2911014	2915746	-	3	Rv2585c, Rv2586c, Rv2587c	Operon_ID - 565
566	2923209	2925393	-	3	Rv2592c, Rv2593c, Rv2594c	Operon_ID - 566
567	2925502	2926148	+	2	Rv2595, Rv2596	Operon_ID - 567
568	2926365	2927918	+	3	Rv2597, Rv2598, Rv2599	Operon_ID - 568
569	2928000	2929969	+	2	Rv2600, Rv2601	Operon_ID - 569
570	2930080	2930794	+	2	Rv2601A, Rv2602	Operon_ID - 570
571	2931703	2934080	-	3	Rv2604c, Rv2605c, Rv2606c	Operon_ID - 571
572	2936820	2943277	-	6	Rv2609c, Rv2610c, Rv2611c, Rv2612c, Rv2613c, Rv2614c	Operon_ID - 572
573	2947106	2948568	-	3	Rv2619c, Rv2620c, Rv2621c	Operon_ID - 573
574	2950499	2952513	-	2	Rv2624c, Rv2625c	Operon_ID - 574
575	2955777	2957442	+	2	Rv2629, Rv2630	Operon_ID - 575
576	2962480	2963400	+	2	Rv2635, Rv2636	Operon_ID - 576
577	2966543	2968842	+	3	Rv2642, Rv2643, Rv2643A	Operon_ID - 577
578	2970133	2971559	+	2	Rv2645, Rv2646	Operon_ID - 578
579	2973805	2975785	-	2	Rv2650c, Rv2651c	Operon_ID - 579
580	2975938	2976919	-	2	Rv2652c, Rv2653c	Operon_ID - 580
581	2976999	2980828	-	6	Rv2654c, Rv2655c, Rv2656c, Rv2657c, Rv2658c, Rv2659c	Operon_ID - 581
582	2980973	2981586	-	2	Rv2660c, Rv2661c	Operon_ID - 582
583	2981863	2982361	+	2	Rv2663, Rv2664	Operon_ID - 583
584	2983081	2984664	+	2	Rv2666, Rv2667	Operon_ID - 584
585	2984743	2985763	+	2	Rv2668, Rv2669	Operon_ID - 585
586	2987692	2990602	+	2	Rv2672, Rv2673	Operon_ID - 586
587	2991194	2995072	-	4	Rv2675c, Rv2676c, Rv2677c, Rv2678c	Operon_ID - 587
588	2996115	2998065	+	2	Rv2680, Rv2681	Operon_ID - 588
589	3000122	3001913	+	2	Rv2683, Rv2684	Operon_ID - 589
590	3003290	3005660	-	3	Rv2686c, Rv2687c, Rv2688c	Operon_ID - 590
591	3009354	3010696	+	2	Rv2691, Rv2692	Operon_ID - 591
592	3010707	3011777	-	2	Rv2693c, Rv2694c	Operon_ID - 592
593	3017845	3019896	+	2	Rv2703, Rv2704	Operon_ID - 593
594	3019824	3020467	-	2	Rv2705c, Rv2706c	Operon_ID - 594
595	3034645	3036112	+	2	Rv2722, Rv2723	Operon_ID - 595
596	3037437	3041471	-	4	Rv2725c, Rv2726c, Rv2727c, Rv2728c	Operon_ID - 596
597	3042552	3044388	+	2	Rv2730, Rv2731	Operon_ID - 597
598	3044385	3046534	-	2	Rv2732c, Rv2733c	Operon_ID - 598
599	3047570	3051434	-	3	Rv2735c, Rv2736c, Rv2737c	Operon_ID - 599
600	3051816	3053199	-	2	Rv2738c, Rv2739c	Operon_ID - 600
601	3056430	3058073	-	2	Rv2743c, Rv2744c	Operon_ID - 601
602	3062515	3064538	+	3	Rv2749, Rv2750, Rv2751	Operon_ID - 602
603	3064525	3067134	-	2	Rv2752c, Rv2753c	Operon_ID - 603
604	3068199	3070093	-	2	Rv2755c, Rv2756c	Operon_ID - 604
605	3070180	3073066	-	6	Rv2757c, Rv2758c, Rv2759c, Rv2760c, Rv2761c, Rv2762c	Operon_ID - 605
606	3075598	3076730	-	2	Rv2766c, Rv2767c	Operon_ID - 606
607	3081129	3082766	-	3	Rv2772c, Rv2773c, Rv2774c	Operon_ID - 607
608	3085723	3086764	-	2	Rv2778c, Rv2779c	Operon_ID - 608
609	3089055	3092607	-	2	Rv2782c, Rv2783c	Operon_ID - 609
610	3092961	3093758	-	2	Rv2784c, Rv2785c	Operon_ID - 610
611	3097716	3102172	-	4	Rv2789c, Rv2790c, Rv2791c, Rv2792c	Operon_ID - 611
612	3102374	3104921	-	3	Rv2793c, Rv2794c, Rv2795c	Operon_ID - 612
613	3105066	3107647	-	3	Rv2796c, Rv2797c, Rv2798c	Operon_ID - 613
614	3107778	3110075	+	2	Rv2799, Rv2800	Operon_ID - 614
615	3110177	3110747	-	2	Rv2801c, Rv2801A	Operon_ID - 615
616	3112877	3113469	+	2	Rv2805, Rv2806	Operon_ID - 616
617	3116828	3119046	+	2	Rv2812, Rv2813	Operon_ID - 617
618	3123635	3126154	-	3	Rv2816c, Rv2817c, Rv2818c	Operon_ID - 618
619	3126250	3132724	-	6	Rv2819c, Rv2820c, Rv2821c, Rv2822c, Rv2823c, Rv2824c	Operon_ID - 619
620	3133719	3135493	-	2	Rv2826c, Rv2827c	Operon_ID - 620
621	3135798	3137234	-	4	Rv2828c, Rv2828A, Rv2829c, Rv2830c	Operon_ID - 621
622	3138109	3142232	-	4	Rv2832c, Rv2833c, Rv2834c, Rv2835c	Operon_ID - 622
623	3142319	3147883	-	4	Rv2836c, Rv2837c, Rv2838c, Rv2839c	Operon_ID - 623
624	3148395	3149986	-	2	Rv2841c, Rv2842c	Operon_ID - 624
625	3150181	3151211	+	2	Rv2843, Rv2844	Operon_ID - 625
626	3153049	3155881	-	2	Rv2846c, Rv2847c	Operon_ID - 626
627	3156158	3160531	-	4	Rv2848c, Rv2849c, Rv2850c, Rv2851c	Operon_ID - 627
628	3162278	3166594	+	3	Rv2853, Rv2854, Rv2855	Operon_ID - 628
629	3167878	3168437	+	2	Rv2856A, Rv2856B	Operon_ID - 629
630	3168593	3173010	-	4	Rv2857c, Rv2858c, Rv2859c, Rv2860c	Operon_ID - 630
631	3174757	3175382	+	2	Rv2862A, Rv2863	Operon_ID - 631
632	3177547	3178095	+	2	Rv2865, Rv2866	Operon_ID - 632
633	3179378	3183021	-	3	Rv2868c, Rv2869c, Rv2870c	Operon_ID - 633
634	3183148	3183835	+	2	Rv2871, Rv2872	Operon_ID - 634
635	3184673	3186944	+	2	Rv2873A, Rv2874	Operon_ID - 635
636	3188018	3189407	-	2	Rv2877c, Rv2878c	Operon_ID - 636
637	3190711	3192211	-	2	Rv2881c, Rv2882c	Operon_ID - 637
638	3194176	3196442	-	2	Rv2885c, Rv2886c	Operon_ID - 638
639	3196874	3199992	-	3	Rv2888c, Rv2889c, Rv2890c	Operon_ID - 639
640	3204391	3208338	-	4	Rv2895c, Rv2896c, Rv2897c, Rv2898c	Operon_ID - 640
641	3208586	3211755	-	2	Rv2899c, Rv2900c	Operon_ID - 641
642	3212172	3213864	-	2	Rv2902c, Rv2903c	Operon_ID - 642
643	3215675	3217653	-	4	Rv2906c, Rv2907c, Rv2908c, Rv2909c	Operon_ID - 643
644	3219284	3221708	-	2	Rv2912c, Rv2913c	Operon_ID - 644
645	3223578	3226295	-	2	Rv2915c, Rv2916c	Operon_ID - 645
646	3230748	3232516	-	2	Rv2919c, Rv2920c	Operon_ID - 646
647	3234199	3238509	-	3	Rv2922c, Rv2922A, Rv2923c	Operon_ID - 647
648	3239839	3241181	-	2	Rv2925c, Rv2926c	Operon_ID - 648
649	3242208	3243291	+	2	Rv2928, Rv2929	Operon_ID - 649
650	3243707	3274912	+	9	Rv2930, Rv2931, Rv2932, Rv2933, Rv2934, Rv2935, Rv2936, Rv2937, Rv2938	Operon_ID - 650
651	3283345	3287842	+	2	Rv2941, Rv2942	Operon_ID - 651
652	3291513	3302465	-	5	Rv2946c, Rv2947c, Rv2948c, Rv2949c, Rv2950c	Operon_ID - 652
653	3304451	3306545	+	2	Rv2952, Rv2953	Operon_ID - 653
654	3319673	3324486	-	3	Rv2967c, Rv2968c, Rv2969c	Operon_ID - 654
655	3325944	3326959	+	2	Rv2970A, Rv2971	Operon_ID - 655
656	3327033	3331622	-	4	Rv2972c, Rv2973c, Rv2974c, Rv2975c	Operon_ID - 656
657	3332081	3335758	-	4	Rv2976c, Rv2977c, Rv2978c, Rv2979c	Operon_ID - 657
658	3344043	3346085	-	2	Rv2987c, Rv2988c	Operon_ID - 658
659	3348815	3351003	-	2	Rv2992c, Rv2993c	Operon_ID - 659
660	3352468	3355079	-	2	Rv2995c, Rv2996c	Operon_ID - 660
661	3359595	3362996	-	3	Rv3001c, Rv3002c, Rv3003c	Operon_ID - 661
662	3367274	3369864	-	2	Rv3009c, Rv3010c	Operon_ID - 662
663	3369960	3371740	-	2	Rv3011c, Rv3012c	Operon_ID - 663
664	3372555	3375674	-	2	Rv3014c, Rv3015c	Operon_ID - 664
665	3378721	3379339	-	2	Rv3019c, Rv3020c	Operon_ID - 665
666	3379386	3381007	-	2	Rv3021c, Rv3022A	Operon_ID - 666
667	3382796	3385077	-	2	Rv3024c, Rv3025c	Operon_ID - 667
668	3385174	3386930	-	2	Rv3026c, Rv3027c	Operon_ID - 668
669	3387086	3388881	-	2	Rv3028c, Rv3029c	Operon_ID - 669
670	3389112	3393212	+	4	Rv3030, Rv3031, Rv3032, Rv3032A	Operon_ID - 670
671	3398436	3404932	-	6	Rv3038c, Rv3039c, Rv3040c, Rv3041c, Rv3042c, Rv3043c	Operon_ID - 671
672	3414243	3414969	-	2	Rv3052c, Rv3053c	Operon_ID - 672
673	3416078	3417742	+	2	Rv3055, Rv3056	Operon_ID - 673
674	3430384	3431312	+	2	Rv3065, Rv3066	Operon_ID - 674
675	3433689	3435570	+	3	Rv3069, Rv3070, Rv3071	Operon_ID - 675
676	3435795	3436682	-	2	Rv3072c, Rv3073c	Operon_ID - 676
677	3439069	3441751	+	3	Rv3076, Rv3077, Rv3078	Operon_ID - 677
678	3448501	3457269	+	7	Rv3083, Rv3084, Rv3085, Rv3086, Rv3087, Rv3088, Rv3089	Operon_ID - 678
679	3458208	3460804	+	2	Rv3090, Rv3091	Operon_ID - 679
680	3460811	3463888	-	3	Rv3092c, Rv3093c, Rv3094c	Operon_ID - 680
681	3467409	3467923	+	2	Rv3098B, Rv3098A	Operon_ID - 681
682	3468410	3471366	-	4	Rv3099c, Rv3100c, Rv3101c, Rv3102c	Operon_ID - 682
683	3471410	3473901	-	3	Rv3103c, Rv3104c, Rv3105c	Operon_ID - 683
684	3478776	3479948	+	3	Rv3110, Rv3111, Rv3112	Operon_ID - 684
685	3480071	3481286	+	2	Rv3113, Rv3114	Operon_ID - 685
686	3482773	3486171	+	5	Rv3116, Rv3117, Rv3118, Rv3119, Rv3120	Operon_ID - 686
687	3488086	3489060	+	2	Rv3122, Rv3123	Operon_ID - 687
688	3497526	3500746	-	3	Rv3132c, Rv3133c, Rv3134c	Operon_ID - 688
689	3503390	3505280	+	2	Rv3137, Rv3138	Operon_ID - 689
690	3505360	3507992	+	2	Rv3139, Rv3140	Operon_ID - 690
691	3511679	3519163	+	7	Rv3145, Rv3146, Rv3147, Rv3148, Rv3149, Rv3150, Rv3151	Operon_ID - 691
692	3519279	3527382	+	7	Rv3152, Rv3153, Rv3154, Rv3155, Rv3156, Rv3157, Rv3158	Operon_ID - 692
693	3529335	3531135	-	2	Rv3160c, Rv3161c	Operon_ID - 693
694	3531205	3535348	-	5	Rv3162c, Rv3163c, Rv3164c, Rv3165c, Rv3166c	Operon_ID - 694
695	3536099	3538359	+	2	Rv3168, Rv3169	Operon_ID - 695
696	3542135	3544344	+	2	Rv3174, Rv3175	Operon_ID - 696
697	3549251	3550140	-	2	Rv3180c, Rv3181c	Operon_ID - 697
698	3550371	3551041	+	2	Rv3182, Rv3183	Operon_ID - 698
699	3554295	3555259	+	2	Rv3188, Rv3189	Operon_ID - 699
700	3564361	3566684	+	2	Rv3195, Rv3196	Operon_ID - 700
701	3573728	3580197	-	2	Rv3201c, Rv3202c	Operon_ID - 701
702	3580283	3581616	+	3	Rv3202A, Rv3203, Rv3204	Operon_ID - 702
703	3581623	3583706	-	2	Rv3205c, Rv3206c	Operon_ID - 703
704	3587794	3590613	+	2	Rv3211, Rv3212	Operon_ID - 704
705	3591643	3593369	+	2	Rv3214, Rv3215	Operon_ID - 705
706	3596026	3597763	-	2	Rv3220c, Rv3221c	Operon_ID - 706
707	3598048	3599548	-	3	Rv3221A, Rv3222c, Rv3223c	Operon_ID - 707
708	3599848	3601016	+	3	Rv3224, Rv3224A, Rv3224B	Operon_ID - 708
709	3603374	3605715	+	2	Rv3227, Rv3228	Operon_ID - 709
710	3608361	3611186	-	4	Rv3231c, Rv3232c, Rv3233c, Rv3234c	Operon_ID - 710
711	3611956	3613600	-	2	Rv3236c, Rv3237c	Operon_ID - 711
712	3621567	3623088	-	2	Rv3242c, Rv3243c	Operon_ID - 712
713	3623156	3626610	-	2	Rv3244c, Rv3245c	Operon_ID - 713
714	3629749	3631985	-	4	Rv3249c, Rv3250c, Rv3251c, Rv3252c	Operon_ID - 714
715	3635038	3638706	-	3	Rv3255c, Rv3256c, Rv3257c	Operon_ID - 715
716	3640540	3642878	+	2	Rv3261, Rv3262	Operon_ID - 716
717	3644895	3647806	-	3	Rv3264c, Rv3265c, Rv3266c	Operon_ID - 717
718	3647882	3650106	+	2	Rv3267, Rv3268	Operon_ID - 718
719	3650231	3652679	+	2	Rv3269, Rv3270	Operon_ID - 719
720	3653445	3656928	+	2	Rv3272, Rv3273	Operon_ID - 720
721	3656917	3659921	-	3	Rv3274c, Rv3275c, Rv3276c	Operon_ID - 721
722	3662059	3664884	+	3	Rv3280, Rv3281, Rv3282	Operon_ID - 722
723	3664925	3666246	+	2	Rv3283, Rv3284	Operon_ID - 723
724	3668166	3669385	-	2	Rv3286c, Rv3287c	Operon_ID - 724
725	3669583	3671791	-	3	Rv3288c, Rv3289c, Rv3290c	Operon_ID - 725
726	3672325	3675083	+	2	Rv3292, Rv3293	Operon_ID - 726
727	3676772	3682084	+	2	Rv3296, Rv3297	Operon_ID - 727
728	3682107	3687574	-	4	Rv3298c, Rv3299c, Rv3300c, Rv3301c	Operon_ID - 728
729	3687682	3690935	-	2	Rv3302c, Rv3303c	Operon_ID - 729
730	3691810	3694160	-	2	Rv3305c, Rv3306c	Operon_ID - 730
731	3694225	3696639	+	2	Rv3307, Rv3308	Operon_ID - 731
732	3697369	3699554	+	2	Rv3310, Rv3311	Operon_ID - 732
733	3701258	3704036	-	3	Rv3313c, Rv3314c, Rv3315c	Operon_ID - 733
734	3704273	3705042	+	2	Rv3316, Rv3317	Operon_ID - 734
735	3705171	3707734	+	2	Rv3318, Rv3319	Operon_ID - 735
736	3707813	3708487	-	2	Rv3320c, Rv3321c	Operon_ID - 736
737	3708609	3710419	-	3	Rv3322c, Rv3323c, Rv3324c	Operon_ID - 737
738	3717261	3719917	+	2	Rv3331, Rv3332	Operon_ID - 738
739	3721902	3723802	-	2	Rv3335c, Rv3336c	Operon_ID - 739
740	3723827	3724719	+	2	Rv3337, Rv3338	Operon_ID - 740
741	3726298	3729526	+	3	Rv3340, Rv3341, Rv3342	Operon_ID - 741
742	3769685	3770820	-	2	Rv3355c, Rv3356c	Operon_ID - 742
743	3770944	3771473	+	2	Rv3357, Rv3358	Operon_ID - 743
744	3773187	3777672	-	5	Rv3361c, Rv3362c, Rv3363c, Rv3364c, Rv3365c	Operon_ID - 744
745	3787906	3790228	+	3	Rv3373, Rv3374, Rv3375	Operon_ID - 745
746	3791028	3795047	-	3	Rv3377c, Rv3378c, Rv3379c	Operon_ID - 746
747	3796628	3798669	-	2	Rv3382c, Rv3383c	Operon_ID - 747
748	3799423	3800123	-	2	Rv3384c, Rv3385c	Operon_ID - 748
749	3800272	3801643	+	2	Rv3386, Rv3387	Operon_ID - 749
750	3809622	3811816	-	2	Rv3394c, Rv3395c	Operon_ID - 750
751	3812681	3816286	-	3	Rv3396c, Rv3397c, Rv3398c	Operon_ID - 751
752	3817419	3820582	+	2	Rv3400, Rv3401	Operon_ID - 752
753	3822442	3824764	-	2	Rv3403c, Rv3404c	Operon_ID - 753
754	3825510	3827138	+	3	Rv3406, Rv3407, Rv3408	Operon_ID - 754
755	3828963	3831699	-	2	Rv3410c, Rv3411c	Operon_ID - 755
756	3832326	3834701	-	3	Rv3413c, Rv3414c, Rv3415c	Operon_ID - 756
757	3837735	3841600	-	5	Rv3419c, Rv3420c, Rv3421c, Rv3422c, Rv3423c	Operon_ID - 757
758	3850552	3854973	-	4	Rv3432c, Rv3433c, Rv3434c, Rv3435c	Operon_ID - 758
759	3857091	3858419	+	2	Rv3437, Rv3438	Operon_ID - 759
760	3858439	3860156	-	2	Rv3439c, Rv3440c	Operon_ID - 760
761	3861675	3862570	-	2	Rv3442c, Rv3443c	Operon_ID - 761
762	3862803	3863443	-	2	Rv3444c, Rv3445c	Operon_ID - 762
763	3863496	3868417	-	2	Rv3446c, Rv3447c	Operon_ID - 763
764	3868531	3871298	+	2	Rv3448, Rv3449	Operon_ID - 764
765	3877069	3878686	-	2	Rv3456c, Rv3457c	Operon_ID - 765
766	3878838	3880249	-	3	Rv3458c, Rv3459c, Rv3460c	Operon_ID - 766
767	3880465	3880832	-	2	Rv3461c, Rv3462c	Operon_ID - 767
768	3882016	3883621	+	2	Rv3464, Rv3465	Operon_ID - 768
769	3883704	3885096	+	2	Rv3466, Rv3467	Operon_ID - 769
770	3885154	3887262	-	2	Rv3468c, Rv3469c	Operon_ID - 770
771	3887323	3889520	-	2	Rv3470c, Rv3471c	Operon_ID - 771
772	3894272	3895786	+	2	Rv3477, Rv3478	Operon_ID - 772
773	3908251	3909917	+	2	Rv3489, Rv3490	Operon_ID - 773
774	3910644	3921040	-	10	Rv3492c, Rv3493c, Rv3494c, Rv3495c, Rv3496c, Rv3497c, Rv3498c, Rv3499c, Rv3500c, Rv3501c	Operon_ID - 774
775	3921266	3922435	-	2	Rv3502c, Rv3503c	Operon_ID - 775
776	3922650	3924998	+	2	Rv3504, Rv3505	Operon_ID - 776
777	3937056	3939436	-	2	Rv3509c, Rv3510c	Operon_ID - 777
778	3957700	3960892	+	3	Rv3521, Rv3522, Rv3523	Operon_ID - 778
779	3962618	3964233	+	2	Rv3526, Rv3527	Operon_ID - 779
780	3966063	3969123	-	3	Rv3529c, Rv3530c, Rv3531c	Operon_ID - 780
781	3972731	3975475	-	3	Rv3534c, Rv3535c, Rv3536c	Operon_ID - 781
782	3975548	3978101	+	2	Rv3537, Rv3538	Operon_ID - 782
783	3979678	3985624	-	6	Rv3540c, Rv3541c, Rv3542c, Rv3543c, Rv3544c, Rv3545c	Operon_ID - 783
784	3987561	3989277	-	2	Rv3548c, Rv3549c	Operon_ID - 784
785	3989332	3991702	+	3	Rv3550, Rv3551, Rv3552	Operon_ID - 785
786	3991800	3994921	+	2	Rv3553, Rv3554	Operon_ID - 786
787	3999826	4001768	-	2	Rv3559c, Rv3560c	Operon_ID - 787
788	4001816	4007545	+	5	Rv3561, Rv3562, Rv3563, Rv3564, Rv3565	Operon_ID - 788
789	4007510	4008612	-	2	Rv3566c, Rv3566A	Operon_ID - 789
790	4008898	4012449	-	4	Rv3567c, Rv3568c, Rv3569c, Rv3570c	Operon_ID - 790
791	4012596	4014220	+	2	Rv3571, Rv3572	Operon_ID - 791
792	4019441	4021562	+	2	Rv3577, Rv3578	Operon_ID - 792
793	4021604	4023982	-	2	Rv3579c, Rv3580c	Operon_ID - 793
794	4024047	4025723	-	3	Rv3581c, Rv3582c, Rv3583c	Operon_ID - 794
795	4026623	4029146	+	2	Rv3585, Rv3586	Operon_ID - 795
796	4034236	4035889	+	2	Rv3592, Rv3593	Operon_ID - 796
797	4041602	4046297	-	6	Rv3598c, Rv3599c, Rv3600c, Rv3601c, Rv3602c, Rv3603c	Operon_ID - 797
798	4047884	4053062	-	6	Rv3605c, Rv3606c, Rv3607c, Rv3608c, Rv3609c, Rv3610c	Operon_ID - 798
799	4053697	4054221	-	2	Rv3612c, Rv3613c	Operon_ID - 799
800	4057912	4060064	+	2	Rv3617, Rv3618	Operon_ID - 800
801	4060163	4060770	-	2	Rv3619c, Rv3620c	Operon_ID - 801
802	4060827	4062377	-	2	Rv3621c, Rv3622c	Operon_ID - 802
803	4063433	4067464	-	4	Rv3624c, Rv3625c, Rv3626c, Rv3627c	Operon_ID - 803
804	4070693	4071759	+	2	Rv3631, Rv3632	Operon_ID - 804
805	4076663	4077909	+	2	Rv3637, Rv3638	Operon_ID - 805
806	4080104	4080944	-	2	Rv3641c, Rv3642c	Operon_ID - 806
807	4093811	4094706	+	2	Rv3652, Rv3653	Operon_ID - 807
808	4094839	4099326	-	7	Rv3654c, Rv3655c, Rv3656c, Rv3657c, Rv3658c, Rv3659c, Rv3660c	Operon_ID - 808
809	4101443	4107262	-	5	Rv3662c, Rv3663c, Rv3664c, Rv3665c, Rv3666c	Operon_ID - 809
810	4111005	4112507	+	2	Rv3669, Rv3670	Operon_ID - 810
811	4112500	4114520	-	2	Rv3671c, Rv3672c	Operon_ID - 811
812	4114652	4116072	-	2	Rv3673c, Rv3674c	Operon_ID - 812
813	4117436	4118869	-	3	Rv3677c, Rv3678c, Rv3678A	Operon_ID - 813
814	4118954	4121133	+	2	Rv3679, Rv3680	Operon_ID - 814
815	4127473	4129261	-	2	Rv3685c, Rv3686c	Operon_ID - 815
816	4130535	4132570	+	2	Rv3689, Rv3690	Operon_ID - 816
817	4132696	4134770	+	2	Rv3691, Rv3692	Operon_ID - 817
818	4139983	4140641	-	2	Rv3697c, Rv3697A	Operon_ID - 818
819	4140671	4142923	+	2	Rv3698, Rv3699	Operon_ID - 819
820	4142926	4148364	-	5	Rv3700c, Rv3701c, Rv3702c, Rv3703c, Rv3704c	Operon_ID - 820
821	4151358	4153661	-	2	Rv3708c, Rv3709c	Operon_ID - 821
822	4157159	4159100	+	2	Rv3712, Rv3713	Operon_ID - 822
823	4160067	4161091	-	2	Rv3715c, Rv3716c	Operon_ID - 823
824	4162484	4165176	+	2	Rv3719, Rv3720	Operon_ID - 824
825	4169645	4170347	+	2	Rv3724A, Rv3724B	Operon_ID - 825
826	4184190	4186068	-	2	Rv3733c, Rv3734c	Operon_ID - 826
827	4186812	4189466	+	2	Rv3736, Rv3737	Operon_ID - 827
828	4191011	4193423	-	3	Rv3740c, Rv3741c, Rv3742c	Operon_ID - 828
829	4197806	4198775	-	3	Rv3749c, Rv3749Ac, Rv3750c	Operon_ID - 829
830	4199425	4200399	-	2	Rv3752c, Rv3753c	Operon_ID - 830
831	4201467	4205551	-	5	Rv3755c, Rv3756c, Rv3757c, Rv3758c, Rv3759c	Operon_ID - 831
832	4216059	4216447	-	2	Rv3770A, Rv3770B	Operon_ID - 832
833	4219027	4221110	+	2	Rv3774, Rv3775	Operon_ID - 833
834	4225163	4230278	+	5	Rv3779, Rv3780, Rv3781, Rv3782, Rv3783	Operon_ID - 834
835	4232552	4234714	-	2	Rv3786c, Rv3787c	Operon_ID - 835
836	4235552	4243325	+	5	Rv3789, Rv3790, Rv3791, Rv3792, Rv3793	Operon_ID - 836
837	4243411	4249988	+	2	Rv3794, Rv3795	Operon_ID - 837
838	4254558	4263244	-	3	Rv3799c, Rv3800c, Rv3801c	Operon_ID - 838
839	4269103	4273653	-	4	Rv3806c, Rv3807c, Rv3808c, Rv3809c	Operon_ID - 839
840	4278572	4281749	-	4	Rv3813c, Rv3814c, Rv3815c, Rv3816c	Operon_ID - 840
841	4282627	4284509	+	2	Rv3818, Rv3819	Operon_ID - 841
842	4286151	4288113	+	2	Rv3821, Rv3822	Operon_ID - 842
843	4301741	4305186	-	3	Rv3827c, Rv3828c, Rv3829c	Operon_ID - 843
844	4309225	4310992	+	2	Rv3835, Rv3836	Operon_ID - 844
845	4311187	4312847	-	2	Rv3837c, Rv3838c	Operon_ID - 845
846	4312943	4314158	+	2	Rv3839, Rv3840	Operon_ID - 846
847	4314916	4316774	-	2	Rv3842c, Rv3843c	Operon_ID - 847
848	4318953	4319818	+	2	Rv3844, Rv3845	Operon_ID - 848
849	4324193	4325145	+	2	Rv3850, Rv3851	Operon_ID - 849
850	4325252	4326146	+	2	Rv3852, Rv3853	Operon_ID - 850
851	4328579	4329792	-	2	Rv3856c, Rv3857c	Operon_ID - 851
852	4330217	4336259	-	2	Rv3858c, Rv3859c	Operon_ID - 852
853	4336955	4338450	+	2	Rv3860, Rv3861	Operon_ID - 853
854	4341744	4348902	+	6	Rv3865, Rv3866, Rv3867, Rv3868, Rv3869, Rv3870	Operon_ID - 854
855	4350923	4352359	+	2	Rv3872, Rv3873	Operon_ID - 855
856	4352452	4353074	+	2	Rv3874, Rv3875	Operon_ID - 856
857	4353188	4356720	+	2	Rv3876, Rv3877	Operon_ID - 857
858	4360377	4362103	-	2	Rv3880c, Rv3881c	Operon_ID - 858
859	4362210	4364935	-	2	Rv3882c, Rv3883c	Operon_ID - 859
860	4367086	4372884	-	4	Rv3885c, Rv3886c, Rv3887c, Rv3888c	Operon_ID - 860
861	4373904	4374550	-	2	Rv3890c, Rv3891c	Operon_ID - 861
862	4376440	4383029	-	3	Rv3894c, Rv3895c, Rv3896c	Operon_ID - 862
863	4383186	4384163	-	2	Rv3897c, Rv3898c	Operon_ID - 863
864	4384325	4386486	-	2	Rv3899c, Rv3900c	Operon_ID - 864
865	4387543	4391209	-	4	Rv3902c, Rv3903c, Rv3904c, Rv3905c	Operon_ID - 865
866	4391275	4393251	-	2	Rv3906c, Rv3907c	Operon_ID - 866
867	4393627	4400954	+	4	Rv3908, Rv3909, Rv3910, Rv3911	Operon_ID - 867
868	4401905	4403259	+	2	Rv3913, Rv3914	Operon_ID - 868
869	4405634	4408379	-	3	Rv3917c, Rv3918c, Rv3919c	Operon_ID - 869
870	4409146	4411106	-	4	Rv3921c, Rv3922c, Rv3923c, Rv3924c	Operon_ID - 870

## Sheet: Table S1c - GO
Table S1b: Gene Ontology analysis of Differentially Expressed Genes under normoxic conditions.
GO	Pathway	Mycobacterium tuberculosis - REFLIST (3993)	upload_1 (22)	Gene_ratio	upload_1 (expected)	upload_1 (over/under)	Fold Enrichment	upload_1 (raw P-value)	FDR
phenolic phthiocerol biosynthetic process (GO:0097041)	Phenolic phthiocerol biosynthetic proces	5	4		0.03	+	> 100	8.37e-08	Clusters
glycol biosynthetic process (GO:0042845)	Phthiocerol biosynthetic process	6	4		0.03	+	> 100	1.39e-07	0.000162
glycol metabolic process (GO:0042844)	Phthiocerol biosynthetic process	6	4		0.03	+	> 100	1.39e-07	0.000108
phthiocerol biosynthetic process (GO:0097040)	Phthiocerol biosynthetic process	6	4		0.03	+	> 100	1.39e-07	8.11e-05
diol biosynthetic process (GO:0034312)	Phthiocerol biosynthetic process	10	4		0.06	+	72.6	6.53e-07	0.000305
diol metabolic process (GO:0034311)	Phthiocerol biosynthetic process	10	4		0.06	+	72.6	6.53e-07	0.000254
polyol biosynthetic process (GO:0046173)	Phenolic phthiocerol biosynthetic proces	15	4		0.08	+	48.4	2.48e-06	0.000828
phenol-containing compound biosynthetic process (GO:0046189)	Phenolic phthiocerol biosynthetic proces	16	4		0.09	+	45.38	3.09e-06	0.000903
phenol-containing compound metabolic process (GO:0018958)	Phenolic phthiocerol biosynthetic proces	16	4		0.09	+	45.38	3.09e-06	0.000803
alcohol biosynthetic process (GO:0046165)	Phenolic phthiocerol biosynthetic proces	17	4		0.09	+	42.71	3.81e-06	0.000889
DIM/DIP cell wall layer assembly (GO:0071770)	DIM/DIP cell wall layer assembly	29	4		0.16	+	25.03	2.49e-05	0.00529
organic hydroxy compound biosynthetic process (GO:1901617)	DIM/DIP cell wall layer assembly	34	4		0.19	+	21.35	4.42e-05	0.00859
polyol metabolic process (GO:0019751)	Phenolic phthiocerol biosynthetic proces	40	4		0.22	+	18.15	7.95e-05	0.0133
cellular component assembly (GO:0022607)	DIM/DIP cell wall layer assembly	82	5		0.45	+	11.07	8.38e-05	0.013
peptidoglycan-based cell wall biogenesis (GO:0009273)	DIM/DIP cell wall layer assembly	99	5		0.55	+	9.17	0.000196	0.0286
cell wall biogenesis (GO:0042546)	DIM/DIP cell wall layer assembly	105	5		0.58	+	8.64	0.000256	0.0332
cellular component organization (GO:0016043)	DIM/DIP cell wall layer assembly	185	7		1.02	+	6.87	4.74e-05	0.00851
cellular component biogenesis (GO:0044085)	DIM/DIP cell wall layer assembly	173	6		0.95	+	6.29	0.000296	0.0364
cellular component organization or biogenesis (GO:0071840)	DIM/DIP cell wall layer assembly	238	7		1.31	+	5.34	0.000223	0.0307
3-oxoacyl-[acyl-carrier-protein] synthase activity (GO:0004315)	Fatty acid synthase activity	18	4		0.1	+	40.33	4.64e-06	0.00195
phosphopantetheine binding (GO:0031177)	Phosphopantetheine binding	23	5		0.13	+	39.46	2.75e-07	0.000462
modified amino acid binding (GO:0072341)	Phosphopantetheine binding	24	5		0.13	+	37.81	3.31e-07	0.000278
amide binding (GO:0033218)	Phosphopantetheine binding	36	5		0.2	+	25.21	2e-06	0.00112
fatty acid synthase activity (GO:0004312)	Fatty acid synthase activity	30	4		0.17	+	24.2	2.82e-05	0.00946
vitamin binding (GO:0019842)	Phosphopantetheine binding	84	5		0.46	+	10.8	9.35e-05	0.0262
polyketide synthase complex (GO:0034081)	Polyketide synthase complex	8	4		0.04	+	90.75	3.25e-07	7.16e-05
