# Supplementary material for: Mycobacterium tuberculosis Transcription Factor EmbR Regulates the Expression of Key Virulence Factors That Aid in Ex Vivo and In Vivo Survival
Source: mBio. 2022 Apr 26;13(3):e03836-21. doi: 10.1128/mbio.03836-21 (PMC9239209; doi:10.1128/mbio.03836-21)
Supplement: TABLE S2 [file mbio.03836-21-s0005.xlsx]

## Sheet: Table S2a- DEG
Table S2a: DEseq2 analysis of Rv vs RvDembR in hypoxic conditions
	baseMean	log2FoldChange	lfcSE	stat	pvalue	padj
Rv0001	3016.19	-0.412556	0.147012	-2.80628	0.00501169	0.097315
Rv0002	1452.98	-0.490099	0.164096	-2.98667	0.00282036	0.0634851
Rv0003	857.517	-0.0121186	0.155242	-0.0780631	0.937778	0.998908
Rv0004	337.865	-0.0235859	0.191163	-0.123381	0.901805	0.996926
Rv0005	8449.11	-0.109951	0.122733	-0.895853	0.370331	0.859324
Rv0006	10043.3	-0.0116561	0.123427	-0.094437	0.924762	0.998908
Rv0007	1453.65	-0.0626728	0.144973	-0.432306	0.665519	0.959782
Rv0008c	105.801	-0.0866118	0.299493	-0.289195	0.772432	0.982112
Rv0009	4403.1	-0.263625	0.143756	-1.83384	0.0666776	0.463787
Rv0010c	172.256	-0.0520839	0.242157	-0.215083	0.829702	0.989473
Rv0011c	219.454	-0.271083	0.226649	-1.19605	0.231678	0.767428
Rv0012	574.23	-0.0317115	0.168163	-0.188576	0.850425	0.989617
Rv0013	381.675	-0.319445	0.184236	-1.73389	0.0829375	0.516933
Rv0014c	1785.65	0.0743881	0.14254	0.521875	0.601758	0.948838
Rv0015c	2120.5	0.0388974	0.137429	0.283036	0.777149	0.982912
Rv0016c	2238.96	0.0174263	0.156866	0.111091	0.911544	0.996926
Rv0017c	1468.93	0.0521489	0.146484	0.356004	0.721838	0.97144
Rv0018c	2005.07	0.119101	0.133617	0.891361	0.372736	0.859605
Rv0019c	609.1	0.164064	0.166262	0.986778	0.323751	0.82197
Rv0020c	6687.01	0.00369944	0.122783	0.03013	0.975963	0.999093
Rv0021c	179.086	-0.0542305	0.239511	-0.226422	0.820873	0.989473
Rv0023	212.126	0.308487	0.228302	1.35122	0.176625	0.707924
Rv0024	261.519	0.338681	0.237079	1.42855	0.153132	0.666943
Rv0025	163	-0.111015	0.252105	-0.44035	0.659684	0.957572
Rv0026	384.682	0.0152211	0.190369	0.0799556	0.936273	0.998908
Rv0027	67.5414	-0.205428	0.365841	-0.561523	0.574441	0.942905
Rv0028	36.9942	0.14047	0.476876	0.294563	0.768328	NA
Rv0029	462.866	-0.0129226	0.174497	-0.0740561	0.940966	0.998908
Rv0030	26.9571	-0.449795	0.560405	-0.802625	0.422192	NA
Rv0032	616.363	-0.495243	0.177258	-2.79391	0.00520752	0.0994776
Rv0033	47.8275	-0.781759	0.439121	-1.78028	0.0750297	0.489216
Rv0034	133.633	-0.703575	0.289107	-2.43361	0.0149491	0.206367
Rv0035	791.763	-0.741937	0.17252	-4.30058	1.70352e-05	0.00100337
Rv0036c	926.658	0.0539315	0.152274	0.354174	0.723208	0.97144
Rv0037c	736.779	0.252733	0.180674	1.39884	0.161862	0.680168
Rv0038	945.449	0.212773	0.152443	1.39575	0.162789	0.680189
Rv0039c	93.6757	-0.102558	0.348875	-0.293968	0.768782	0.982112
Rv0040c	1682.52	-0.104084	0.145458	-0.715561	0.474263	0.909905
Rv0041	1625.24	0.0199745	0.136364	0.146479	0.883543	0.994524
Rv0042c	501.31	-0.403987	0.184663	-2.1877	0.0286913	0.302926
Rv0043c	268.57	-0.0099627	0.209144	-0.0476356	0.962007	0.998908
Rv0044c	386.786	-0.0490433	0.191373	-0.256271	0.797742	0.988532
Rv0045c	483.571	-0.264293	0.189296	-1.39619	0.162658	0.680189
Rv0046c	2182.02	-0.528676	0.197455	-2.67745	0.00741857	0.127889
Rv0047c	330.34	-0.26732	0.215107	-1.24273	0.213968	0.750915
Rv0048c	249.516	0.142085	0.219924	0.646063	0.518238	0.924343
Rv0049	418.514	-0.00524925	0.188566	-0.0278378	0.977792	0.999093
Rv0050	4852.36	0.112568	0.124463	0.904431	0.365767	0.855474
Rv0051	1047.68	0.316026	0.152638	2.07042	0.0384126	0.351684
Rv0052	270.61	0.23574	0.20752	1.13599	0.25596	0.786479
Rv0053	185.147	-0.331177	0.240987	-1.37426	0.169362	0.694184
Rv0054	594.844	-0.214195	0.163514	-1.30995	0.190214	0.72672
Rv0055	158.561	-0.482903	0.25526	-1.89181	0.0585169	0.439997
Rv0056	957.066	-0.325802	0.150446	-2.16557	0.0303442	0.311846
Rv0057	589.648	0.0466895	0.188576	0.247589	0.804452	0.988532
Rv0058	4138.68	-0.121721	0.149397	-0.814752	0.415214	0.886147
Rv0059	456.126	-0.364732	0.17805	-2.04848	0.0405126	0.364304
Rv0060	1380.12	-0.132914	0.138947	-0.956581	0.338779	0.837259
Rv0061c	839.048	-0.268269	0.175937	-1.5248	0.127308	0.625741
Rv0062	406.169	-0.424588	0.202633	-2.09536	0.0361393	0.340276
Rv0063	465.53	0.0565229	0.208607	0.270954	0.786426	0.987293
Rv0064	1593.51	-0.098833	0.143457	-0.68894	0.490861	0.912694
Rv0065	45.8751	0.0354318	0.430779	0.0822505	0.934447	0.998908
Rv0066c	1791.4	-0.105197	0.14249	-0.738277	0.460346	0.902191
Rv0067c	57.6749	0.319565	0.392457	0.814269	0.415491	0.886147
Rv0068	137.262	-0.500006	0.295269	-1.69339	0.0903809	0.54045
Rv0069c	1003.13	-0.303483	0.146286	-2.07459	0.0380244	0.349943
Rv0070c	569.315	-0.392893	0.175349	-2.24063	0.0250498	0.279261
Rv0071	28.8373	0.0103243	0.528736	0.0195263	0.984421	NA
Rv0072	1910.87	0.0529613	0.134317	0.394301	0.693359	0.968721
Rv0073	1625.25	0.158692	0.148793	1.06653	0.286185	0.808573
Rv0074	1335.14	0.0993505	0.143968	0.690088	0.490139	0.912694
Rv0075	1109.84	-0.010313	0.144919	-0.0711639	0.943267	0.998908
Rv0076c	46.4932	-0.415947	0.423708	-0.981685	0.326255	0.824236
Rv0077c	54.0234	0.304172	0.412819	0.736818	0.461233	0.902191
Rv0078	83.3649	-0.0894723	0.339277	-0.263715	0.792	0.987474
Rv0078A	528.272	0.37007	0.176824	2.09287	0.036361	0.340848
Rv0078B	257.298	0.300821	0.281468	1.06876	0.285179	0.808573
Rv0079	1237.53	-0.621016	0.156961	-3.95649	7.60587e-05	0.00340242
Rv0080	200.149	-1.52759	0.266676	-5.72828	1.01456e-08	1.49395e-06
Rv0082	68.8565	-0.382983	0.367614	-1.04181	0.297501	0.80976
Rv0083	112.66	-0.486067	0.304039	-1.5987	0.109888	0.58733
Rv0084	196.623	-0.00479208	0.238579	-0.0200859	0.983975	0.999093
Rv0085	53.0411	0.0595472	0.408619	0.145728	0.884136	0.994524
Rv0086	311.42	-0.0658441	0.199136	-0.33065	0.740909	0.975549
Rv0087	101.19	-0.0302988	0.298112	-0.101636	0.919046	0.998128
Rv0088	422.082	-0.183192	0.179332	-1.02152	0.307008	0.816993
Rv0089	58.7006	0.0290686	0.387397	0.0750356	0.940186	0.998908
Rv0090	29.5597	0.150511	0.544996	0.276169	0.782418	NA
Rv0091	87.0362	-0.343374	0.321998	-1.06639	0.286248	0.808573
Rv0092	934.579	-0.07209	0.15554	-0.463483	0.643018	0.951762
Rv0093c	180.154	0.325449	0.247027	1.31746	0.187683	0.724814
Rv0096	127.934	0.671859	0.34622	1.94055	0.0523123	0.411008
Rv0097	492.91	0.330665	0.500015	0.661311	0.508413	0.919966
Rv0098	292.842	0.608203	0.27228	2.23374	0.0254999	0.28123
Rv0099	1314.85	0.678665	0.205742	3.29862	0.00097161	0.0290989
Rv0100	51.4206	0.603447	0.500521	1.20564	0.227957	0.766444
Rv0101	5657.22	0.735427	0.526947	1.39564	0.162824	0.680189
Rv0102	1191.17	0.39764	0.152734	2.60348	0.00922833	0.1496
Rv0103c	1985.17	0.326673	0.145397	2.24677	0.0246547	0.276603
Rv0104	401.326	-0.669597	0.206722	-3.23911	0.00119903	0.0338989
Rv0106	134.416	-0.519034	0.319412	-1.62497	0.104169	0.572063
Rv0107c	7148.35	-0.379296	0.127658	-2.9712	0.0029664	0.0663497
Rv0108c	734.245	-0.304736	0.163544	-1.86332	0.0624169	0.453871
Rv0109	115.263	-0.184102	0.299675	-0.614339	0.538991	0.930527
Rv0110	153.458	0.194115	0.258875	0.74984	0.453351	0.90218
Rv0111	940.717	0.15727	0.150596	1.04431	0.296341	0.80976
Rv0112	789.551	-0.166773	0.167771	-0.994049	0.320199	0.819779
Rv0113	410.718	-0.314763	0.187872	-1.67541	0.0938541	0.54914
Rv0114	257.327	-0.236194	0.214172	-1.10282	0.270105	0.795806
Rv0115	522.945	-0.106574	0.170658	-0.624487	0.532308	0.930527
Rv0116c	302.078	-0.0845206	0.200956	-0.420593	0.674052	0.962227
Rv0117	121.985	-0.121227	0.275733	-0.439652	0.660189	0.957572
Rv0118c	1053.42	0.0169469	0.173571	0.0976364	0.922221	0.998908
Rv0119	499.668	-0.0838197	0.198683	-0.421876	0.673115	0.962227
Rv0120c	2067.32	-0.368497	0.161115	-2.28718	0.0221855	0.263561
Rv0121c	113.675	0.578953	0.322289	1.79637	0.072435	0.482195
Rv0122	28.6292	-0.41918	0.539164	-0.777462	0.436886	NA
Rv0123	37.6073	-0.546294	0.493551	-1.10686	0.268353	NA
Rv0125	1879.77	-0.0907978	0.146299	-0.620632	0.534842	0.930527
Rv0126	1025.23	0.0753154	0.152206	0.494826	0.620723	0.951201
Rv0127	1133.96	0.0872357	0.144263	0.604698	0.54538	0.930527
Rv0128	247.766	-0.248331	0.213269	-1.1644	0.244262	0.77542
Rv0129c	4741.23	0.00379955	0.134205	0.0283115	0.977414	0.999093
Rv0130	83.9677	0.191553	0.324082	0.591063	0.554478	0.933107
Rv0131c	442.402	-0.240731	0.189141	-1.27276	0.203104	0.738967
Rv0132c	77.8016	-0.119318	0.34409	-0.346764	0.728769	0.97144
Rv0133	402.569	0.373496	0.200724	1.86074	0.0627803	0.454416
Rv0134	1141.81	0.373339	0.161921	2.30568	0.0211284	0.254839
Rv0135c	443.497	-0.444084	0.183037	-2.42619	0.0152581	0.208194
Rv0136	226.923	-0.457726	0.229034	-1.99851	0.0456618	0.391685
Rv0137c	308.207	-0.118968	0.200856	-0.592308	0.553644	0.932593
Rv0138	141.373	0.134837	0.278039	0.484956	0.627707	0.951201
Rv0139	862.542	0.114593	0.15378	0.745175	0.456166	0.902191
Rv0140	116.427	0.440427	0.320756	1.37309	0.169725	0.694184
Rv0141c	471.338	-0.132203	0.186167	-0.71013	0.477624	0.912131
Rv0142	355.335	-0.371741	0.214793	-1.73069	0.0835065	0.519563
Rv0143c	1142.94	0.0859551	0.146532	0.586597	0.557475	0.933396
Rv0144	5145.31	-0.255393	0.140478	-1.81803	0.0690591	0.47206
Rv0145	7085.89	-0.175336	0.140232	-1.25033	0.211178	0.74647
Rv0146	976.85	-0.376522	0.182733	-2.06051	0.0393497	0.358238
Rv0147	2047.22	-0.243073	0.148534	-1.63648	0.10174	0.569808
Rv0148	1169.28	-0.341294	0.148019	-2.30574	0.0211252	0.254839
Rv0149	1205.93	-0.0347647	0.141519	-0.245654	0.80595	0.988532
Rv0151c	194.292	0.0901221	0.255267	0.35305	0.724051	0.97144
Rv0152c	107.332	0.27419	0.295097	0.92915	0.352811	0.843438
Rv0153c	367.149	0.0917102	0.195963	0.467997	0.639787	0.951201
Rv0154c	916.4	0.192492	0.152341	1.26356	0.206387	0.74274
Rv0155	341.459	0.172895	0.19242	0.89853	0.368903	0.8577
Rv0156	163.205	0.28923	0.247161	1.17021	0.241918	0.77542
Rv0157	2113.56	0.357381	0.141037	2.53395	0.0112786	0.169536
Rv0158	133.304	-0.150043	0.270843	-0.553985	0.579589	0.944518
Rv0159c	96.5065	-0.373001	0.313415	-1.19012	0.234	0.771339
Rv0161	200.471	0.179684	0.231636	0.775717	0.437916	0.8965
Rv0162c	121.357	0.303847	0.279682	1.0864	0.277301	0.79803
Rv0163	114.491	0.359558	0.288966	1.24429	0.213392	0.75088
Rv0164	892.16	-0.146808	0.15032	-0.976637	0.328749	0.826903
Rv0165c	968.572	-0.21955	0.1544	-1.42196	0.155039	0.669201
Rv0166	9414.85	-0.38512	0.131545	-2.92766	0.00341528	0.0727085
Rv0167	6291.52	-0.164895	0.13701	-1.20353	0.228773	0.767375
Rv0168	2911.09	-0.303131	0.144718	-2.09463	0.0362036	0.340276
Rv0169	6818.51	-0.205168	0.131087	-1.56513	0.117553	0.604229
Rv0170	6363.57	-0.166333	0.132171	-1.25847	0.208221	0.744053
Rv0171	8863.39	-0.234348	0.127354	-1.84013	0.0657486	0.46194
Rv0172	11966	-0.297525	0.133063	-2.23596	0.0253542	0.280883
Rv0173	6843.91	-0.280279	0.131626	-2.12935	0.0332252	0.327983
Rv0174	17482.5	-0.243597	0.128879	-1.89012	0.0587425	0.440756
Rv0175	4855.93	-0.0967902	0.129392	-0.74804	0.454436	0.90218
Rv0176	2561.5	-0.1336	0.140208	-0.952872	0.340655	0.837259
Rv0177	2429.62	-0.219386	0.166573	-1.31706	0.187819	0.724814
Rv0178	2382.76	-0.214674	0.174627	-1.22933	0.21895	0.760371
Rv0179c	1255.9	0.32995	0.166704	1.97926	0.0477865	0.397193
Rv0180c	573.12	0.0386365	0.18774	0.205798	0.836948	0.989617
Rv0181c	256.474	0.214271	0.218929	0.978725	0.327716	0.826063
Rv0182c	743.544	0.22179	0.158754	1.39706	0.162394	0.680189
Rv0183	757.42	0.178583	0.160609	1.11192	0.266174	0.795806
Rv0184	880.532	-0.0369572	0.150038	-0.246319	0.805435	0.988532
Rv0185	506.106	0.0835711	0.172912	0.483316	0.628871	0.951201
Rv0186	2633.36	0.185662	0.13517	1.37355	0.169581	0.694184
Rv0187	273.038	0.190339	0.209574	0.908221	0.363761	0.854175
Rv0188	471.194	0.249744	0.198556	1.2578	0.208464	0.744053
Rv0189c	1613.97	-0.0416975	0.138311	-0.301477	0.763051	0.982112
Rv0190	121.521	0.0838976	0.28307	0.296385	0.766936	0.982112
Rv0191	372.068	-0.0821914	0.190939	-0.430458	0.666863	0.959782
Rv0192	894.444	0.122195	0.150469	0.812098	0.416735	0.88666
Rv0193c	160.177	-0.500946	0.304307	-1.64618	0.0997257	0.566264
Rv0194	110.477	0.147073	0.28809	0.510511	0.609693	0.948838
Rv0196	148.661	1.59815	0.294102	5.43401	5.51e-08	6.49078e-06
Rv0197	585.285	1.36078	0.216303	6.29112	3.15189e-10	6.18822e-08
Rv0198c	3127.02	-0.174243	0.126892	-1.37316	0.169702	0.694184
Rv0199	285.912	0.227823	0.209622	1.08683	0.277112	0.79803
Rv0200	641.486	0.0972966	0.162953	0.597085	0.55045	0.930776
Rv0201c	724.25	0.155413	0.157651	0.985804	0.324229	0.82197
Rv0202c	4988.65	0.285254	0.125175	2.27885	0.0226761	0.265405
Rv0203	263.794	-0.0197405	0.215888	-0.0914385	0.927144	0.998908
Rv0204c	1104.05	0.0573134	0.148464	0.386041	0.699466	0.970824
Rv0205	464.79	0.106331	0.185461	0.573336	0.566417	0.938225
Rv0206c	7981.76	-0.0429767	0.120987	-0.355218	0.722426	0.97144
Rv0207c	1175.35	-0.0242416	0.142508	-0.170106	0.864927	0.991628
Rv0208c	553.257	-0.189116	0.17154	-1.10246	0.270262	0.795806
Rv0209	135.098	-0.172722	0.278546	-0.620084	0.535202	0.930527
Rv0210	233.511	0.0316671	0.218454	0.14496	0.884742	0.994524
Rv0211	1677.43	0.0833424	0.136307	0.611432	0.540913	0.930527
Rv0212c	109.17	-0.166313	0.288987	-0.575503	0.564951	0.937341
Rv0213c	101.253	-0.102553	0.307164	-0.33387	0.738478	0.974411
Rv0214	160.217	0.162533	0.251551	0.646125	0.518198	0.924343
Rv0215c	245.438	0.0472511	0.21211	0.222767	0.823717	0.989473
Rv0216	374.686	-0.0223336	0.195995	-0.11395	0.909278	0.996926
Rv0217c	150.356	-0.158399	0.280907	-0.563884	0.572833	0.941578
Rv0218	158.33	0.114502	0.253004	0.452568	0.65086	0.953623
Rv0219	45.5428	-0.0196241	0.44131	-0.0444679	0.964531	0.998908
Rv0220	5601.87	0.0721486	0.122971	0.586711	0.557398	0.933396
Rv0221	1138.96	0.171109	0.148634	1.15121	0.249644	0.780044
Rv0222	539.085	0.247159	0.174953	1.41272	0.157739	0.671627
Rv0223c	383.331	-0.370329	0.185392	-1.99755	0.0457658	0.391685
Rv0224c	214.461	-0.0947466	0.264076	-0.358786	0.719755	0.97144
Rv0225	791.779	0.326397	0.162584	2.00756	0.0446905	0.389966
Rv0226c	809.209	-0.0443608	0.156177	-0.284042	0.776378	0.982912
Rv0227c	3568.32	-0.329664	0.138943	-2.37266	0.0176607	0.229459
Rv0228	423.946	0.288573	0.199848	1.44396	0.148751	0.662071
Rv0229c	709.719	-0.155767	0.176522	-0.882419	0.37755	0.862563
Rv0230c	527.688	-0.176374	0.175513	-1.00491	0.314941	0.818108
Rv0231	1312.21	-0.781364	0.187399	-4.16953	3.0523e-05	0.0015863
Rv0232	840.415	-0.242602	0.165061	-1.46978	0.141622	0.645245
Rv0233	1634.72	-0.166196	0.165444	-1.00454	0.315118	0.818108
Rv0234c	930.702	0.0286554	0.152101	0.188397	0.850565	0.989617
Rv0235c	152.688	0.501128	0.270917	1.84975	0.0643496	0.458491
Rv0236A	124.264	0.142814	0.284135	0.502629	0.615225	0.950265
Rv0236c	2622.99	0.152132	0.137281	1.10818	0.267782	0.795806
Rv0237	1272.81	0.177644	0.151926	1.16927	0.242294	0.77542
Rv0238	404.974	0.424828	0.20061	2.11768	0.0342023	0.334801
Rv0239	288.256	0.356592	0.227452	1.56777	0.116935	0.604165
Rv0240	78.1835	0.131177	0.349811	0.374993	0.707665	0.97144
Rv0241c	1742.74	0.398372	0.136844	2.91114	0.00360116	0.0748619
Rv0242c	3777.11	0.482832	0.13415	3.59919	0.000319204	0.0112852
Rv0243	6876.62	0.525468	0.13171	3.98959	6.61873e-05	0.00301823
Rv0244c	1767.06	-0.865903	0.143444	-6.03651	1.57482e-09	2.6502e-07
Rv0245	361.834	-0.214568	0.1936	-1.1083	0.26773	0.795806
Rv0246	166.328	-0.132468	0.244084	-0.542717	0.587325	0.944518
Rv0247c	1322.76	-0.0924395	0.152757	-0.605141	0.545086	0.930527
Rv0248c	4750.21	-0.0376047	0.129063	-0.291366	0.770771	0.982112
Rv0249c	1512.15	-0.00560388	0.142249	-0.0393948	0.968576	0.998908
Rv0250c	1376.77	0.242374	0.142148	1.70509	0.088178	0.533597
Rv0251c	122.262	0.655861	0.291573	2.24939	0.0244878	0.276485
Rv0252	523.329	-0.288801	0.168671	-1.71222	0.0868569	0.531059
Rv0254c	73.7455	0.0081083	0.344323	0.0235486	0.981213	0.999093
Rv0255c	498.095	-0.0838443	0.170411	-0.492011	0.622712	0.951201
Rv0256c	442.627	-0.297306	0.17786	-1.67157	0.0946095	0.551732
Rv0257	39.0736	0.555541	0.470771	1.18007	0.237974	0.773688
Rv0258c	61.2932	0.238376	0.397467	0.599738	0.548681	0.930776
Rv0261c	32.1735	0.359387	0.521432	0.68923	0.490679	NA
Rv0262c	285.782	0.249987	0.207436	1.20513	0.228155	0.766444
Rv0263c	695.9	-0.255637	0.187604	-1.36264	0.172995	0.698703
Rv0264c	267.216	-0.3535	0.207261	-1.70557	0.0880873	0.533597
Rv0265c	466.92	0.210423	0.173878	1.21018	0.226211	0.764935
Rv0266c	655.076	0.342525	0.169285	2.02335	0.0430366	0.380228
Rv0268c	572.756	-0.221528	0.201245	-1.10078	0.270991	0.795806
Rv0269c	479.448	0.218314	0.177952	1.22681	0.219892	0.760371
Rv0270	5143.53	-0.0581994	0.12537	-0.464223	0.642488	0.951615
Rv0271c	1382.08	-0.13207	0.148591	-0.888818	0.374101	0.859605
Rv0272c	635.765	-0.27342	0.16577	-1.6494	0.0990667	0.566264
Rv0273c	299.573	-0.0404989	0.209558	-0.193258	0.846757	0.989617
Rv0274	260.069	0.233741	0.223786	1.04448	0.296261	0.80976
Rv0275c	299.877	-0.0721436	0.203806	-0.353981	0.723353	0.97144
Rv0276	2433.77	0.00026804	0.131426	0.00203947	0.998373	0.999221
Rv0277c	223.3	0.213021	0.227297	0.937192	0.34866	0.84204
Rv0278c	70.4536	-0.153617	0.354423	-0.433428	0.664704	0.959782
Rv0279c	173.447	-0.202309	0.243422	-0.831105	0.405914	0.88062
Rv0280	589.703	-0.833199	0.652177	-1.27756	0.201403	0.738701
Rv0281	856.71	0.250901	0.154748	1.62136	0.104941	0.573941
Rv0282	5402.84	-0.00863842	0.136474	-0.0632972	0.94953	0.998908
Rv0283	3681.48	0.0240796	0.148737	0.161894	0.871389	0.994524
Rv0284	7096.74	-0.00100383	0.121314	-0.00827465	0.993398	0.999093
Rv0285	332.605	-0.187144	0.191304	-0.978257	0.327947	0.826063
Rv0286	3899.12	-0.117077	0.13503	-0.86704	0.38592	0.866426
Rv0287	1065.27	-0.263387	0.198762	-1.32514	0.185125	0.723772
Rv0288	1386.25	-0.162539	0.169265	-0.960265	0.336922	0.83444
Rv0289	5430.26	-0.200454	0.166618	-1.20308	0.228946	0.767375
Rv0290	6706.32	-0.179714	0.161761	-1.11099	0.266575	0.795806
Rv0291	5809.78	-0.142604	0.12617	-1.13025	0.258369	0.789177
Rv0292	1501.89	-0.0999295	0.165704	-0.60306	0.546469	0.930527
Rv0293c	739.427	0.138909	0.181962	0.763394	0.445229	0.899108
Rv0294	36.4153	-0.196162	0.479993	-0.408677	0.682777	NA
Rv0295c	668.238	0.00344322	0.16754	0.0205516	0.983603	0.999093
Rv0296c	625.73	-0.167179	0.176432	-0.947555	0.343356	0.838576
Rv0297	561.297	-0.41451	0.170526	-2.43077	0.0150667	0.20685
Rv0298	468.776	0.244526	0.177728	1.37584	0.16887	0.694184
Rv0299	334.764	0.163202	0.19215	0.849346	0.395689	0.874985
Rv0300	441.242	0.312588	0.185823	1.68218	0.0925335	0.546893
Rv0301	447.957	0.295446	0.210671	1.4024	0.160795	0.678776
Rv0302	302.64	0.473032	0.202552	2.33536	0.0195244	0.245412
Rv0303	372.823	0.370782	0.185463	1.99923	0.0455837	0.391685
Rv0304c	674.616	-0.298263	0.183037	-1.62952	0.103202	0.571091
Rv0305c	255.325	-0.454567	0.214993	-2.11434	0.0344863	0.334801
Rv0306	31.7669	0.651898	0.533647	1.22159	0.221863	NA
Rv0307c	141.408	-0.0770794	0.261618	-0.294625	0.76828	0.982112
Rv0308	493.543	0.0461784	0.171761	0.268854	0.788042	0.987474
Rv0309	1003.26	-0.187314	0.146407	-1.27941	0.200752	0.73825
Rv0310c	34.8349	-0.047682	0.501909	-0.0950013	0.924314	NA
Rv0311	145.195	0.313949	0.259284	1.21083	0.225961	0.764935
Rv0312	1307.95	-0.161231	0.14076	-1.14544	0.252028	0.782239
Rv0313	720.78	0.206481	0.163842	1.26024	0.207582	0.744053
Rv0314c	1232.79	-0.36312	0.147641	-2.45947	0.0139141	0.194357
Rv0315	1971.49	-0.144628	0.135071	-1.07076	0.284277	0.808527
Rv0316	317.596	-0.087128	0.207311	-0.420278	0.674283	0.962227
Rv0317c	480.231	0.182822	0.181986	1.00459	0.315094	0.818108
Rv0318c	129.371	-0.441793	0.286431	-1.5424	0.122975	0.616447
Rv0319	99.4521	-0.0367776	0.300699	-0.122307	0.902656	0.996926
Rv0320	216.156	-0.198316	0.269404	-0.736127	0.461653	0.902191
Rv0321	305.369	-0.202692	0.211045	-0.960422	0.336843	0.83444
Rv0322	93.2883	-0.175553	0.320937	-0.547001	0.584378	0.944518
Rv0323c	93.9757	-0.348934	0.319996	-1.09043	0.275524	0.79803
Rv0324	33.3626	0.42617	0.499541	0.853124	0.393591	NA
Rv0328	198.309	-0.00189623	0.249289	-0.00760655	0.993931	0.999093
Rv0330c	34.2439	0.0592173	0.490774	0.120661	0.903959	NA
Rv0331	121.166	-0.227329	0.2888	-0.787149	0.431194	0.890614
Rv0332	364.95	0.0992993	0.186532	0.532346	0.594487	0.948106
Rv0333	227.706	0.247043	0.2218	1.11381	0.26536	0.795806
Rv0334	395.997	0.00270276	0.183114	0.01476	0.988224	0.999093
Rv0336	586.428	0.255344	0.187685	1.36049	0.173674	0.699846
Rv0337c	1216.75	0.103933	0.142667	0.728502	0.466307	0.905868
Rv0338c	5325.73	0.0166105	0.124405	0.133519	0.893783	0.994524
Rv0339c	440.578	0.364931	0.187032	1.95117	0.0510373	0.408463
Rv0340	124.144	0.358056	0.281121	1.27367	0.202779	0.738967
Rv0341	234.266	-0.183584	0.22149	-0.82886	0.407184	0.88062
Rv0342	599.55	0.147348	0.162665	0.905835	0.365023	0.85499
Rv0343	462.115	0.0620568	0.178666	0.347335	0.72834	0.97144
Rv0344c	49.3093	-0.149127	0.421605	-0.353714	0.723553	0.97144
Rv0345	82.7612	0.270517	0.327099	0.827019	0.408226	0.880752
Rv0346c	3991.13	-0.143311	0.125631	-1.14074	0.25398	0.783276
Rv0347	219.787	-0.259232	0.219929	-1.17871	0.238514	0.774733
Rv0348	123.887	-0.262964	0.279341	-0.941372	0.346514	0.840096
Rv0349	120.699	-0.247226	0.276894	-0.892853	0.371936	0.859605
Rv0350	7661.3	0.193554	0.168217	1.15062	0.249887	0.780044
Rv0351	2824.4	0.183159	0.429821	0.426129	0.670014	0.96197
Rv0352	3877.7	0.503146	0.153439	3.27912	0.0010413	0.0304128
Rv0353	454.988	0.581329	0.181406	3.20458	0.0013526	0.0373443
Rv0354c	54.677	-0.290874	0.391456	-0.743056	0.457448	0.902191
Rv0355c	1738.73	-0.235808	0.160823	-1.46626	0.142577	0.646619
Rv0356c	113.758	-0.0507426	0.285053	-0.178011	0.858714	0.990314
Rv0357c	379.704	0.0511378	0.190517	0.268415	0.78838	0.987474
Rv0358	45.954	-0.112578	0.431563	-0.260862	0.794199	0.988162
Rv0359	116.645	0.405403	0.308489	1.31416	0.188793	0.725834
Rv0360c	208.254	-0.0735086	0.229726	-0.319984	0.748981	0.978203
Rv0361	485.928	-0.154356	0.175745	-0.878294	0.379784	0.864911
Rv0362	148.472	-0.136405	0.263162	-0.518331	0.604227	0.948838
Rv0363c	1620.42	-0.0106899	0.140071	-0.0763175	0.939167	0.998908
Rv0364	629.417	0.0316066	0.171271	0.184542	0.853589	0.989617
Rv0365c	263.688	0.246448	0.207612	1.18706	0.235203	0.771782
Rv0366c	47.3873	-0.0738265	0.432739	-0.170603	0.864536	0.991628
Rv0367c	71.3718	-0.308813	0.352334	-0.87648	0.380769	0.865177
Rv0368c	27.2117	0.200434	0.553722	0.361975	0.717371	NA
Rv0369c	27.5302	-0.595792	0.549655	-1.08394	0.278393	NA
Rv0370c	45.3328	0.167995	0.427926	0.39258	0.694629	0.969016
Rv0372c	28.9911	-0.432718	0.542614	-0.79747	0.425178	NA
Rv0373c	182.701	0.0948825	0.236007	0.402033	0.68766	0.967818
Rv0375c	44.6718	-0.201625	0.430482	-0.468371	0.639519	0.951201
Rv0376c	120.203	0.0541008	0.291905	0.185337	0.852964	0.989617
Rv0377	246.055	0.163379	0.214563	0.761447	0.44639	0.900844
Rv0380c	55.174	0.199757	0.392849	0.508484	0.611114	0.949704
Rv0381c	186.563	-0.130978	0.239326	-0.54728	0.584186	0.944518
Rv0382c	594.065	0.0728934	0.169675	0.429605	0.667483	0.959782
Rv0383c	2612.03	0.256268	0.12897	1.98703	0.0469185	0.393848
Rv0384c	1346.07	-0.0268688	0.140291	-0.191522	0.848117	0.989617
Rv0385	123.982	0.215429	0.280189	0.768872	0.441969	0.897621
Rv0386	541.61	0.471408	0.172572	2.73165	0.00630176	0.114796
Rv0387c	71.183	0.518945	0.37928	1.36824	0.171238	0.695315
Rv0388c	36.1166	0.0484776	0.474496	0.102167	0.918624	NA
Rv0389	297.047	-0.0238168	0.213022	-0.111805	0.910978	0.996926
Rv0390	381.478	0.084627	0.187156	0.452174	0.651144	0.953644
Rv0391	1212.97	0.0265611	0.1417	0.187446	0.851311	0.989617
Rv0392c	534.515	-0.261671	0.167672	-1.56061	0.118615	0.60652
Rv0394c	323.312	-0.0818946	0.200781	-0.40788	0.683362	0.965614
Rv0397A	110.394	-0.149287	0.309221	-0.482785	0.629248	0.951201
Rv0398c	100.613	-0.195055	0.302034	-0.645804	0.518406	0.924343
Rv0399c	323.733	0.00124219	0.206524	0.00601477	0.995201	0.999093
Rv0400c	707.093	0.0168733	0.158321	0.106576	0.915125	0.997329
Rv0401	63.5899	0.301029	0.390591	0.770702	0.440884	0.897621
Rv0402c	648.392	-0.173304	0.187604	-0.923775	0.355603	0.846834
Rv0403c	59.5529	-0.416375	0.386004	-1.07868	0.28073	0.804921
Rv0404	586.762	-0.177446	0.165291	-1.07354	0.283028	0.807934
Rv0405	2115.09	-0.238956	0.132523	-1.80313	0.0713677	0.482195
Rv0406c	192.476	0.149056	0.235056	0.634131	0.525995	0.928041
Rv0407	983.29	0.164014	0.158564	1.03437	0.300961	0.813943
Rv0408	1251.61	0.192046	0.149698	1.28289	0.19953	0.737726
Rv0409	954.998	0.371574	0.150074	2.47593	0.0132889	0.188052
Rv0410c	1169.66	0.33917	0.148786	2.27959	0.0226322	0.265405
Rv0411c	462.288	0.169509	0.180184	0.940757	0.346829	0.840096
Rv0412c	648.854	0.129212	0.163351	0.791008	0.428939	0.890579
Rv0413	295.757	0.3104	0.203403	1.52604	0.127001	0.625741
Rv0414c	66.3149	-0.095609	0.358203	-0.266913	0.789536	0.987474
Rv0415	211.252	-0.100167	0.223857	-0.447458	0.654545	0.956247
Rv0417	119.867	-0.117708	0.285281	-0.412603	0.679897	0.963415
Rv0418	1155.38	0.163679	0.14625	1.11917	0.263069	0.79257
Rv0419	1655.82	-0.00391383	0.137865	-0.0283888	0.977352	0.999093
Rv0420c	107.909	0.173127	0.297247	0.582434	0.560274	0.934849
Rv0421c	326.093	0.159369	0.19941	0.799199	0.424175	0.890314
Rv0422c	544.49	0.200916	0.168071	1.19542	0.231922	0.767428
Rv0423c	4484.25	0.0264804	0.131965	0.200662	0.840963	0.989617
Rv0424c	812.833	0.0306892	0.153583	0.199822	0.84162	0.989617
Rv0425c	8796.95	0.175376	0.120991	1.4495	0.147197	0.659308
Rv0426c	587.913	-0.0176127	0.194004	-0.0907849	0.927664	0.998908
Rv0427c	315.827	0.282761	0.199883	1.41463	0.157177	0.670039
Rv0428c	188.811	0.382934	0.235692	1.62472	0.104221	0.572063
Rv0429c	410.68	0.236508	0.186268	1.26972	0.204185	0.738967
Rv0430	429.004	0.000429526	0.177684	0.00241736	0.998071	0.999221
Rv0431	660.796	0.0816513	0.162218	0.503342	0.614724	0.950265
Rv0432	1337.3	-0.114115	0.150821	-0.756625	0.449274	0.90122
Rv0433	1492.59	0.0408437	0.141322	0.289012	0.772572	0.982112
Rv0434	641.636	0.146977	0.172293	0.853064	0.393624	0.874334
Rv0435c	1941.65	0.0417464	0.133892	0.311791	0.755199	0.979403
Rv0436c	720.377	-0.0189293	0.159908	-0.118376	0.905769	0.996926
Rv0437c	362.763	-0.140344	0.190566	-0.736457	0.461452	0.902191
Rv0438c	366.473	0.188082	0.198652	0.946795	0.343743	0.838842
Rv0439c	350.449	0.225264	0.190468	1.18269	0.236933	0.773116
Rv0440	30089	0.301383	0.191525	1.5736	0.11558	0.60245
Rv0441c	227.707	-0.00352966	0.224928	-0.0156924	0.98748	0.999093
Rv0442c	245.488	-0.0642292	0.215134	-0.298555	0.76528	0.982112
Rv0443	641.222	0.260416	0.173624	1.49988	0.133644	0.634604
Rv0444c	768.118	0.180146	0.163797	1.09981	0.271413	0.795806
Rv0445c	436.092	0.187029	0.186052	1.00525	0.314777	0.818108
Rv0446c	479.276	0.204391	0.176324	1.15918	0.246383	0.775765
Rv0447c	375.29	0.267528	0.208952	1.28034	0.200427	0.73825
Rv0449c	94.0309	0.0444776	0.310073	0.143443	0.885941	0.994524
Rv0450c	1728.87	0.132018	0.137484	0.960244	0.336933	0.83444
Rv0451c	182.913	-0.202829	0.289429	-0.700789	0.483434	0.912694
Rv0452	78.1534	0.343856	0.36141	0.951428	0.341387	0.837259
Rv0453	60.195	-0.205301	0.383749	-0.534988	0.592658	0.947234
Rv0455c	1400.32	0.0147409	0.158113	0.0932299	0.925721	0.998908
Rv0456c	116.275	-0.298839	0.291655	-1.02463	0.305538	0.816993
Rv0457c	184.874	0.031597	0.246856	0.127998	0.898151	0.995478
Rv0458	1424.6	-0.240089	0.161137	-1.48996	0.136234	0.638528
Rv0459	373.445	-0.186721	0.201362	-0.927288	0.353777	0.843438
Rv0460	328.735	0.147485	0.207054	0.712306	0.476276	0.910307
Rv0461	471.695	-0.0796702	0.189698	-0.419985	0.674496	0.962227
Rv0462	4042.98	-0.0848017	0.130862	-0.648024	0.51697	0.924343
Rv0463	52.0225	0.161202	0.402814	0.400189	0.689017	0.96857
Rv0464c	558.333	0.0908922	0.165746	0.548382	0.583429	0.944518
Rv0465c	327.509	0.143906	0.212569	0.676986	0.498415	0.914062
Rv0466	1054.51	-0.0111379	0.151281	-0.0736239	0.94131	0.998908
Rv0467	322.324	-0.462578	0.203645	-2.27149	0.023117	0.267967
Rv0468	392.31	-0.0945661	0.194347	-0.486584	0.626553	0.951201
Rv0469	848.249	-0.0870972	0.168741	-0.51616	0.605743	0.948838
Rv0470A	48.7555	0.115597	0.43743	0.264264	0.791577	0.987474
Rv0470c	1978.57	-0.1683	0.141493	-1.18946	0.234257	0.771339
Rv0471c	121.406	0.0529442	0.286769	0.184623	0.853525	0.989617
Rv0472c	685.186	0.0833612	0.159961	0.521134	0.602273	0.948838
Rv0473	626.527	0.342558	0.166168	2.06151	0.0392546	0.358238
Rv0474	284.846	-0.501843	0.230719	-2.17513	0.0296203	0.307107
Rv0475	1714.79	-0.138864	0.135786	-1.02267	0.306465	0.816993
Rv0476	370.426	-0.0980876	0.193839	-0.506026	0.612838	0.949704
Rv0477	621.211	-0.122933	0.164795	-0.745971	0.455685	0.90218
Rv0478	400.632	-0.0133235	0.181809	-0.0732829	0.941581	0.998908
Rv0479c	1842.13	-0.0657342	0.149953	-0.438364	0.661122	0.958329
Rv0480c	334.502	-0.0351878	0.19164	-0.183614	0.854316	0.989617
Rv0481c	223.177	0.035178	0.239712	0.146751	0.883328	0.994524
Rv0482	112.054	0.0492315	0.292244	0.16846	0.866221	0.991972
Rv0483	1765.17	0.114069	0.135569	0.841409	0.400119	0.878273
Rv0484c	308.635	0.232763	0.210223	1.10722	0.268199	0.795806
Rv0485	1251.51	0.217974	0.148294	1.46988	0.141593	0.645245
Rv0486	1839.5	0.179346	0.144562	1.24062	0.214745	0.752887
Rv0487	634.23	0.0987975	0.16375	0.603342	0.546281	0.930527
Rv0489	532.98	0.159872	0.197462	0.809633	0.418151	0.887002
Rv0490	1843.42	0.171483	0.152592	1.1238	0.2611	0.79136
Rv0491	938.004	0.308418	0.155889	1.97844	0.047879	0.397193
Rv0492A	36.2298	0.242342	0.484683	0.5	0.617075	NA
Rv0492c	312.088	0.0999981	0.195734	0.510888	0.609429	0.948838
Rv0493c	173.073	0.102194	0.243841	0.419098	0.675144	0.962227
Rv0495c	962.608	0.241255	0.147878	1.63144	0.102796	0.571091
Rv0496	905.15	0.0920936	0.151863	0.606423	0.544234	0.930527
Rv0497	954.677	0.174264	0.162783	1.07053	0.28438	0.808527
Rv0498	405.073	0.142579	0.180873	0.788279	0.430533	0.890614
Rv0499	463.221	0.312472	0.193854	1.6119	0.106984	0.579882
Rv0500	527.92	0.0277171	0.177099	0.156506	0.875634	0.994524
Rv0500A	371.875	-0.0434444	0.199379	-0.217899	0.827508	0.989473
Rv0501	1845.22	-0.112861	0.140082	-0.805681	0.420427	0.889161
Rv0502	4761.56	-0.389665	0.137774	-2.82829	0.00467968	0.0929101
Rv0503c	2221.33	-0.377974	0.141799	-2.66556	0.00768609	0.129965
Rv0504c	413.275	-0.41026	0.191293	-2.14467	0.0319793	0.319251
Rv0505c	1706.5	-0.159661	0.143561	-1.11215	0.266073	0.795806
Rv0506	350.164	-0.115915	0.194566	-0.59576	0.551336	0.931813
Rv0507	1394.76	0.0192236	0.139828	0.13748	0.890651	0.994524
Rv0508	151.727	0.150621	0.259612	0.580176	0.561796	0.935764
Rv0509	4549.96	-0.121126	0.126963	-0.954028	0.34007	0.837259
Rv0510	1921.11	0.0250104	0.146275	0.170982	0.864238	0.991628
Rv0511	4105.68	-0.0317958	0.130615	-0.243432	0.80767	0.988532
Rv0512	1913.41	0.147262	0.150092	0.981142	0.326522	0.824236
Rv0513	981.43	0.120664	0.170065	0.709516	0.478004	0.912131
Rv0514	96.5951	0.107841	0.341464	0.31582	0.752139	0.979057
Rv0515	593.953	0.164819	0.182514	0.903048	0.3665	0.85549
Rv0516c	1888.93	-0.181781	0.153527	-1.18403	0.236402	0.772843
Rv0517	669.861	-0.0361254	0.161599	-0.22355	0.823108	0.989473
Rv0518	289.783	-0.124639	0.212276	-0.587156	0.557099	0.933396
Rv0519c	514.101	0.0441616	0.187224	0.235875	0.81353	0.98928
Rv0522	403.019	0.0700608	0.183358	0.382099	0.702388	0.970888
Rv0523c	62.9996	0.287502	0.378019	0.760549	0.446927	0.900992
Rv0524	1859.36	0.270615	0.142521	1.89876	0.0575955	0.435851
Rv0525	420.013	0.25713	0.183497	1.40128	0.16113	0.678776
Rv0526	970.131	0.260409	0.157216	1.65638	0.0976454	0.563854
Rv0527	1203.3	0.162635	0.144919	1.12225	0.261757	0.791903
Rv0528	1690.52	0.249777	0.141669	1.7631	0.0778835	0.499639
Rv0529	899.723	0.177764	0.151668	1.17206	0.241174	0.77542
Rv0530	1489.26	0.350227	0.138934	2.52081	0.0117084	0.173621
Rv0530A	80.9884	0.522588	0.333723	1.56593	0.117364	0.604229
Rv0531	66.7449	0.497993	0.379376	1.31266	0.189296	0.726355
Rv0532	177.618	0.0299201	0.256802	0.11651	0.907248	0.996926
Rv0533c	653.405	-0.0455127	0.160021	-0.284417	0.776091	0.982912
Rv0534c	340.798	-0.0721349	0.196988	-0.366189	0.714224	0.97144
Rv0535	108.523	-0.280526	0.291406	-0.962665	0.335716	0.834332
Rv0536	110.409	0.227095	0.299901	0.757234	0.44891	0.90122
Rv0537c	1534.57	-0.0721402	0.168052	-0.429274	0.667724	0.959782
Rv0538	467.058	0.0393453	0.175719	0.22391	0.822827	0.989473
Rv0539	113.565	0.209476	0.293736	0.713144	0.475757	0.910307
Rv0540	71.8978	0.162219	0.346186	0.46859	0.639363	0.951201
Rv0541c	915.748	0.12881	0.152986	0.841977	0.399801	0.878273
Rv0542c	1031.68	0.0697871	0.153009	0.456097	0.64832	0.953623
Rv0543c	555.03	-0.096874	0.166997	-0.580093	0.561852	0.935764
Rv0544c	68.3719	-0.40468	0.361083	-1.12074	0.262399	0.791903
Rv0545c	7809.15	-0.0276509	0.126084	-0.219306	0.826411	0.989473
Rv0546c	232.208	0.0670692	0.230147	0.291419	0.770731	0.982112
Rv0547c	297.783	0.14654	0.210953	0.694661	0.487268	0.912694
Rv0548c	751.287	0.24049	0.155177	1.54977	0.121196	0.615288
Rv0550c	49.8472	0.119091	0.425066	0.280171	0.779346	0.982944
Rv0551c	321.908	0.0214822	0.213047	0.100833	0.919683	0.998513
Rv0552	323.753	0.182166	0.193626	0.940817	0.346799	0.840096
Rv0553	67.4308	0.280738	0.363697	0.771902	0.440172	0.897616
Rv0554	437.025	0.126922	0.180864	0.701756	0.482831	0.912473
Rv0555	1758.44	0.241004	0.13975	1.72453	0.0846123	0.522762
Rv0556	496.178	0.178255	0.200881	0.887368	0.374881	0.860837
Rv0557	891.162	0.380594	0.157618	2.41465	0.0157502	0.210546
Rv0558	714.382	0.455957	0.176506	2.58323	0.00978804	0.155805
Rv0559c	872.778	0.454055	0.154607	2.93684	0.00331576	0.072069
Rv0560c	321.485	0.279447	0.198827	1.40548	0.15988	0.676665
Rv0561c	228.738	0.175629	0.219604	0.799756	0.423852	0.890314
Rv0562	1297.29	0.294463	0.145763	2.02016	0.0433672	0.382193
Rv0563	468.74	0.465952	0.1803	2.58432	0.0097572	0.155805
Rv0564c	294.707	-0.258984	0.200786	-1.28985	0.197102	0.735544
Rv0565c	274.14	-0.0592537	0.221905	-0.267023	0.789452	0.987474
Rv0566c	191.977	-0.216142	0.24225	-0.892227	0.372271	0.859605
Rv0567	610.181	-0.0441824	0.164232	-0.269024	0.787911	0.987474
Rv0568	1746.16	0.149159	0.14128	1.05577	0.291073	0.80976
Rv0569	189.296	-0.729764	0.251033	-2.90705	0.00364856	0.0754037
Rv0570	322.914	-0.169503	0.195757	-0.865882	0.386555	0.866426
Rv0571c	149.969	0.00876998	0.264429	0.0331658	0.973542	0.999093
Rv0572c	43.6108	-0.560349	0.449234	-1.24734	0.212272	0.748671
Rv0573c	44.4117	-0.194401	0.433034	-0.448928	0.653484	0.955572
Rv0574c	102.563	-0.0358197	0.296651	-0.120747	0.903892	0.996926
Rv0575c	38.2113	0.539803	0.466948	1.15602	0.247672	NA
Rv0576	1008.56	-0.284715	0.167502	-1.69977	0.0891738	0.537434
Rv0577	1406.04	-0.218953	0.156382	-1.40012	0.161479	0.679364
Rv0578c	961.5	-0.0581093	0.1476	-0.393694	0.693807	0.968721
Rv0579	378.963	-0.02585	0.185999	-0.138979	0.889467	0.994524
Rv0580c	812.574	-0.236798	0.156801	-1.51018	0.130997	0.629854
Rv0581	104.561	0.271852	0.295357	0.92042	0.357353	0.847738
Rv0582	138.688	-0.0916845	0.26769	-0.342503	0.731973	0.971778
Rv0583c	288.098	-0.500286	0.209736	-2.38531	0.0170648	0.2242
Rv0584	226.439	0.110909	0.233126	0.475744	0.634257	0.951201
Rv0585c	264.611	-0.193348	0.213234	-0.906741	0.364544	0.85499
Rv0586	342.627	-0.591438	0.192946	-3.06531	0.00217446	0.0522758
Rv0587	596.876	-0.623453	0.165005	-3.7784	0.00015784	0.00612975
Rv0588	525.872	-0.774402	0.172158	-4.49822	6.85259e-06	0.000456926
Rv0589	563.533	-0.556734	0.179153	-3.10758	0.00188623	0.0472762
Rv0590	518.788	-0.679026	0.18575	-3.6556	0.000256584	0.00934814
Rv0591	41.0362	-0.703293	0.451044	-1.55926	0.118936	0.60652
Rv0592	81.1013	-0.436504	0.343902	-1.26927	0.204345	0.738967
Rv0593	69.9763	-0.503261	0.363691	-1.38376	0.166432	0.691403
Rv0594	150.186	-0.249548	0.268859	-0.928177	0.353316	0.843438
Rv0595c	41.2537	0.0906156	0.450252	0.201255	0.840499	0.989617
Rv0596c	43.3593	0.0341862	0.436624	0.0782966	0.937592	0.998908
Rv0597c	947.468	0.392102	0.165763	2.36543	0.0180089	0.230592
Rv0598c	263.831	0.188504	0.233723	0.806525	0.41994	0.889161
Rv0599c	82.7878	0.582942	0.336161	1.73411	0.0828979	0.516933
Rv0604	243.889	-0.0124636	0.214651	-0.0580645	0.953697	0.998908
Rv0605	433.025	0.282899	0.177995	1.58936	0.111979	0.593686
Rv0606	292.825	0.151073	0.210173	0.718803	0.472262	0.908462
Rv0608	396.137	-0.155948	0.194808	-0.80052	0.42341	0.890314
Rv0609	263.395	-0.0440959	0.217752	-0.202505	0.839522	0.989617
Rv0609A	103.428	-0.290374	0.338184	-0.858627	0.390546	0.870783
Rv0610c	409.803	-0.135317	0.180188	-0.75098	0.452665	0.902001
Rv0611c	276.145	0.0809736	0.237017	0.341637	0.732624	0.971778
Rv0612	29.6425	0.377512	0.528444	0.714384	0.47499	NA
Rv0613c	2361.41	0.0921782	0.131184	0.702666	0.482264	0.912339
Rv0615	148.148	0.551329	0.259068	2.12813	0.0333265	0.328067
Rv0616A	224.705	0.0600906	0.246641	0.243636	0.807513	0.988532
Rv0617	195.538	0.140741	0.235388	0.597912	0.549899	0.930776
Rv0618	71.0428	0.427179	0.353884	1.20711	0.227388	0.766444
Rv0621	161.301	-0.0805233	0.265116	-0.303728	0.761335	0.982112
Rv0622	78.3027	-0.183883	0.33824	-0.543648	0.586684	0.944518
Rv0623	90.8605	-0.118541	0.338968	-0.349712	0.726555	0.97144
Rv0624	109.645	0.0532168	0.291057	0.18284	0.854924	0.989617
Rv0625c	153.312	-0.0730928	0.258985	-0.282228	0.777769	0.982944
Rv0626	204.115	0.205553	0.227529	0.903415	0.366306	0.85549
Rv0627	116.305	0.058762	0.287365	0.204486	0.837974	0.989617
Rv0628c	441.357	0.0934939	0.176346	0.530173	0.595992	0.948838
Rv0629c	565.214	0.0165566	0.166721	0.0993068	0.920895	0.998908
Rv0630c	549.516	-0.0082555	0.170993	-0.0482797	0.961493	0.998908
Rv0631c	361.807	-0.102309	0.18692	-0.547341	0.584145	0.944518
Rv0632c	1812.03	0.143683	0.134796	1.06593	0.286456	0.808573
Rv0633c	349.802	0.144883	0.189012	0.766531	0.443361	0.897621
Rv0634A	550.293	0.387119	0.166888	2.31963	0.0203608	0.251591
Rv0634B	79.7259	-0.539899	0.355711	-1.5178	0.129064	0.627034
Rv0634c	610.862	0.269824	0.164487	1.6404	0.100922	0.569744
Rv0635	1020.67	-0.165116	0.196445	-0.840521	0.400617	0.87882
Rv0636	1494	-0.0691572	0.1385	-0.499329	0.617548	0.950821
Rv0637	1333.08	0.0585698	0.158409	0.369738	0.711578	0.97144
Rv0638	1324.85	-0.00672978	0.152405	-0.0441573	0.964779	0.998908
Rv0639	3898.05	0.00945478	0.133766	0.0706814	0.943651	0.998908
Rv0640	1986.55	-0.259181	0.137789	-1.88099	0.0599728	0.44526
Rv0641	3928.78	0.100613	0.129032	0.779752	0.435537	0.894877
Rv0642c	3095.33	-0.203462	0.138263	-1.47156	0.141139	0.645245
Rv0643c	1319.56	-0.292055	0.148232	-1.97026	0.0488086	0.402074
Rv0644c	749.802	-0.302615	0.155127	-1.95075	0.0510868	0.408463
Rv0645c	437.282	0.0405315	0.184053	0.220216	0.825703	0.989473
Rv0646c	423.408	0.122362	0.181624	0.673709	0.500496	0.915232
Rv0647c	887.538	-0.0305424	0.154968	-0.197089	0.843758	0.989617
Rv0648	110.806	-0.102926	0.303391	-0.339252	0.73442	0.972856
Rv0651	664.921	-0.398371	0.161269	-2.47022	0.0135029	0.190117
Rv0652	528.941	-0.513759	0.170915	-3.00593	0.00264771	0.0611568
Rv0653c	53.0165	0.17578	0.43304	0.405922	0.6848	0.966854
Rv0654	256.418	-0.216127	0.21766	-0.99296	0.32073	0.819821
Rv0655	10460.9	-0.193057	0.129369	-1.4923	0.135621	0.637779
Rv0656c	31.7472	-0.0650821	0.529625	-0.122883	0.902199	NA
Rv0658c	259.305	0.223863	0.208494	1.07371	0.282951	0.807934
Rv0659c	429.426	0.320603	0.190773	1.68055	0.0928512	0.546893
Rv0660c	684.738	0.188171	0.161719	1.16356	0.2446	0.77542
Rv0663	1292.34	0.146945	0.140448	1.04626	0.29544	0.80976
Rv0664	37.3788	0.491625	0.469329	1.04751	0.294866	NA
Rv0665	24.2369	0.863832	0.582352	1.48335	0.137982	NA
Rv0667	39659.9	-0.481947	0.123312	-3.90836	9.29239e-05	0.00410491
Rv0668	22435.4	-0.308829	0.11981	-2.57766	0.00994728	0.156364
Rv0669c	617.049	-0.0800765	0.162098	-0.494	0.621306	0.951201
Rv0670	947.398	0.294694	0.150731	1.9551	0.0505715	0.407106
Rv0671	398.014	0.0929738	0.181647	0.511838	0.608764	0.948838
Rv0672	2410.47	-0.0403332	0.132317	-0.304823	0.760501	0.982112
Rv0673	625.862	-0.126169	0.164823	-0.765482	0.443984	0.898135
Rv0674	392.634	-0.130934	0.185595	-0.705484	0.480509	0.912339
Rv0675	397.61	-0.325363	0.196764	-1.65357	0.0982148	0.565295
Rv0676c	1577.7	0.917671	0.145503	6.3069	2.84684e-10	5.91808e-08
Rv0677c	233.932	0.958275	0.226088	4.23851	2.25007e-05	0.00122335
Rv0678	128.28	1.21823	0.286311	4.25493	2.09117e-05	0.00117305
Rv0679c	231.778	-0.001629	0.248139	-0.00656489	0.994762	0.999093
Rv0680c	428.366	-0.354547	0.194017	-1.8274	0.0676395	0.467785
Rv0681	549.353	0.205041	0.171312	1.19688	0.231352	0.767428
Rv0682	2397.51	-0.345102	0.137369	-2.51223	0.011997	0.174933
Rv0683	1750.67	-0.208956	0.142728	-1.46401	0.143191	0.647836
Rv0684	18904	-0.190679	0.122034	-1.56251	0.118167	0.60522
Rv0685	24511.5	-0.327533	0.121296	-2.70027	0.00692837	0.123661
Rv0686	1066.99	-0.313741	0.148463	-2.11325	0.034579	0.334801
Rv0687	314.851	0.095892	0.196436	0.488159	0.625437	0.951201
Rv0688	838.621	-0.12248	0.158208	-0.774171	0.438829	0.896823
Rv0690c	557.139	0.241327	0.175964	1.37146	0.170231	0.694184
Rv0691A	205.286	-0.0239795	0.277613	-0.0863775	0.931166	0.998908
Rv0691c	299.065	0.388179	0.219561	1.76798	0.0770642	0.4988
Rv0692	391.631	0.191756	0.19669	0.974914	0.329603	0.827845
Rv0693	2214.53	0.214399	0.133112	1.61067	0.107253	0.580446
Rv0694	1888.59	0.383694	0.151501	2.53261	0.0113216	0.169536
Rv0695	1712.39	-0.775543	0.155941	-4.9733	6.58212e-07	5.8153e-05
Rv0696	2654.2	-0.700137	0.146721	-4.77188	1.82511e-06	0.000143332
Rv0697	562.657	-0.798051	0.172901	-4.61566	3.91851e-06	0.000282612
Rv0698	59.5302	0.194106	0.38306	0.506726	0.612347	0.949704
Rv0700	4735.13	-0.488546	0.129038	-3.78607	0.00015305	0.00600976
Rv0701	10228.5	-0.483784	0.121086	-3.99539	6.45882e-05	0.00301823
Rv0702	6937.52	-0.460153	0.123051	-3.73954	0.00018436	0.00700566
Rv0703	1523.59	-0.387234	0.150333	-2.57585	0.00999952	0.156364
Rv0704	9440.32	-0.353356	0.126649	-2.79004	0.00527015	0.100133
Rv0705	3484.75	-0.375838	0.174896	-2.14892	0.0316407	0.318374
Rv0706	2587.59	-0.497242	0.149675	-3.32214	0.00089331	0.0272152
Rv0707	5556.75	-0.389031	0.125919	-3.08954	0.00200468	0.0495422
Rv0708	2082.21	-0.446996	0.13468	-3.31895	0.000903577	0.0272927
Rv0709	757.652	-0.355197	0.191751	-1.85238	0.0639707	0.457375
Rv0710	1600.22	-0.318363	0.162653	-1.95731	0.050311	0.406666
Rv0711	1483.46	-0.513065	0.162869	-3.15016	0.00163179	0.0424027
Rv0712	563.187	-0.12321	0.166982	-0.737863	0.460598	0.902191
Rv0713	1158.78	-0.32857	0.151734	-2.16543	0.0303551	0.311846
Rv0714	691.288	-0.399891	0.201055	-1.98897	0.0467047	0.393191
Rv0715	1540.96	-0.447154	0.153017	-2.92226	0.00347506	0.0731004
Rv0716	2865.61	-0.407297	0.12878	-3.16274	0.0015629	0.0415285
Rv0717	135.942	-0.464547	0.313016	-1.4841	0.137782	0.643225
Rv0718	2278.42	-0.286199	0.133225	-2.14824	0.0316944	0.318374
Rv0719	4458.57	-0.270623	0.13947	-1.94036	0.0523355	0.411008
Rv0720	1041.96	-0.344248	0.149571	-2.30158	0.021359	0.255874
Rv0721	4949.98	-0.269754	0.13435	-2.00785	0.0446593	0.389966
Rv0722	795.2	-0.423245	0.480175	-0.88144	0.37808	0.862579
Rv0723	3208.36	-0.0773097	0.149071	-0.518609	0.604033	0.948838
Rv0724	4853.18	0.245624	0.128046	1.91825	0.0550795	0.42493
Rv0725c	57.4863	-0.282644	0.391609	-0.721751	0.470447	0.90661
Rv0726c	534.464	-0.0812504	0.169402	-0.479631	0.63149	0.951201
Rv0728c	92.1464	-0.121442	0.332238	-0.365528	0.714717	0.97144
Rv0729	180.861	0.160001	0.242525	0.659731	0.509426	0.920079
Rv0730	975.498	-0.178515	0.158467	-1.12651	0.259951	0.791152
Rv0731c	157.297	-0.222956	0.268284	-0.831045	0.405948	0.88062
Rv0732	2963.51	-0.126094	0.131921	-0.955835	0.339155	0.837259
Rv0733	1462.55	-0.0411264	0.145283	-0.283078	0.777117	0.982912
Rv0734	1657.74	0.150055	0.154797	0.96937	0.332361	0.829411
Rv0735	68.2669	0.216993	0.35445	0.612197	0.540407	0.930527
Rv0736	87.1009	-0.185764	0.335762	-0.553261	0.580085	0.944518
Rv0737	58.2467	-0.252072	0.385286	-0.654247	0.512953	0.92019
Rv0738	132.146	-0.139158	0.272541	-0.510595	0.609635	0.948838
Rv0739	29.0988	-0.745381	0.545535	-1.36633	0.171835	NA
Rv0740	392.001	-0.182996	0.188496	-0.970826	0.331635	0.829411
Rv0741	412.243	-0.11762	0.195882	-0.60046	0.548199	0.930527
Rv0742	52.559	-0.453611	0.398806	-1.13742	0.255362	0.785422
Rv0743c	80.8313	-0.0631729	0.329643	-0.19164	0.848024	0.989617
Rv0744c	145.22	-0.0125364	0.257915	-0.0486069	0.961233	0.998908
Rv0746	171.58	0.495298	0.247777	1.99897	0.045612	0.391685
Rv0747	128.26	0.120047	0.289689	0.4144	0.678581	0.963415
Rv0748	51.8466	-0.128947	0.411	-0.31374	0.753719	0.979403
Rv0749	73.2908	0.361205	0.356532	1.01311	0.31101	0.817992
Rv0750	126.278	0.111565	0.29015	0.384507	0.700603	0.970824
Rv0751c	273.813	0.191241	0.207806	0.920289	0.357422	0.847738
Rv0752c	381.892	0.180348	0.187123	0.963793	0.33515	0.834098
Rv0753c	588.022	-0.0142975	0.163574	-0.087407	0.930348	0.998908
Rv0754	80.4415	0.242179	0.335642	0.721541	0.470577	0.90661
Rv0755A	60.608	-0.0532913	0.384368	-0.138647	0.889729	0.994524
Rv0755c	1166.23	-0.110529	0.212694	-0.519664	0.603298	0.948838
Rv0756c	225.426	0.428317	0.221274	1.93569	0.0529061	0.414568
Rv0757	1312.91	-0.211648	0.15521	-1.36362	0.172686	0.698527
Rv0758	1147.09	-0.0867906	0.155428	-0.558398	0.576573	0.944518
Rv0759c	321.79	-0.162309	0.204761	-0.792679	0.427965	0.890579
Rv0760c	548.046	-0.426806	0.16938	-2.51981	0.0117418	0.173621
Rv0761c	2373.87	-0.346528	0.158959	-2.17999	0.0292584	0.305915
Rv0762c	93.3051	-0.2078	0.321707	-0.645929	0.518326	0.924343
Rv0764c	235.533	-0.0501001	0.217642	-0.230195	0.81794	0.989473
Rv0765c	133.348	-0.233634	0.287946	-0.811381	0.417147	0.886778
Rv0766c	104.343	-0.147243	0.30225	-0.487155	0.626148	0.951201
Rv0767c	32.7257	-0.0130659	0.515681	-0.0253372	0.979786	NA
Rv0768	204.053	-0.0773037	0.235587	-0.328132	0.742812	0.975872
Rv0769	124.904	-0.21312	0.273774	-0.778451	0.436303	0.89593
Rv0770	129.593	-0.159484	0.270186	-0.590273	0.555008	0.933396
Rv0771	66.0904	-0.371118	0.364901	-1.01704	0.309135	0.817992
Rv0772	351.289	-0.0893182	0.192051	-0.465076	0.641877	0.951615
Rv0773c	933.556	0.224766	0.162588	1.38243	0.16684	0.691707
Rv0774c	776.887	0.126572	0.159684	0.792643	0.427986	0.890579
Rv0775	174.996	-0.11914	0.242324	-0.491656	0.622962	0.951201
Rv0776c	45.1031	0.206161	0.428607	0.481003	0.630514	0.951201
Rv0777	1319.17	0.166645	0.1427	1.1678	0.242887	0.77542
Rv0778	738.098	0.321478	0.164269	1.95702	0.0503454	0.406666
Rv0779c	28.6264	0.475816	0.534125	0.890833	0.373019	NA
Rv0780	274.008	0.00820166	0.204353	0.0401349	0.967986	0.998908
Rv0781	288.391	0.409885	0.201982	2.02931	0.0424267	0.377672
Rv0782	198.265	0.555226	0.232772	2.38528	0.0170661	0.2242
Rv0783c	885.519	0.173173	0.152507	1.1355	0.256165	0.786479
Rv0784	149.652	0.311892	0.256377	1.21654	0.22378	0.763357
Rv0785	518.383	0.170704	0.170056	1.00381	0.31547	0.818108
Rv0786c	87.1487	0.0217998	0.324913	0.0670941	0.946507	0.998908
Rv0787	60.525	0.26573	0.405787	0.654852	0.512563	0.92019
Rv0787A	273.145	0.431152	0.232837	1.85174	0.0640636	0.457375
Rv0788	729.048	0.422383	0.157577	2.68049	0.00735153	0.127354
Rv0789c	94.3546	-0.183053	0.347058	-0.527441	0.597887	0.948838
Rv0790c	125.739	-0.189573	0.272513	-0.695649	0.486649	0.912694
Rv0791c	129.231	-0.17595	0.277851	-0.633254	0.526568	0.928433
Rv0792c	101.852	0.0896906	0.314781	0.28493	0.775698	0.982912
Rv0794c	356.766	-0.0430223	0.200916	-0.214131	0.830445	0.989473
Rv0795	26.4468	0.0190262	0.54921	0.0346429	0.972365	NA
Rv0796	39.0475	-0.0321138	0.461723	-0.069552	0.94455	NA
Rv0797	26.7783	-0.696234	0.553236	-1.25848	0.20822	NA
Rv0798c	848.928	-0.00232665	0.152845	-0.0152223	0.987855	0.999093
Rv0799c	827.616	0.0715883	0.151784	0.471645	0.63718	0.951201
Rv0800	395.616	0.276473	0.188523	1.46652	0.142506	0.646619
Rv0801	165.777	0.00690954	0.25272	0.0273407	0.978188	0.999093
Rv0802c	108.066	0.226914	0.292341	0.776196	0.437633	0.8965
Rv0803	2271.84	0.0733832	0.133517	0.549616	0.582582	0.944518
Rv0804	184.009	0.0132032	0.236803	0.0557563	0.955536	0.998908
Rv0805	2633.01	-0.0582998	0.130491	-0.446772	0.65504	0.956575
Rv0806c	207.168	-0.185641	0.226684	-0.818944	0.412818	0.883646
Rv0807	77.0041	0.0375489	0.35384	0.106118	0.915488	0.997329
Rv0808	2707.98	-0.0488641	0.138371	-0.353138	0.723985	0.97144
Rv0809	1140.19	-0.00811616	0.143574	-0.0565293	0.95492	0.998908
Rv0810c	240.54	0.145689	0.217018	0.671322	0.502015	0.915232
Rv0811c	670.156	0.388799	0.167058	2.32733	0.0199477	0.248222
Rv0812	249.26	0.123008	0.217148	0.566473	0.571073	0.939685
Rv0813c	391.072	0.270102	0.186735	1.44645	0.148052	0.660625
Rv0814c	223.909	-0.184832	0.222276	-0.831543	0.405667	0.88062
Rv0815c	925.391	-0.347071	0.152306	-2.27878	0.0226804	0.265405
Rv0816c	32.4376	0.41434	0.508425	0.814948	0.415102	NA
Rv0817c	107.925	0.131843	0.301988	0.436583	0.662414	0.959021
Rv0818	597.693	0.192847	0.184244	1.04669	0.295241	0.80976
Rv0819	508.696	0.181458	0.181436	1.00012	0.31725	0.818108
Rv0820	540.3	0.0879759	0.170136	0.517092	0.605092	0.948838
Rv0821c	2199.36	-0.0778454	0.139443	-0.558261	0.576666	0.944518
Rv0822c	1608.49	0.115058	0.137648	0.835885	0.40322	0.88016
Rv0823c	3289.37	0.171724	0.15474	1.10975	0.267105	0.795806
Rv0824c	22592.7	-0.0974918	0.121419	-0.802937	0.422011	0.88992
Rv0825c	149.645	-0.405886	0.256767	-1.58075	0.113934	0.598282
Rv0826	138.716	0.48468	0.327068	1.48189	0.138368	0.643434
Rv0827c	115.126	-0.0218875	0.300097	-0.0729347	0.941858	0.998908
Rv0830	79.103	0.514555	0.337308	1.52548	0.12714	0.625741
Rv0831c	3294.13	0.0599184	0.128491	0.466325	0.640983	0.951615
Rv0832	76.5015	0.103174	0.355164	0.290496	0.771437	0.982112
Rv0833	82.0564	-0.0272357	0.344846	-0.0789795	0.937049	0.998908
Rv0834c	504.202	-0.177295	0.170708	-1.03859	0.298995	0.810017
Rv0835	128.892	0.011975	0.276839	0.0432563	0.965497	0.998908
Rv0838	169.748	0.285406	0.24359	1.17166	0.241333	0.77542
Rv0839	793.824	-0.800357	0.175781	-4.55315	5.28492e-06	0.000366214
Rv0840c	54.7478	0.146409	0.393405	0.372159	0.709774	0.97144
Rv0842	101.144	0.341351	0.307299	1.11081	0.266649	0.795806
Rv0843	59.4665	-0.140239	0.380593	-0.368475	0.712519	0.97144
Rv0844c	497.253	0.12166	0.190928	0.637206	0.52399	0.926354
Rv0845	202.079	0.302167	0.229367	1.31739	0.187707	0.724814
Rv0846c	67.0165	-0.253043	0.382513	-0.661529	0.508273	0.919966
Rv0848	45.2645	0.544689	0.445013	1.22399	0.220958	0.762203
Rv0849	29.6302	0.606701	0.527024	1.15118	0.249657	NA
Rv0851c	216.611	-0.0408777	0.223077	-0.183244	0.854606	0.989617
Rv0852	335.085	-0.458308	0.223148	-2.05383	0.039992	0.361462
Rv0853c	885.381	-0.231292	0.178979	-1.29228	0.196259	0.734725
Rv0854	296.681	-0.135377	0.217711	-0.621818	0.534062	0.930527
Rv0855	442.141	0.329892	0.176448	1.86962	0.061536	0.452117
Rv0856	350.646	0.227642	0.195311	1.16553	0.243803	0.77542
Rv0857	399.428	0.602634	0.206882	2.91294	0.00358041	0.0748619
Rv0858c	274.048	0.0155481	0.215105	0.0722816	0.942378	0.998908
Rv0859	2676.36	-1.13785	0.140226	-8.11443	4.88056e-16	2.42491e-13
Rv0860	5011.3	-0.78068	0.125006	-6.24516	4.23358e-10	7.48074e-08
Rv0861c	968.391	0.284377	0.150041	1.89534	0.058048	0.438337
Rv0862c	577.324	0.232936	0.16964	1.37312	0.169715	0.694184
Rv0863	588.932	0.112401	0.169272	0.664021	0.506677	0.918725
Rv0864	1315.45	0.0819213	0.168435	0.486366	0.626708	0.951201
Rv0865	376.369	0.248122	0.190268	1.30407	0.192211	0.728486
Rv0866	185.392	0.37329	0.257687	1.44862	0.147443	0.659576
Rv0867c	578.759	0.0471573	0.165998	0.284083	0.776347	0.982912
Rv0868c	104.626	0.0233901	0.300126	0.0779341	0.937881	0.998908
Rv0869c	1054.5	-0.0951769	0.145031	-0.65625	0.511663	0.92019
Rv0870c	603.153	-0.143003	0.16504	-0.866472	0.386231	0.866426
Rv0871	590.351	0.0116537	0.167986	0.0693733	0.944692	0.998908
Rv0872c	2304.33	0.025505	0.156169	0.163317	0.870269	0.994352
Rv0873	2728.72	-0.0158598	0.132562	-0.119641	0.904768	0.996926
Rv0874c	83.6164	0.133773	0.326197	0.410098	0.681734	0.963699
Rv0875c	328.954	0.194748	0.196802	0.989561	0.322389	0.82197
Rv0876c	1425.69	0.0221717	0.142946	0.155106	0.876738	0.994524
Rv0877	1848.75	0.0703006	0.140859	0.499084	0.61772	0.950821
Rv0878c	220.24	-0.22378	0.26393	-0.847874	0.396508	0.875121
Rv0879c	251.131	-0.207927	0.226682	-0.917262	0.359006	0.849214
Rv0880	101.192	-0.167034	0.303636	-0.550112	0.582243	0.944518
Rv0881	182.123	-0.196596	0.237694	-0.827096	0.408183	0.880752
Rv0882	28.8727	0.263195	0.530605	0.496029	0.619874	NA
Rv0883c	1167.94	-0.341846	0.152322	-2.24424	0.0248173	0.277545
Rv0884c	1036.45	0.131026	0.147075	0.890879	0.372994	0.859605
Rv0885	732.578	-0.00721509	0.168118	-0.0429168	0.965768	0.998908
Rv0886	431.974	-0.127369	0.188075	-0.677223	0.498264	0.914062
Rv0887c	56.6566	-0.315872	0.385208	-0.820004	0.412214	0.883646
Rv0888	559.118	-0.306402	0.175059	-1.75028	0.0800708	0.507115
Rv0889c	926.341	0.0993325	0.148147	0.670499	0.50254	0.915232
Rv0890c	1226.15	0.140857	0.143493	0.981628	0.326283	0.824236
Rv0891c	240.021	0.162591	0.217911	0.746132	0.455588	0.90218
Rv0892	397.245	0.840557	0.191552	4.38813	1.14328e-05	0.000724869
Rv0893c	58.493	0.685689	0.395382	1.73424	0.0828748	0.516933
Rv0895	66.796	0.285947	0.365502	0.782342	0.434014	0.892625
Rv0896	5556.27	0.218566	0.129318	1.69014	0.0910017	0.542327
Rv0897c	434.043	0.358259	0.180483	1.98501	0.0471438	0.394742
Rv0898c	154.872	0.302773	0.288436	1.04971	0.293854	0.80976
Rv0899	235.771	-0.33229	0.226117	-1.46955	0.141684	0.645245
Rv0901	301.359	-0.0650988	0.226487	-0.287428	0.773784	0.982592
Rv0902c	707.702	0.0989921	0.169942	0.582505	0.560227	0.934849
Rv0903c	956.285	0.0332938	0.147887	0.22513	0.821878	0.989473
Rv0904c	175.184	-0.172982	0.241921	-0.715037	0.474586	0.910031
Rv0905	804.565	0.078105	0.160018	0.488102	0.625478	0.951201
Rv0906	659.467	-0.0436042	0.161737	-0.269599	0.787469	0.987474
Rv0907	730.428	0.0485956	0.155699	0.312113	0.754955	0.979403
Rv0908	1144.27	-0.00723832	0.144801	-0.0499882	0.960132	0.998908
Rv0909	46.353	0.114561	0.452511	0.253168	0.800139	0.988532
Rv0910	585.601	0.174929	0.166052	1.05346	0.292129	0.80976
Rv0911	367.362	-0.038023	0.186363	-0.204026	0.838333	0.989617
Rv0912	101.58	0.134037	0.307286	0.436195	0.662695	0.959035
Rv0913c	772.103	0.00812017	0.169782	0.0478272	0.961854	0.998908
Rv0914c	642.028	-0.120444	0.184998	-0.651057	0.51501	0.922944
Rv0915c	77.5247	-0.294521	0.346574	-0.849807	0.395432	0.874985
Rv0916c	30.89	0.400215	0.568011	0.704591	0.481065	NA
Rv0917	500.566	-0.0442951	0.174969	-0.25316	0.800145	0.988532
Rv0918	40.1662	0.195852	0.4645	0.42164	0.673288	0.962227
Rv0919	34.1858	0.235701	0.494901	0.476258	0.633891	NA
Rv0920c	489.62	-0.309337	0.176587	-1.75175	0.0798165	0.506412
Rv0921	212.339	0.148838	0.246258	0.604398	0.545579	0.930527
Rv0922	3282.81	0.402338	0.128823	3.12317	0.00178911	0.0454873
Rv0923c	276.51	-0.281931	0.214086	-1.31691	0.187869	0.724814
Rv0924c	287.821	-0.289725	0.227897	-1.2713	0.203622	0.738967
Rv0925c	873.852	-0.263766	0.1783	-1.47934	0.139049	0.644883
Rv0926c	354.176	-0.197884	0.19644	-1.00735	0.313766	0.818108
Rv0927c	186.889	-0.365448	0.235906	-1.54913	0.121351	0.615288
Rv0928	427.19	0.0852211	0.179843	0.473864	0.635597	0.951201
Rv0929	481.187	0.0555806	0.174057	0.319323	0.749481	0.978203
Rv0930	384.357	0.13117	0.185964	0.705352	0.480591	0.912339
Rv0931c	8167.09	0.0227881	0.120991	0.188345	0.850606	0.989617
Rv0932c	6301.1	0.0331173	0.12419	0.266666	0.789726	0.987474
Rv0933	967.766	-0.242748	0.150535	-1.61256	0.106839	0.579882
Rv0934	2561.02	-0.30987	0.136422	-2.2714	0.0231226	0.267967
Rv0935	3584.38	-0.0160242	0.131356	-0.121991	0.902906	0.996926
Rv0936	1147.71	0.0766539	0.147922	0.518203	0.604317	0.948838
Rv0937c	422.685	0.0786695	0.198937	0.395449	0.692511	0.968721
Rv0938	2233.78	0.180831	0.135066	1.33884	0.180623	0.717215
Rv0939	1774.99	0.0871933	0.135737	0.64237	0.520633	0.924596
Rv0940c	276.748	-0.491497	0.206418	-2.38108	0.0172621	0.225108
Rv0941c	303.685	-0.329283	0.224374	-1.46757	0.142222	0.646619
Rv0944	63.1792	-0.110864	0.464155	-0.238851	0.811221	0.988571
Rv0945	615.336	0.159154	0.163432	0.973826	0.330143	0.827845
Rv0946c	795.668	-0.13497	0.154404	-0.874139	0.382042	0.865177
Rv0948c	274.279	-0.222877	0.21067	-1.05794	0.290081	0.80976
Rv0949	935.652	0.304199	0.151099	2.01325	0.0440889	0.386625
Rv0950c	987.47	0.146145	0.148084	0.986903	0.32369	0.82197
Rv0951	2371.25	0.159096	0.131504	1.20982	0.226348	0.764935
Rv0952	1940.8	0.08859	0.13282	0.666993	0.504776	0.916896
Rv0953c	64.8805	-0.181622	0.376769	-0.482051	0.62977	0.951201
Rv0954	5534.9	-0.00353926	0.161627	-0.0218977	0.98253	0.999093
Rv0955	1513.99	0.236408	0.15577	1.51768	0.129096	0.627034
Rv0956	203.825	-0.120303	0.233552	-0.5151	0.606483	0.948838
Rv0957	1126.24	-0.0606417	0.15392	-0.393982	0.693594	0.968721
Rv0958	818.215	0.0945098	0.16041	0.589177	0.555743	0.933396
Rv0959	879.888	-0.0367221	0.165156	-0.222348	0.824043	0.989473
Rv0959A	42.5448	0.170913	0.443514	0.385361	0.69997	0.970824
Rv0960	96.6558	-0.0138855	0.305385	-0.0454688	0.963734	0.998908
Rv0961	256.23	0.158928	0.210753	0.754096	0.450791	0.90188
Rv0963c	31.9855	-0.423224	0.505659	-0.836976	0.402606	NA
Rv0964c	35.975	-0.00976976	0.4758	-0.0205333	0.983618	NA
Rv0965c	157.968	-0.0572142	0.263404	-0.217211	0.828044	0.989473
Rv0966c	802.449	0.217966	0.153953	1.41579	0.156837	0.670039
Rv0967	149.23	-0.0951612	0.255129	-0.372993	0.709154	0.97144
Rv0968	64.3576	-0.262764	0.362883	-0.724099	0.469005	0.90661
Rv0969	816.494	-0.170987	0.168391	-1.01542	0.309907	0.817992
Rv0970	288.285	0.271572	0.204044	1.33095	0.183206	0.720121
Rv0971c	85.57	-0.0734084	0.3281	-0.223738	0.822961	0.989473
Rv0972c	238.105	-0.0109166	0.216579	-0.0504049	0.9598	0.998908
Rv0973c	273.307	-0.223599	0.208384	-1.07301	0.283266	0.80796
Rv0974c	169.371	-0.855469	0.255134	-3.35301	0.000799376	0.0247807
Rv0975c	154.294	-1.10829	0.272453	-4.06782	4.7455e-05	0.00232925
Rv0976c	190.999	-1.185	0.237808	-4.98303	6.25952e-07	5.67209e-05
Rv0977	307.35	-0.299772	0.220598	-1.3589	0.174177	0.701071
Rv0981	1162.5	-0.1184	0.155906	-0.759434	0.447593	0.90122
Rv0982	3738.64	0.0257617	0.128889	0.199875	0.841578	0.989617
Rv0983	3710.94	0.103911	0.125351	0.828961	0.407126	0.88062
Rv0984	2158.72	0.163718	0.135067	1.21213	0.225464	0.764935
Rv0985c	118.784	-0.107865	0.287895	-0.374668	0.707907	0.97144
Rv0986	207.76	-0.738174	0.240655	-3.06735	0.00215965	0.0522754
Rv0987	1032.3	-0.551716	0.167518	-3.29348	0.000989565	0.0293876
Rv0988	807.766	-0.441325	0.165426	-2.66781	0.00763481	0.129718
Rv0989c	110.185	0.100762	0.291061	0.346188	0.729201	0.97144
Rv0990c	46.4989	0.103007	0.429302	0.23994	0.810377	0.988532
Rv0991c	181.189	-0.107811	0.240396	-0.448472	0.653812	0.955572
Rv0992c	111.761	0.536041	0.301949	1.77527	0.0758532	0.492767
Rv0993	1212.03	-0.17705	0.146897	-1.20527	0.228101	0.766444
Rv0994	1738.1	0.138203	0.134479	1.0277	0.304092	0.816993
Rv0995	456.438	0.166029	0.177391	0.935946	0.349301	0.84204
Rv0996	1774.79	0.0969684	0.134521	0.720842	0.471006	0.90661
Rv0997	708.208	0.160686	0.17433	0.921738	0.356665	0.84708
Rv0998	472.157	0.258648	0.182581	1.41662	0.156593	0.670039
Rv0999	543.184	-0.0251211	0.183426	-0.136955	0.891066	0.994524
Rv1000c	206.928	0.338763	0.228684	1.48136	0.138512	0.643434
Rv1001	565.504	0.116041	0.180649	0.642357	0.520641	0.924596
Rv1002c	715.917	0.0588115	0.162194	0.362599	0.716904	0.97144
Rv1003	121.727	0.00307947	0.277651	0.0110911	0.991151	0.999093
Rv1004c	337.738	0.31591	0.213281	1.48119	0.138555	0.643434
Rv1005c	313.524	0.408321	0.196795	2.07486	0.0379998	0.349943
Rv1006	2875.16	-0.0415065	0.146707	-0.28292	0.777238	0.982912
Rv1007c	720.004	0.181783	0.157347	1.1553	0.247969	0.777571
Rv1008	70.8598	-0.309738	0.356396	-0.869084	0.384801	0.866319
Rv1009	3563.26	-0.327351	0.127059	-2.57638	0.00998406	0.156364
Rv1010	1383.46	-0.215877	0.145303	-1.4857	0.137357	0.642091
Rv1011	468.419	0.0111322	0.173845	0.0640353	0.948942	0.998908
Rv1013	1811.54	-0.203845	0.1487	-1.37085	0.170422	0.694184
Rv1014c	92.2697	-0.198454	0.323855	-0.612785	0.540019	0.930527
Rv1015c	483.14	-0.436675	0.180909	-2.41378	0.0157879	0.210546
Rv1016c	358.751	0.364999	0.193788	1.88349	0.0596338	0.44526
Rv1017c	1655.45	0.0387219	0.144401	0.268155	0.78858	0.987474
Rv1018c	1349.88	-0.0625964	0.140809	-0.444549	0.656645	0.957337
Rv1019	302.284	0.165202	0.217968	0.757916	0.448501	0.90122
Rv1020	1182.94	0.401834	0.151998	2.64368	0.00820092	0.137356
Rv1021	359.735	0.283612	0.192607	1.47249	0.140888	0.645245
Rv1022	280.181	0.306462	0.214356	1.42969	0.152806	0.666943
Rv1023	1508.74	-0.0789163	0.140156	-0.563061	0.573393	0.942061
Rv1024	420.717	-0.0216242	0.178879	-0.120887	0.90378	0.996926
Rv1025	398.845	0.114564	0.186759	0.613435	0.539589	0.930527
Rv1026	366.18	0.12449	0.188591	0.660105	0.509186	0.920079
Rv1027c	67.3256	-0.00503598	0.362224	-0.0139029	0.988907	0.999093
Rv1028c	270.246	-0.1243	0.211112	-0.588789	0.556003	0.933396
Rv1029	222.296	-0.151941	0.21998	-0.690705	0.489751	0.912694
Rv1030	351.274	-0.226843	0.189374	-1.19785	0.230974	0.767428
Rv1031	70.1768	-9.35287e-05	0.355828	-0.000262848	0.99979	0.99979
Rv1032c	403.79	0.080035	0.181985	0.43979	0.66009	0.957572
Rv1033c	425.358	0.0213831	0.233979	0.0913891	0.927183	0.998908
Rv1037c	87.2535	-0.295801	0.322167	-0.91816	0.358535	0.848669
Rv1038c	304.471	-0.55993	0.222669	-2.51463	0.0119156	0.174933
Rv1041c	197.937	0.0370523	0.24851	0.149097	0.881477	0.994524
Rv1042c	90.4536	0.0778727	0.31296	0.248826	0.803495	0.988532
Rv1043c	534.414	0.8133	0.191377	4.24973	2.14031e-05	0.00118185
Rv1044	36.1958	-0.0505898	0.475591	-0.106373	0.915287	NA
Rv1045	50.47	0.00636925	0.408805	0.0155802	0.987569	0.999093
Rv1046c	374.998	-0.147613	0.574053	-0.257141	0.79707	0.988532
Rv1048c	77.3745	-0.129058	0.353061	-0.36554	0.714708	0.97144
Rv1049	52.7065	0.285647	0.428375	0.666817	0.504889	0.916896
Rv1050	61.685	-0.17893	0.371121	-0.482134	0.629711	0.951201
Rv1052	66.3964	0.04283	0.381915	0.112145	0.910708	0.996926
Rv1054	114.698	0.194759	0.287392	0.67768	0.497975	0.914062
Rv1056	133.626	0.0922381	0.267758	0.344483	0.730483	0.97144
Rv1057	74.7997	-0.525326	0.351045	-1.49646	0.134533	0.635854
Rv1058	313.501	0.0294424	0.214403	0.137323	0.890776	0.994524
Rv1059	500.107	0.181888	0.171934	1.05789	0.290105	0.80976
Rv1060	489.695	-0.10788	0.181649	-0.593895	0.552583	0.932586
Rv1061	329.493	0.251198	0.193428	1.29866	0.19406	0.730709
Rv1062	139.474	0.394153	0.263546	1.49558	0.134764	0.635854
Rv1063c	335.305	0.198525	0.203142	0.977269	0.328436	0.826704
Rv1064c	36.1724	-0.245033	0.518179	-0.472874	0.636303	NA
Rv1065	269.728	-0.228945	0.208057	-1.10039	0.271161	0.795806
Rv1066	150.876	-0.0874205	0.256053	-0.341415	0.732791	0.971778
Rv1068c	55.281	0.78699	0.402236	1.95654	0.0504017	0.406666
Rv1069c	1025.6	0.264292	0.160904	1.64254	0.100478	0.568142
Rv1070c	659.001	0.264984	0.159586	1.66045	0.0968243	0.561867
Rv1071c	519.691	0.426166	0.169584	2.51301	0.0119706	0.174933
Rv1072	12075	0.123755	0.122291	1.01198	0.31155	0.817992
Rv1073	1120.49	0.0535116	0.145597	0.367532	0.713222	0.97144
Rv1074c	3103.26	-0.0986972	0.128213	-0.769791	0.441424	0.897621
Rv1075c	127.421	0.164958	0.274159	0.601686	0.547383	0.930527
Rv1076	374.107	-0.0936895	0.19212	-0.487661	0.62579	0.951201
Rv1077	1736.77	0.0590705	0.136959	0.431301	0.666249	0.959782
Rv1078	3331.02	-0.539954	0.150702	-3.58293	0.000339757	0.0117716
Rv1079	2750.75	-0.366723	0.154986	-2.36617	0.0179733	0.230592
Rv1080c	1730.77	-0.224096	0.136766	-1.63854	0.10131	0.569808
Rv1081c	69.5127	0.0329784	0.377157	0.0874395	0.930322	0.998908
Rv1082	511.925	0.635177	0.172659	3.67879	0.000234339	0.00866133
Rv1083	79.4276	0.237213	0.336755	0.704406	0.48118	0.912339
Rv1084	294.477	0.535703	0.209155	2.56127	0.010429	0.160944
Rv1085c	481.289	-0.0932687	0.178259	-0.523219	0.600822	0.948838
Rv1086	493.009	0.254715	0.173322	1.4696	0.14167	0.645245
Rv1087	256.885	-0.0655052	0.220961	-0.296455	0.766882	0.982112
Rv1090	41.2213	0.69217	0.482225	1.43537	0.151183	0.665253
Rv1091	108.305	-0.177176	0.332115	-0.533477	0.593703	0.947977
Rv1092c	588.277	0.227958	0.17328	1.31554	0.188327	0.725788
Rv1093	1546.47	-0.00236624	0.157609	-0.0150133	0.988022	0.999093
Rv1094	13781.8	-0.0225283	0.123164	-0.182913	0.854866	0.989617
Rv1095	7837.53	-0.00218948	0.120904	-0.0181092	0.985552	0.999093
Rv1096	934.291	-0.0277311	0.158029	-0.175481	0.860702	0.990314
Rv1097c	948.739	-0.0812649	0.147974	-0.549182	0.582881	0.944518
Rv1098c	1596.78	-0.139663	0.140071	-0.997087	0.318723	0.819175
Rv1099c	722.481	-0.0645714	0.157267	-0.410586	0.681376	0.963699
Rv1100	413.106	0.130212	0.183506	0.709575	0.477968	0.912131
Rv1101c	528.714	0.004033	0.175203	0.0230191	0.981635	0.999093
Rv1102c	170.686	-0.354448	0.241821	-1.46575	0.142717	0.646619
Rv1103c	302.747	-0.24099	0.207753	-1.15998	0.246056	0.775765
Rv1104	297.592	0.217099	0.199034	1.09077	0.275375	0.79803
Rv1106c	711.867	-0.0422499	0.160971	-0.262469	0.79296	0.987831
Rv1107c	387.824	-0.0465494	0.244454	-0.190422	0.848978	0.989617
Rv1108c	1134.79	-0.0287818	0.146677	-0.196226	0.844433	0.989617
Rv1109c	2843.06	-0.230565	0.135749	-1.69846	0.0894203	0.537434
Rv1110	1589.74	-0.0790615	0.136786	-0.577992	0.563269	0.935869
Rv1111c	1230.6	-0.113605	0.151889	-0.747946	0.454493	0.90218
Rv1112	82.1857	-0.0690752	0.333031	-0.207414	0.835687	0.989617
Rv1114	105.491	0.399751	0.297161	1.34523	0.178549	0.711379
Rv1115	84.6381	0.203255	0.323583	0.62814	0.529912	0.93012
Rv1116A	103.229	-0.22783	0.306067	-0.744381	0.456646	0.902191
Rv1117	601.56	-0.0235961	0.164379	-0.143547	0.885858	0.994524
Rv1118c	249.992	-0.108686	0.21455	-0.506576	0.612452	0.949704
Rv1121	1351.52	0.0585634	0.147727	0.39643	0.691788	0.968721
Rv1122	872.88	0.000572349	0.15151	0.00377764	0.996986	0.999093
Rv1123c	668.385	-0.0376065	0.158996	-0.236525	0.813025	0.98928
Rv1124	225.964	0.258134	0.256879	1.00489	0.314952	0.818108
Rv1125	174.426	0.429179	0.282211	1.52077	0.128317	0.626343
Rv1126c	248.812	0.326539	0.228572	1.4286	0.153118	0.666943
Rv1127c	760.255	0.17684	0.155208	1.13937	0.254549	0.783602
Rv1128c	52.8968	0.325966	0.407396	0.800122	0.42364	0.890314
Rv1129c	36.5926	-0.134098	0.479385	-0.279729	0.779685	NA
Rv1130	30.543	0.0451287	0.518952	0.0869611	0.930702	NA
Rv1132	670.989	0.0295251	0.177518	0.166322	0.867904	0.992612
Rv1133c	20774	-0.348693	0.148619	-2.34623	0.0189645	0.24108
Rv1135c	89.8763	0.36851	0.316054	1.16597	0.243626	0.77542
Rv1138c	176.367	0.224474	0.257783	0.870787	0.38387	0.865177
Rv1139c	171.179	-0.0170603	0.259819	-0.0656624	0.947647	0.998908
Rv1140	668.858	0.188967	0.171089	1.10449	0.269379	0.795806
Rv1141c	95.189	-0.129402	0.315073	-0.410706	0.681288	0.963699
Rv1142c	716.758	-0.0622866	0.165507	-0.376337	0.706666	0.97144
Rv1143	389.365	-0.194367	0.197153	-0.985868	0.324198	0.82197
Rv1144	191.482	-0.0379005	0.237133	-0.159828	0.873017	0.994524
Rv1145	96.1522	-0.213022	0.30508	-0.698249	0.485021	0.912694
Rv1146	233.21	-0.305562	0.231455	-1.32018	0.186776	0.724814
Rv1147	78.7849	-0.0638683	0.342898	-0.186261	0.85224	0.989617
Rv1148c	287.965	0.216688	0.219141	0.988804	0.322759	0.82197
Rv1149	710.599	0.163878	0.160925	1.01835	0.308512	0.817992
Rv1151c	125.375	0.180542	0.274553	0.657585	0.510805	0.92019
Rv1152	128.328	0.378518	0.272974	1.38664	0.165551	0.689924
Rv1153c	144.254	-0.0518995	0.260687	-0.199087	0.842194	0.989617
Rv1154c	188.473	-0.0624212	0.239847	-0.260254	0.794668	0.988162
Rv1155	770.521	0.194764	0.154636	1.2595	0.207849	0.744053
Rv1156	2881.84	-0.024098	0.131119	-0.183788	0.85418	0.989617
Rv1157c	1123.44	-0.138656	0.16239	-0.853842	0.393193	0.874293
Rv1158c	1199.17	-0.17978	0.174334	-1.03124	0.302429	0.815245
Rv1159	599.028	0.218261	0.164926	1.32339	0.185707	0.723772
Rv1159A	305.811	0.370291	0.201509	1.83759	0.0661223	0.462725
Rv1160	65.6092	-0.0973313	0.370911	-0.262412	0.793004	0.987831
Rv1161	11018	-0.383011	0.130451	-2.93606	0.00332407	0.072069
Rv1162	3537.66	-0.361892	0.131727	-2.7473	0.00600884	0.1106
Rv1163	401.739	-0.515259	0.181368	-2.84096	0.00449777	0.0898029
Rv1164	576.389	-0.378022	0.186637	-2.02544	0.0428218	0.380228
Rv1165	1704.21	-0.176308	0.135789	-1.29839	0.194153	0.730709
Rv1166	1562.37	0.00363652	0.136313	0.0266777	0.978717	0.999093
Rv1167c	355.857	0.305254	0.197181	1.54809	0.121601	0.615668
Rv1168c	361.173	-0.422744	0.208914	-2.02353	0.0430183	0.380228
Rv1169c	36.1183	-0.780586	0.49084	-1.59031	0.111766	NA
Rv1170	335.555	-0.159393	0.192503	-0.828006	0.407667	0.88062
Rv1171	366.04	-0.300323	0.208679	-1.43916	0.150105	0.662262
Rv1172c	1898.71	-0.641172	0.14732	-4.35224	1.34756e-05	0.000821081
Rv1173	3718.04	0.192829	0.127481	1.51262	0.130377	0.627877
Rv1174c	1533.33	-0.00665962	0.153918	-0.0432673	0.965488	0.998908
Rv1175c	1041.06	0.00583134	0.145052	0.0402019	0.967932	0.998908
Rv1176c	81.9533	-0.0310277	0.345402	-0.0898308	0.928422	0.998908
Rv1177	1229.78	0.158406	0.144908	1.09315	0.274327	0.797919
Rv1178	3260.19	0.209221	0.132145	1.58326	0.113361	0.597047
Rv1179c	1652.67	-0.182979	0.135479	-1.35061	0.176822	0.707924
Rv1180	2869.42	-0.434983	0.132525	-3.28228	0.00102971	0.030325
Rv1181	10689	-0.358953	0.127264	-2.82055	0.00479419	0.0942968
Rv1182	4995.65	-0.433964	0.151765	-2.85945	0.00424374	0.0856992
Rv1183	10441.4	-0.225273	0.125568	-1.79402	0.0728094	0.482755
Rv1184c	3031.21	-0.133581	0.173991	-0.767745	0.442639	0.897621
Rv1185c	5583.69	-0.253487	0.143781	-1.763	0.0779007	0.499639
Rv1186c	269.83	0.286432	0.209049	1.37017	0.170635	0.694184
Rv1187	213.167	0.0719289	0.225851	0.318479	0.750122	0.978203
Rv1188	82.9618	0.0655379	0.325089	0.2016	0.84023	0.989617
Rv1189	71.2822	0.199117	0.349405	0.569876	0.568762	0.939525
Rv1190	37.7466	0.00418641	0.484022	0.00864922	0.993099	NA
Rv1191	259.497	0.222957	0.211449	1.05443	0.291688	0.80976
Rv1192	2377.47	-0.198192	0.141442	-1.40122	0.161147	0.678776
Rv1193	931.082	0.0392395	0.162119	0.242042	0.808748	0.988532
Rv1194c	1577.96	0.0798848	0.145521	0.548958	0.583034	0.944518
Rv1195	1487.83	0.249697	0.152536	1.63697	0.101638	0.569808
Rv1196	22429.6	0.302175	0.488237	0.618911	0.535975	0.930527
Rv1197	6118.42	0.200378	0.617682	0.324403	0.745633	0.977399
Rv1198	7666.93	0.44661	0.550604	0.811127	0.417293	0.886778
Rv1200	1057.8	0.0597082	0.147889	0.403736	0.686407	0.966972
Rv1201c	1894.68	-0.0102494	0.140193	-0.0731091	0.941719	0.998908
Rv1202	669.786	-0.107778	0.16071	-0.670637	0.502452	0.915232
Rv1204c	275.485	0.177968	0.206226	0.862976	0.38815	0.866534
Rv1205	278.693	-0.234689	0.207014	-1.13369	0.256927	0.786479
Rv1206	919.138	-0.203333	0.1683	-1.20815	0.226988	0.766165
Rv1207	725.752	0.155654	0.159085	0.97843	0.327862	0.826063
Rv1208	802.161	0.0859299	0.158467	0.542259	0.58764	0.944518
Rv1209	300.947	0.137583	0.197837	0.695437	0.486782	0.912694
Rv1210	430.081	0.168769	0.18181	0.928267	0.353269	0.843438
Rv1211	378.135	0.26668	0.193683	1.37689	0.168547	0.694184
Rv1212c	176.675	0.193247	0.244052	0.791828	0.428461	0.890579
Rv1213	642.225	0.0468718	0.163418	0.286822	0.774249	0.982828
Rv1214c	62.2691	0.385727	0.375983	1.02592	0.304931	0.816993
Rv1215c	799.085	0.00319038	0.154074	0.0207069	0.983479	0.999093
Rv1216c	261.986	0.229783	0.208701	1.10102	0.270889	0.795806
Rv1217c	536.569	0.277059	0.176879	1.56637	0.117261	0.604229
Rv1218c	248.584	0.153907	0.222303	0.692329	0.488731	0.912694
Rv1219c	108.413	0.315978	0.304143	1.03891	0.298846	0.810017
Rv1220c	556.087	0.276058	0.1699	1.62483	0.104199	0.572063
Rv1221	1403.43	-0.0170909	0.143573	-0.11904	0.905244	0.996926
Rv1222	882.828	-0.195391	0.156358	-1.24964	0.211431	0.74647
Rv1223	4473.74	0.0847141	0.134496	0.629865	0.528783	0.929711
Rv1224	765.179	0.150383	0.155244	0.96869	0.3327	0.829411
Rv1225c	136.766	-0.0520606	0.266456	-0.195382	0.845094	0.989617
Rv1226c	302.122	0.090409	0.202906	0.445571	0.655907	0.957051
Rv1227c	184.918	0.00999313	0.236132	0.04232	0.966244	0.998908
Rv1228	52.7758	0.111107	0.400655	0.277314	0.781539	0.983707
Rv1229c	1588.9	-0.00660382	0.141845	-0.0465565	0.962867	0.998908
Rv1230c	792.656	-0.0564175	0.178862	-0.315425	0.752439	0.979057
Rv1231c	259.386	-0.0469539	0.209928	-0.223667	0.823016	0.989473
Rv1232c	592.876	0.273689	0.173834	1.57442	0.11539	0.602344
Rv1233c	1033.35	0.314111	0.149327	2.10351	0.0354216	0.340163
Rv1234	781.552	-0.0760456	0.165356	-0.459891	0.645595	0.953419
Rv1235	503.778	-0.0227986	0.169918	-0.134174	0.893265	0.994524
Rv1236	379.581	-0.0182497	0.195029	-0.0935745	0.925447	0.998908
Rv1237	434.007	-0.0689166	0.188286	-0.36602	0.71435	0.97144
Rv1238	743.175	-0.04667	0.160584	-0.290626	0.771337	0.982112
Rv1239c	213.523	-0.338293	0.226746	-1.49195	0.135713	0.637779
Rv1240	1550.7	0.0240652	0.154419	0.155844	0.876156	0.994524
Rv1241	180.743	0.036603	0.238453	0.153502	0.878002	0.994524
Rv1242	139.384	-0.111148	0.265599	-0.418481	0.675595	0.962227
Rv1243c	38.386	-0.0413447	0.464906	-0.0889312	0.929137	NA
Rv1244	361.66	0.0637238	0.187129	0.340535	0.733454	0.972253
Rv1245c	295.248	0.376836	0.213324	1.7665	0.0773122	0.49949
Rv1246c	61.2528	-0.249925	0.371418	-0.672893	0.501015	0.915232
Rv1247c	152.024	-0.423478	0.276845	-1.52966	0.126101	0.62502
Rv1248c	7798.71	-0.276379	0.139316	-1.98383	0.0472746	0.394742
Rv1249c	780.486	-0.122549	0.177774	-0.689357	0.490599	0.912694
Rv1250	410.864	-0.180634	0.180037	-1.00332	0.315708	0.818108
Rv1251c	1381.68	-0.16982	0.141471	-1.20039	0.229988	0.767428
Rv1252c	505.912	-0.126412	0.182695	-0.691929	0.488982	0.912694
Rv1253	522.873	0.0877004	0.17466	0.502119	0.615584	0.950403
Rv1254	422.278	0.197662	0.186993	1.05705	0.290488	0.80976
Rv1255c	70.4594	-0.0482038	0.350032	-0.137712	0.890468	0.994524
Rv1256c	165.05	0.16496	0.245632	0.671576	0.501853	0.915232
Rv1257c	1290.63	0.154678	0.140447	1.10133	0.270754	0.795806
Rv1258c	175.671	0.110403	0.255436	0.432216	0.665585	0.959782
Rv1259	75.9419	0.125744	0.347652	0.361697	0.717578	0.97144
Rv1260	624.942	0.109094	0.16671	0.654396	0.512857	0.92019
Rv1261c	361.241	-0.24251	0.188838	-1.28422	0.199066	0.737726
Rv1262c	290.81	0.0344361	0.203237	0.169439	0.865452	0.99173
Rv1263	143.263	0.277931	0.262574	1.05849	0.289833	0.80976
Rv1264	1768.6	0.173053	0.151573	1.14171	0.253573	0.783276
Rv1265	1133.7	0.042541	0.144267	0.294878	0.768087	0.982112
Rv1266c	557.574	0.160068	0.177993	0.899297	0.368495	0.8577
Rv1267c	63.8835	-4.36291	0.524408	-8.3197	8.81845e-17	5.19407e-14
Rv1269c	143.283	-0.436202	0.299118	-1.4583	0.144759	0.651693
Rv1270c	561.929	-0.259999	0.206285	-1.26039	0.20753	0.744053
Rv1271c	126.334	-0.544267	0.318969	-1.70633	0.0879461	0.533597
Rv1272c	876.258	0.0981727	0.1499	0.654923	0.512518	0.92019
Rv1273c	354.713	-0.00110483	0.204523	-0.00540197	0.99569	0.999093
Rv1274	1529.09	0.116206	0.139726	0.831668	0.405597	0.88062
Rv1275	1280.32	-0.0107016	0.152574	-0.0701405	0.944082	0.998908
Rv1276c	38.9648	-0.387001	0.49028	-0.789347	0.429909	NA
Rv1277	694.201	-0.0700303	0.169555	-0.413024	0.679589	0.963415
Rv1278	926.744	0.102055	0.151578	0.67328	0.500769	0.915232
Rv1279	1228.54	-0.0589784	0.156306	-0.377327	0.705931	0.97144
Rv1280c	1802.94	0.00112911	0.134123	0.00841851	0.993283	0.999093
Rv1281c	730.136	0.0678767	0.159425	0.425759	0.670283	0.96197
Rv1282c	432.107	-0.0231679	0.178273	-0.129957	0.8966	0.99505
Rv1283c	673.588	-0.0640107	0.16461	-0.388864	0.697377	0.969524
Rv1284	114.868	-0.629055	0.316307	-1.98875	0.046729	0.393191
Rv1285	97.3432	-0.107427	0.305353	-0.351812	0.72498	0.97144
Rv1286	232.241	-0.276135	0.219629	-1.25728	0.208651	0.744053
Rv1287	213.447	0.174075	0.235178	0.740181	0.45919	0.902191
Rv1288	146.32	-0.329307	0.276781	-1.18977	0.234135	0.771339
Rv1289	371.556	0.15823	0.188488	0.839468	0.401207	0.879569
Rv1290c	235.515	-0.19119	0.224818	-0.850422	0.39509	0.874843
Rv1292	599.907	0.0627603	0.162713	0.385711	0.699711	0.970824
Rv1293	1195.19	0.109558	0.166996	0.656055	0.511789	0.92019
Rv1294	1306.32	-0.0407849	0.140357	-0.29058	0.771372	0.982112
Rv1295	1263.08	0.145868	0.142211	1.02571	0.305028	0.816993
Rv1296	560.468	0.0850728	0.181701	0.468203	0.63964	0.951201
Rv1297	35791.8	-0.449281	0.140963	-3.18722	0.00143648	0.038752
Rv1298	1680.62	-0.222748	0.154606	-1.44075	0.149655	0.662194
Rv1299	2487.24	-0.313459	0.161364	-1.94256	0.0520697	0.411008
Rv1300	2190.32	-0.0813727	0.147158	-0.55296	0.580291	0.944518
Rv1301	1192.5	0.141035	0.148114	0.952208	0.340991	0.837259
Rv1302	1658.9	-0.361458	0.145532	-2.48371	0.0130023	0.186033
Rv1303	1829.02	0.136429	0.14016	0.97338	0.330364	0.827845
Rv1304	3230.99	-0.0754661	0.152015	-0.496437	0.619586	0.951201
Rv1305	1254.56	-0.0928345	0.147675	-0.62864	0.529585	0.93012
Rv1306	5286.76	-0.0867716	0.147659	-0.587648	0.556769	0.933396
Rv1307	12553.5	-0.140929	0.135135	-1.04287	0.297007	0.80976
Rv1308	12076.8	-0.0829907	0.134311	-0.617897	0.536643	0.930527
Rv1309	5037.57	-0.105611	0.129807	-0.813598	0.415875	0.886175
Rv1310	12436.7	-0.125483	0.123323	-1.01752	0.308906	0.817992
Rv1311	1018.21	-0.0487307	0.456354	-0.106783	0.914961	0.997329
Rv1312	899.354	-0.0469464	0.156812	-0.29938	0.76465	0.982112
Rv1313c	205.777	0.556082	0.249227	2.23122	0.0256664	0.281381
Rv1314c	160.596	-0.0355757	0.251923	-0.141216	0.887699	0.994524
Rv1315	1207.34	-0.0680959	0.142259	-0.478676	0.632169	0.951201
Rv1316c	119.462	-0.080874	0.279632	-0.289216	0.772416	0.982112
Rv1317c	296.276	0.0384773	0.220685	0.174354	0.861587	0.990839
Rv1318c	341.634	-0.0506103	0.190173	-0.266127	0.790141	0.987474
Rv1319c	525.276	-0.123055	0.168292	-0.731202	0.464656	0.904237
Rv1320c	1544.71	-0.0969978	0.142479	-0.680787	0.496007	0.914062
Rv1321	657.248	0.0986171	0.159664	0.617653	0.536804	0.930527
Rv1322	94.4571	0.00945601	0.31071	0.0304336	0.975721	0.999093
Rv1322A	6039.4	0.241296	0.133622	1.8058	0.0709488	0.481254
Rv1323	4253.12	-0.128423	0.133387	-0.962783	0.335656	0.834332
Rv1324	2423.82	0.243958	0.131249	1.85874	0.0630642	0.454835
Rv1325c	96.7251	0.104805	0.328759	0.31879	0.749885	0.978203
Rv1326c	1051.4	0.206849	0.146208	1.41476	0.157139	0.670039
Rv1327c	1427.5	0.026786	0.138932	0.192799	0.847116	0.989617
Rv1328	2473.31	0.118898	0.132307	0.898657	0.368835	0.8577
Rv1329c	486.247	0.0847561	0.179553	0.472038	0.636899	0.951201
Rv1330c	236.348	0.172121	0.217687	0.790683	0.429129	0.890579
Rv1331	519.722	0.301283	0.183233	1.64426	0.100122	0.567039
Rv1332	843.292	0.151833	0.151078	1.005	0.314899	0.818108
Rv1333	629.199	0.077143	0.164044	0.470258	0.638171	0.951201
Rv1334	296.335	0.157997	0.228822	0.690479	0.489893	0.912694
Rv1335	113.997	-0.127232	0.285417	-0.445777	0.655758	0.957051
Rv1336	994.094	0.123673	0.155408	0.795793	0.426152	0.890579
Rv1337	1524.61	0.169666	0.142753	1.18853	0.234626	0.771339
Rv1338	602.44	0.0731743	0.178075	0.410919	0.681132	0.963699
Rv1339	1288.12	-0.162077	0.141115	-1.14854	0.250744	0.780044
Rv1340	1425.92	0.0187146	0.141111	0.132624	0.894491	0.994524
Rv1341	389.57	-0.0860207	0.189372	-0.454242	0.649654	0.953623
Rv1342c	107.046	0.24263	0.292307	0.830052	0.40651	0.88062
Rv1343c	172.919	-0.075577	0.240736	-0.313942	0.753565	0.979403
Rv1344	62.9361	-0.138871	0.488115	-0.284505	0.776024	0.982912
Rv1345	963.619	0.047071	0.155081	0.303525	0.76149	0.982112
Rv1346	800.286	0.0360298	0.16148	0.223123	0.82344	0.989473
Rv1347c	80.8877	-0.290304	0.331605	-0.875449	0.381329	0.865177
Rv1348	272.041	-0.140062	0.205015	-0.683181	0.494492	0.913881
Rv1349	172.619	-0.14886	0.246199	-0.604631	0.545424	0.930527
Rv1350	66.0317	0.490619	0.37657	1.30286	0.192622	0.728486
Rv1351	39.9362	0.209592	0.45549	0.460147	0.645411	0.953419
Rv1352	599.25	-0.127016	0.164536	-0.771968	0.440133	0.897616
Rv1353c	35.3746	0.300665	0.479673	0.626812	0.530783	NA
Rv1354c	102.826	0.357958	0.299427	1.19548	0.231901	0.767428
Rv1355c	105.67	0.166264	0.293324	0.566827	0.570832	0.939685
Rv1358	49.0833	0.244714	0.415545	0.588898	0.555929	0.933396
Rv1360	1376.9	-0.0690474	0.148032	-0.466434	0.640905	0.951615
Rv1361c	29485.4	-0.398896	0.133206	-2.99457	0.00274835	0.0622607
Rv1362c	293.747	-0.0478485	0.203792	-0.234791	0.814371	0.989339
Rv1363c	494.786	-0.141014	0.182941	-0.770817	0.440815	0.897621
Rv1364c	726.727	-0.0140529	0.167594	-0.0838506	0.933175	0.998908
Rv1365c	86.0759	-0.563739	0.323391	-1.74321	0.0812966	0.511214
Rv1366	160.784	0.110017	0.248479	0.442761	0.657938	0.957572
Rv1366A	80.2429	0.523537	0.333234	1.57108	0.116165	0.603714
Rv1367c	356.269	0.0221529	0.202829	0.10922	0.913028	0.997329
Rv1368	2305.33	-0.496531	0.139576	-3.55742	0.000374512	0.0127262
Rv1369c	44.918	0.221006	0.429554	0.514501	0.606902	0.948838
Rv1370c	29.5381	0.092703	0.521185	0.17787	0.858825	NA
Rv1372	49.6439	0.475534	0.436777	1.08873	0.276272	0.79803
Rv1373	114.556	0.0178673	0.300392	0.0594799	0.95257	0.998908
Rv1375	963.922	0.00593201	0.148707	0.0398905	0.96818	0.998908
Rv1376	487.169	0.186806	0.17923	1.04227	0.297287	0.80976
Rv1377c	345.21	0.0490089	0.203671	0.240628	0.809844	0.988532
Rv1378c	462.701	0.0393191	0.174683	0.225088	0.821911	0.989473
Rv1379	266.461	-0.56889	0.243915	-2.33232	0.0196837	0.245802
Rv1380	332.595	-0.720931	0.228539	-3.15452	0.00160761	0.0423977
Rv1381	583.711	-0.699275	0.1796	-3.89352	9.8802e-05	0.00425812
Rv1382	122.609	-0.864446	0.299099	-2.89017	0.00385035	0.0791113
Rv1383	424.279	-0.645299	0.211047	-3.05762	0.00223106	0.053274
Rv1384	2792.67	-0.443045	0.144298	-3.07034	0.00213812	0.0521111
Rv1385	372.247	-0.363583	0.185242	-1.96275	0.0496756	0.404867
Rv1386	478.127	-0.0614691	0.196405	-0.312972	0.754302	0.979403
Rv1387	5202.18	-0.258747	0.162327	-1.59399	0.110939	0.591339
Rv1388	2248.15	-0.281453	0.153638	-1.83192	0.0669628	0.464013
Rv1389	1818.98	-0.266071	0.482056	-0.551951	0.580982	0.944518
Rv1390	1661	-0.193308	0.143146	-1.35042	0.176881	0.707924
Rv1391	1395.15	-0.209602	0.142281	-1.47316	0.140709	0.645245
Rv1392	2383.31	-0.293308	0.136016	-2.15642	0.0310508	0.316235
Rv1393c	579.931	-0.049539	0.165886	-0.298632	0.765221	0.982112
Rv1394c	505.63	0.0634537	0.188153	0.337245	0.735933	0.973929
Rv1395	79.8862	0.597825	0.334736	1.78596	0.074106	0.484982
Rv1396c	629.884	0.0473676	0.197473	0.239869	0.810432	0.988532
Rv1397c	1283.46	0.0488433	0.148444	0.329036	0.742128	0.975872
Rv1398c	3376.58	-0.204958	0.128671	-1.59288	0.111186	0.591767
Rv1399c	284.17	0.207024	0.203562	1.01701	0.30915	0.817992
Rv1400c	399.352	0.201768	0.188633	1.06963	0.284785	0.808573
Rv1401	462.845	-0.0139248	0.215716	-0.0645515	0.948531	0.998908
Rv1402	563.056	0.0217271	0.182226	0.119232	0.905092	0.996926
Rv1404	606.476	-0.237716	0.185159	-1.28384	0.199196	0.737726
Rv1405c	34.9165	0.514705	0.48494	1.06138	0.288518	NA
Rv1406	250.214	0.0303002	0.210278	0.144096	0.885424	0.994524
Rv1407	374.551	0.189466	0.186566	1.01555	0.309846	0.817992
Rv1408	778.329	0.248439	0.155057	1.60224	0.109102	0.585078
Rv1409	793.236	0.180096	0.157734	1.14177	0.253548	0.783276
Rv1410c	5276.73	0.101457	0.141727	0.715864	0.474075	0.909905
Rv1411c	2909.9	0.0434114	0.13227	0.328202	0.742759	0.975872
Rv1412	147.504	0.015917	0.257802	0.0617411	0.950769	0.998908
Rv1413	95.1089	0.414847	0.330608	1.2548	0.20955	0.745022
Rv1415	1295.48	0.181399	0.15473	1.17236	0.241054	0.77542
Rv1416	793.128	0.188686	0.155912	1.2102	0.226201	0.764935
Rv1417	437.737	0.241422	0.187687	1.2863	0.198337	0.737038
Rv1418	355.56	0.0960876	0.197429	0.486694	0.626475	0.951201
Rv1419	467.634	0.0814135	0.173524	0.469177	0.638943	0.951201
Rv1420	960.493	0.253517	0.15193	1.66865	0.0951873	0.554188
Rv1421	574.867	0.0273904	0.171268	0.159927	0.872938	0.994524
Rv1422	785.147	0.119551	0.165769	0.721188	0.470794	0.90661
Rv1423	772.341	0.0979411	0.159679	0.613364	0.539636	0.930527
Rv1424c	215.008	0.27063	0.249037	1.08671	0.277166	0.79803
Rv1425	1160.18	-0.157875	0.158702	-0.994787	0.31984	0.819779
Rv1426c	1215.27	0.0165901	0.147731	0.1123	0.910586	0.996926
Rv1427c	1445.83	0.0799916	0.13814	0.579062	0.562548	0.935869
Rv1428c	387.303	0.0625877	0.187508	0.333787	0.73854	0.974411
Rv1429	124.821	0.3778	0.283211	1.33399	0.182207	0.719465
Rv1430	176.234	0.0269013	0.240738	0.111745	0.911025	0.996926
Rv1431	463.239	-0.084153	0.221167	-0.380496	0.703578	0.970888
Rv1432	90.1669	0.0913024	0.325614	0.2804	0.77917	0.982944
Rv1433	494.178	0.0581702	0.174658	0.333053	0.739094	0.974411
Rv1435c	1234.48	0.153178	0.146766	1.04369	0.296627	0.80976
Rv1436	3390.8	-0.106988	0.126534	-0.845523	0.397819	0.875945
Rv1437	2887.2	-0.0390885	0.129483	-0.301881	0.762743	0.982112
Rv1438	1563.28	0.141586	0.137783	1.0276	0.304137	0.816993
Rv1439c	107.828	-0.0688561	0.299823	-0.229656	0.818359	0.989473
Rv1440	281.06	0.0416292	0.205647	0.202431	0.83958	0.989617
Rv1441c	148.855	-0.304801	0.254605	-1.19715	0.231247	0.767428
Rv1442	1454.25	-0.07506	0.141806	-0.529316	0.596587	0.948838
Rv1443c	275.389	0.18503	0.211539	0.874685	0.381745	0.865177
Rv1444c	312.788	-0.308451	0.19548	-1.57792	0.114584	0.600453
Rv1445c	745.597	0.0483419	0.163933	0.294888	0.768079	0.982112
Rv1446c	859.902	-0.0778683	0.155766	-0.499906	0.617141	0.950821
Rv1447c	2148.63	0.0306419	0.141533	0.216499	0.828599	0.989473
Rv1448c	2183	-0.14448	0.135425	-1.06686	0.286033	0.808573
Rv1449c	4952.31	-0.0604321	0.123337	-0.489975	0.624152	0.951201
Rv1450c	40.0559	0.00870024	0.453241	0.0191956	0.984685	0.999093
Rv1451	1381.63	0.26385	0.140941	1.87207	0.0611972	0.451505
Rv1452c	53.9036	0.297098	0.411928	0.721238	0.470763	0.90661
Rv1453	152.706	-0.269102	0.264616	-1.01696	0.309175	0.817992
Rv1454c	710.865	-0.087463	0.192198	-0.455067	0.649061	0.953623
Rv1455	75.6357	-0.246575	0.367868	-0.670281	0.502679	0.915232
Rv1456c	324.607	0.437212	0.196347	2.22674	0.0259649	0.28321
Rv1457c	350.44	0.295496	0.192419	1.53569	0.124614	0.621386
Rv1458c	656.343	0.0615171	0.159469	0.385761	0.699674	0.970824
Rv1459c	917.257	-0.0931155	0.164216	-0.567031	0.570693	0.939685
Rv1460	309.854	-0.446905	0.198084	-2.25614	0.0240622	0.273427
Rv1461	4724.02	-0.490559	0.137761	-3.56094	0.00036953	0.0126788
Rv1462	1542.86	-0.368418	0.145923	-2.52474	0.0115784	0.172649
Rv1463	1038.63	-0.48533	0.164527	-2.94985	0.00317931	0.0697869
Rv1464	1060.79	-0.368989	0.149053	-2.47555	0.0133031	0.188052
Rv1465	547.858	-0.0447347	0.184772	-0.242108	0.808697	0.988532
Rv1466	422.266	0.0278089	0.181589	0.153142	0.878286	0.994524
Rv1467c	409.378	0.268624	0.181735	1.47811	0.139379	0.645245
Rv1468c	142.284	-0.277003	0.269834	-1.02657	0.304623	0.816993
Rv1469	628.012	-0.184808	0.182581	-1.0122	0.311444	0.817992
Rv1470	57.4026	0.502463	0.387415	1.29696	0.194644	0.731002
Rv1471	128.736	-0.05854	0.272709	-0.214661	0.830032	0.989473
Rv1472	753.009	0.203575	0.162065	1.25613	0.209068	0.744053
Rv1473	1007.16	0.0197785	0.149243	0.132525	0.894569	0.994524
Rv1474c	172.108	-0.0829807	0.24702	-0.335927	0.736926	0.974411
Rv1475c	3243.31	-0.130489	0.128218	-1.01771	0.308814	0.817992
Rv1476	432.066	0.0689853	0.1812	0.380714	0.703415	0.970888
Rv1477	4031.09	-0.141402	0.137034	-1.03187	0.302132	0.815064
Rv1478	1375.03	0.00178413	0.141702	0.0125908	0.989954	0.999093
Rv1479	5290.19	-0.0607034	0.124291	-0.488398	0.625268	0.951201
Rv1480	2350.92	0.137069	0.13013	1.05333	0.292192	0.80976
Rv1481	2177.98	0.141543	0.143874	0.983794	0.325217	0.823293
Rv1483	1126.63	-0.108011	0.151558	-0.712669	0.47605	0.910307
Rv1484	1739	0.0260768	0.154222	0.169086	0.865729	0.99173
Rv1485	250.05	-0.0358831	0.232503	-0.154334	0.877347	0.994524
Rv1486c	693.862	0.171674	0.164316	1.04478	0.296124	0.80976
Rv1487	382.111	-0.0977665	0.193467	-0.505339	0.613321	0.949704
Rv1488	2099	-0.0908184	0.132792	-0.683914	0.49403	0.913881
Rv1489	340.368	0.109857	0.191139	0.57475	0.56546	0.937706
Rv1489A	25.0988	0.144999	0.569126	0.254775	0.798897	NA
Rv1490	72.5801	0.251209	0.372197	0.674936	0.499716	0.915232
Rv1491c	1084.5	-0.18148	0.147899	-1.22705	0.219803	0.760371
Rv1492	493.842	0.105614	0.172416	0.612554	0.540171	0.930527
Rv1493	905.908	0.0608182	0.150028	0.405379	0.685199	0.966854
Rv1494	118.248	0.288741	0.29277	0.986238	0.324016	0.82197
Rv1495	47.3944	-0.0105424	0.421427	-0.0250159	0.980042	0.999093
Rv1496	357.687	0.296949	0.189197	1.56952	0.116527	0.603971
Rv1497	2875.47	0.394506	0.138705	2.84421	0.0044522	0.0893982
Rv1498c	326.07	-0.248957	0.196308	-1.2682	0.204728	0.738967
Rv1500	396.615	0.0624244	0.187729	0.332524	0.739493	0.974411
Rv1501	236.394	0.0653738	0.235506	0.277588	0.781328	0.983707
Rv1502	1309.88	-0.0912226	0.194417	-0.469211	0.638918	0.951201
Rv1503c	25.9412	-0.00613308	0.591326	-0.0103717	0.991725	NA
Rv1504c	145.698	0.109627	0.258359	0.424321	0.671332	0.962227
Rv1505c	295.429	-0.0638716	0.22162	-0.288203	0.773192	0.982489
Rv1506c	76.3481	0.33164	0.349808	0.948062	0.343098	0.838576
Rv1507c	519.19	-0.237578	0.192016	-1.23728	0.215982	0.754977
Rv1508A	31.1317	-0.0162772	0.518662	-0.0313831	0.974964	NA
Rv1508c	1687.45	-0.020852	0.13877	-0.150264	0.880557	0.994524
Rv1509	190.139	0.146508	0.266482	0.549787	0.582465	0.944518
Rv1510	307.34	0.0722729	0.199602	0.362085	0.717288	0.97144
Rv1511	899.284	-0.0557255	0.149696	-0.372257	0.709701	0.97144
Rv1512	726.033	0.0481371	0.155694	0.309177	0.757187	0.980257
Rv1513	465.641	0.161278	0.195255	0.825986	0.408812	0.881477
Rv1514c	219.309	0.079921	0.222526	0.359154	0.71948	0.97144
Rv1515c	229.045	-0.107376	0.219802	-0.488512	0.625187	0.951201
Rv1516c	194.178	-0.110399	0.237241	-0.465346	0.641684	0.951615
Rv1517	38.6337	-0.310982	0.459573	-0.676676	0.498612	NA
Rv1520	206.487	-0.0976093	0.230602	-0.42328	0.672091	0.962227
Rv1521	2880.42	-0.160291	0.131966	-1.21464	0.224504	0.76435
Rv1522c	1528	0.0187833	0.141492	0.132752	0.894389	0.994524
Rv1523	510.794	-0.223319	0.182978	-1.22047	0.222288	0.762785
Rv1524	496.55	-0.138437	0.175201	-0.790161	0.429434	0.890579
Rv1525	422.47	0.113579	0.183038	0.620524	0.534913	0.930527
Rv1526c	100.261	0.354711	0.300575	1.18011	0.237957	0.773688
Rv1527c	1581.57	-0.0235493	0.165836	-0.142004	0.887077	0.994524
Rv1529	284.337	0.171355	0.20437	0.838456	0.401775	0.879722
Rv1530	161.787	0.288256	0.247871	1.16292	0.24486	0.77542
Rv1531	193.542	0.179226	0.230843	0.776398	0.437514	0.8965
Rv1532c	65.6641	-0.291103	0.380625	-0.764803	0.444389	0.898438
Rv1533	1042.88	-0.206389	0.14525	-1.42092	0.155339	0.669472
Rv1534	535.075	-0.285432	0.169448	-1.68448	0.092088	0.546893
Rv1535	107.145	-0.501955	0.334209	-1.50192	0.133118	0.634604
Rv1536	2214.33	-0.280133	0.132442	-2.11513	0.0344191	0.334801
Rv1537	118.839	0.273203	0.290864	0.939283	0.347586	0.840772
Rv1538c	414.148	0.16044	0.181463	0.884146	0.376618	0.862563
Rv1539	911.958	0.157783	0.155786	1.01282	0.311147	0.817992
Rv1540	941.442	0.156293	0.156222	1.00045	0.317091	0.818108
Rv1541c	68.1994	0.00174413	0.379742	0.00459292	0.996335	0.999093
Rv1543	2211.05	-0.0709007	0.143291	-0.4948	0.620741	0.951201
Rv1544	1351.93	-0.133622	0.16024	-0.833889	0.404343	0.88062
Rv1545	239.181	0.146936	0.216253	0.679461	0.496846	0.914062
Rv1546	457.96	0.14775	0.186513	0.79217	0.428262	0.890579
Rv1547	5764.56	-0.0527658	0.139971	-0.376977	0.706191	0.97144
Rv1548c	229.786	-0.0114172	0.239709	-0.0476296	0.962011	0.998908
Rv1549	147.066	-0.298118	0.255806	-1.16541	0.243855	0.77542
Rv1550	514.471	-0.248361	0.180567	-1.37545	0.168991	0.694184
Rv1551	264.731	0.0170988	0.216961	0.0788106	0.937183	0.998908
Rv1552	403.365	-0.730055	0.19716	-3.70285	0.00021319	0.00801504
Rv1553	100.521	-1.27959	0.333669	-3.83491	0.000125611	0.00509655
Rv1554	26.7754	-0.701168	0.603068	-1.16267	0.244964	NA
Rv1555	34.5023	-0.556448	0.525736	-1.05842	0.289865	NA
Rv1556	189.434	0.0436136	0.23633	0.184545	0.853586	0.989617
Rv1557	884.752	3.02849	0.19507	15.5251	2.34613e-54	8.29124e-51
Rv1558	300.967	0.257023	0.208011	1.23562	0.216598	0.755635
Rv1559	3189.3	-0.107449	0.127022	-0.845912	0.397602	0.875945
Rv1560	63.7912	-0.0528274	0.400878	-0.131779	0.895159	0.994524
Rv1561	48.0089	0.0318501	0.434033	0.0733816	0.941502	0.998908
Rv1562c	240.641	0.180885	0.217898	0.830136	0.406462	0.88062
Rv1563c	290.205	0.208748	0.207404	1.00648	0.314184	0.818108
Rv1564c	822.927	0.0510697	0.163697	0.311976	0.755059	0.979403
Rv1565c	1762.03	0.0824728	0.134463	0.613349	0.539646	0.930527
Rv1566c	796.146	-0.23838	0.15532	-1.53477	0.12484	0.621386
Rv1567c	57.1918	0.133174	0.39716	0.335317	0.737386	0.974411
Rv1568	256.707	0.470063	0.218754	2.14883	0.0316483	0.318374
Rv1569	401.284	0.299945	0.184963	1.62165	0.104879	0.573941
Rv1570	169.356	0.465908	0.253337	1.83908	0.0659028	0.462104
Rv1571	63.5155	0.450153	0.393068	1.14523	0.252114	0.782239
Rv1576c	353.076	-0.0852611	0.204599	-0.416723	0.676881	0.962227
Rv1577c	209.98	0.164156	0.233282	0.70368	0.481632	0.912339
Rv1578c	76.4157	0.0490455	0.338497	0.144892	0.884796	0.994524
Rv1579c	43.3038	-0.471781	0.449089	-1.05053	0.293475	0.80976
Rv1580c	36.2847	-0.116409	0.479954	-0.242543	0.80836	NA
Rv1582c	103.29	0.0246224	0.29602	0.0831783	0.93371	0.998908
Rv1585c	43.4381	0.93287	0.444818	2.0972	0.0359762	0.340276
Rv1586c	189.103	-0.236865	0.233993	-1.01227	0.311407	0.817992
Rv1588c	53.8687	0.659594	0.423958	1.5558	0.119755	0.60982
Rv1589	1282.33	-0.138604	0.142215	-0.974611	0.329753	0.827845
Rv1590	199.292	-0.00879885	0.229103	-0.0384056	0.969364	0.998908
Rv1591	558.327	-0.00445205	0.174386	-0.0255299	0.979632	0.999093
Rv1592c	368.918	-0.266362	0.201296	-1.32324	0.185756	0.723772
Rv1593c	896.493	0.0327879	0.175251	0.187091	0.851589	0.989617
Rv1594	4947.86	-0.147523	0.141918	-1.03949	0.298575	0.810017
Rv1595	6147.57	-0.045147	0.12229	-0.369179	0.711994	0.97144
Rv1596	3690.5	0.0351574	0.151009	0.232817	0.815904	0.989473
Rv1597	576.735	0.0546196	0.171124	0.319181	0.749589	0.978203
Rv1598c	302.832	-0.0870563	0.201738	-0.431531	0.666083	0.959782
Rv1599	1006.66	0.128786	0.151306	0.851167	0.394676	0.874843
Rv1600	520.473	-0.10526	0.170851	-0.616095	0.537832	0.930527
Rv1601	311.201	-0.184482	0.195886	-0.941782	0.346304	0.840096
Rv1602	243.433	0.0360053	0.235209	0.153078	0.878337	0.994524
Rv1603	555.706	0.169983	0.17987	0.945035	0.344641	0.838842
Rv1604	676.786	0.063633	0.166788	0.381521	0.702817	0.970888
Rv1605	648.864	0.178377	0.174059	1.02481	0.305453	0.816993
Rv1606	112.166	0.288473	0.311198	0.926977	0.353939	0.843438
Rv1607	415.188	0.52554	0.20975	2.50555	0.012226	0.177077
Rv1608c	354.22	-0.105827	0.214955	-0.492319	0.622494	0.951201
Rv1609	1468.44	-0.142867	0.153883	-0.928415	0.353192	0.843438
Rv1610	348.796	0.135452	0.234935	0.576549	0.564244	0.937048
Rv1611	3003.5	0.322061	0.142972	2.25261	0.0242836	0.275059
Rv1612	3146.37	0.248975	0.156682	1.58904	0.112051	0.593686
Rv1613	4242.01	0.161678	0.169706	0.952695	0.340744	0.837259
Rv1614	6029.5	0.27135	0.151123	1.79555	0.0725656	0.482195
Rv1615	997.732	-0.0646695	0.162671	-0.397548	0.690963	0.968721
Rv1616	365.162	0.112704	0.20628	0.546363	0.584816	0.944518
Rv1617	2630.87	-0.0733795	0.129332	-0.567375	0.570459	0.939685
Rv1618	1588.7	0.0522603	0.164619	0.317461	0.750894	0.978849
Rv1619	273.169	-0.0873197	0.210847	-0.414137	0.678774	0.963415
Rv1620c	855.23	0.167658	0.45057	0.372102	0.709817	0.97144
Rv1621c	1045.72	0.27673	0.173162	1.5981	0.11002	0.58733
Rv1622c	568.283	0.00486864	0.513601	0.00947943	0.992437	0.999093
Rv1623c	1786.79	0.100493	0.479364	0.209639	0.83395	0.989473
Rv1624c	586.647	-0.296999	0.191547	-1.55053	0.121015	0.615288
Rv1625c	1133.4	0.0762383	0.147851	0.515642	0.606104	0.948838
Rv1626	2425.41	-0.0400431	0.135904	-0.294642	0.768268	0.982112
Rv1627c	1134.9	-0.158986	0.146845	-1.08268	0.278952	0.80213
Rv1628c	483.819	-0.438195	0.19377	-2.26142	0.023733	0.272323
Rv1629	1082.49	0.177849	0.145424	1.22297	0.22134	0.762203
Rv1630	14109.3	-0.352043	0.12224	-2.87992	0.00397775	0.0812565
Rv1631	2081.1	-0.165067	0.158148	-1.04375	0.296601	0.80976
Rv1632c	268.926	-0.040362	0.210946	-0.191338	0.848261	0.989617
Rv1633	2115.05	0.0132292	0.133794	0.098877	0.921236	0.998908
Rv1634	1095.95	0.155575	0.146634	1.06098	0.2887	0.80976
Rv1635c	441.812	-0.102406	0.177109	-0.578213	0.56312	0.935869
Rv1636	352.242	-0.0777986	0.18881	-0.412047	0.680305	0.963606
Rv1637c	480.029	-0.131312	0.173794	-0.755564	0.449911	0.901467
Rv1638	2294.28	0.0683285	0.133718	0.510988	0.609359	0.948838
Rv1638A	588.644	-0.522002	0.176789	-2.95269	0.00315023	0.0695807
Rv1639c	7989.38	-0.321569	0.132336	-2.42995	0.0151011	0.20685
Rv1640c	982.411	-0.136466	0.153321	-0.890072	0.373427	0.859605
Rv1641	8444.7	-0.535352	0.17045	-3.14081	0.00168479	0.0431453
Rv1642	1018.27	-0.619937	0.159672	-3.88257	0.000103358	0.00434842
Rv1643	3759.65	-0.52429	0.154354	-3.39667	0.000682123	0.0213329
Rv1644	2972.63	-0.271345	0.140455	-1.9319	0.053372	0.417294
Rv1645c	211.197	0.26004	0.231143	1.12501	0.260583	0.791152
Rv1646	888.722	-0.312346	0.169245	-1.84553	0.0649606	0.458559
Rv1647	235.504	-0.118187	0.216956	-0.544752	0.585924	0.944518
Rv1648	514.476	-0.124579	0.169228	-0.736161	0.461633	0.902191
Rv1649	543.464	-0.153218	0.17361	-0.88254	0.377485	0.862563
Rv1650	2463.39	-0.0252613	0.131251	-0.192465	0.847378	0.989617
Rv1651c	663.219	0.131024	0.167488	0.782289	0.434045	0.892625
Rv1652	106.509	0.034625	0.299967	0.115429	0.908105	0.996926
Rv1653	248.711	0.186842	0.21608	0.86469	0.387209	0.866426
Rv1654	271.505	0.00301121	0.217519	0.0138434	0.988955	0.999093
Rv1655	240.388	-0.0461686	0.214087	-0.215653	0.829258	0.989473
Rv1656	191.2	-0.0577542	0.238976	-0.241674	0.809033	0.988532
Rv1657	65.2233	-0.066215	0.384134	-0.172375	0.863143	0.991628
Rv1658	1247.01	-0.163129	0.140709	-1.15933	0.24632	0.775765
Rv1659	608.628	-0.0431544	0.162776	-0.265116	0.79092	0.987474
Rv1660	444.766	-0.13672	0.182027	-0.751095	0.452595	0.902001
Rv1661	3340.21	-0.0507763	0.145331	-0.349383	0.726802	0.97144
Rv1662	1986.45	-0.0265934	0.155537	-0.170978	0.864241	0.991628
Rv1663	460.107	-0.0144782	0.191217	-0.0757161	0.939645	0.998908
Rv1664	797.802	0.0710081	0.179655	0.395246	0.692661	0.968721
Rv1665	253.207	0.425692	0.221823	1.91907	0.054976	0.42493
Rv1666c	249.617	0.0898715	0.215614	0.416817	0.676812	0.962227
Rv1667c	105.614	0.0346885	0.320647	0.108183	0.913851	0.997329
Rv1668c	458.889	0.113835	0.178452	0.637902	0.523538	0.926017
Rv1670	32.8746	0.146042	0.533095	0.273951	0.784122	NA
Rv1671	24.8066	-0.0605993	0.567125	-0.106854	0.914905	NA
Rv1672c	269.339	-0.392741	0.22585	-1.73894	0.082045	0.515004
Rv1673c	49.9323	-0.451882	0.427898	-1.05605	0.290945	0.80976
Rv1676	1249.18	0.0867466	0.146065	0.593888	0.552587	0.932586
Rv1677	845.041	0.158284	0.158435	0.999047	0.317772	0.818108
Rv1678	949.993	-0.105396	0.172538	-0.610859	0.541293	0.930527
Rv1679	1094.39	0.0544153	0.157237	0.346071	0.729289	0.97144
Rv1680	388.367	-0.0333353	0.183386	-0.181777	0.855758	0.989884
Rv1681	323.247	0.0433118	0.197165	0.219673	0.826126	0.989473
Rv1682	116.497	-0.131952	0.319448	-0.413062	0.679561	0.963415
Rv1683	2738.62	0.0761792	0.13365	0.569988	0.568686	0.939525
Rv1684	50.0969	0.0600045	0.419595	0.143006	0.886286	0.994524
Rv1685c	68.2731	-0.279301	0.355365	-0.785955	0.431894	0.891538
Rv1686c	71.7356	-0.215322	0.34631	-0.621762	0.534098	0.930527
Rv1687c	71.4512	-0.227041	0.346421	-0.655392	0.512215	0.92019
Rv1688	35.9922	-0.0609453	0.479859	-0.127007	0.898935	NA
Rv1689	826.243	-0.0180905	0.160682	-0.112585	0.910359	0.996926
Rv1690	202.236	-0.125496	0.228155	-0.550047	0.582287	0.944518
Rv1691	202.09	0.203323	0.230367	0.882605	0.37745	0.862563
Rv1692	482.316	0.151643	0.174061	0.871202	0.383644	0.865177
Rv1693	97.2694	0.332689	0.320407	1.03833	0.299115	0.810017
Rv1694	689.058	0.0110559	0.168122	0.0657612	0.947568	0.998908
Rv1695	974.351	0.0986991	0.161123	0.61257	0.54016	0.930527
Rv1696	1223.54	0.193754	0.15111	1.2822	0.199773	0.737726
Rv1697	5538.63	0.0718144	0.126426	0.568037	0.57001	0.939685
Rv1698	1388.02	0.246716	0.14406	1.71259	0.0867872	0.531059
Rv1699	2221.88	-0.262441	0.135134	-1.94209	0.0521264	0.411008
Rv1700	548.553	-0.204752	0.17513	-1.16914	0.242346	0.77542
Rv1701	540.885	-0.0802072	0.167404	-0.479124	0.63185	0.951201
Rv1702c	141.846	0.187318	0.319395	0.586478	0.557555	0.933396
Rv1703c	1103.43	0.0919482	0.147753	0.62231	0.533738	0.930527
Rv1704c	1280.64	-0.0523472	0.141632	-0.369599	0.711681	0.97144
Rv1705c	39.1791	-0.253833	0.459396	-0.552536	0.580581	0.944518
Rv1706c	67.0833	0.131578	0.368573	0.356994	0.721096	0.97144
Rv1707	1105.78	-0.11993	0.146702	-0.817508	0.413638	0.884451
Rv1708	915.028	0.0313084	0.149293	0.209711	0.833894	0.989473
Rv1709	912.813	0.182452	0.16583	1.10023	0.271231	0.795806
Rv1710	664.026	0.0109054	0.162447	0.0671317	0.946477	0.998908
Rv1711	712.573	0.141491	0.178989	0.790503	0.429234	0.890579
Rv1712	828.099	0.177497	0.1997	0.888821	0.374099	0.859605
Rv1713	1859.15	0.0723032	0.140802	0.513509	0.607596	0.948838
Rv1714	148.009	-0.0534012	0.259174	-0.206044	0.836757	0.989617
Rv1715	113.791	0.173929	0.288716	0.602424	0.546892	0.930527
Rv1716	174.724	0.101127	0.241246	0.419188	0.675079	0.962227
Rv1717	26.6951	0.303315	0.591648	0.512662	0.608188	NA
Rv1718	126.707	-0.0261699	0.272313	-0.0961021	0.92344	0.998908
Rv1719	102.731	-0.105601	0.299326	-0.352795	0.724242	0.97144
Rv1722	453.146	-0.0776789	0.177625	-0.437321	0.661879	0.958894
Rv1723	96.6091	0.309502	0.312688	0.989813	0.322266	0.82197
Rv1724c	95.8909	0.0203093	0.306332	0.0662982	0.94714	0.998908
Rv1725c	154.453	0.161433	0.255597	0.631592	0.527654	0.928649
Rv1728c	514.729	0.0651487	0.171527	0.379815	0.704082	0.971059
Rv1729c	199.313	-0.0481454	0.229547	-0.209741	0.83387	0.989473
Rv1730c	174.521	0.393535	0.241118	1.63213	0.102652	0.571091
Rv1731	916.644	-0.174363	0.183945	-0.947906	0.343177	0.838576
Rv1732c	633.743	-0.0984845	0.167288	-0.588714	0.556053	0.933396
Rv1733c	176.716	-1.74854	0.279467	-6.25672	3.93163e-10	7.31283e-08
Rv1736c	362.336	-2.20966	0.216781	-10.193	2.13009e-24	2.50925e-21
Rv1737c	665.089	-1.93749	0.207117	-9.35454	8.39617e-21	7.41802e-18
Rv1738	673.432	-1.14087	0.201529	-5.66107	1.50432e-08	1.96898e-06
Rv1739c	114.74	0.0546613	0.285912	0.191182	0.848383	0.989617
Rv1741	68.3174	0.201226	0.385157	0.522453	0.601355	0.948838
Rv1742	140.901	0.0476551	0.271832	0.175311	0.860835	0.990314
Rv1743	920.013	0.0202808	0.150453	0.134798	0.892771	0.994524
Rv1746	575.593	-0.0236266	0.17244	-0.137013	0.89102	0.994524
Rv1747	3304.3	0.171724	0.132521	1.29583	0.195034	0.731689
Rv1748	135.876	0.0941849	0.272549	0.34557	0.729666	0.97144
Rv1749c	231.026	0.38098	0.217956	1.74797	0.0804697	0.507822
Rv1750c	234.763	-0.0395987	0.21976	-0.18019	0.857003	0.989884
Rv1751	2415.23	0.356635	0.145997	2.44275	0.014576	0.202801
Rv1752	113.025	0.256977	0.288091	0.891998	0.372394	0.859605
Rv1753c	457.565	-0.282129	0.188011	-1.5006	0.133459	0.634604
Rv1754c	645.44	-0.0809204	0.174273	-0.464331	0.64241	0.951615
Rv1756c	41.8237	0.190118	0.479613	0.396398	0.691811	0.968721
Rv1757c	27.0543	0.0286153	0.544913	0.0525135	0.95812	NA
Rv1759c	77.8379	0.125239	0.362967	0.345043	0.730062	0.97144
Rv1760	331.402	0.269681	0.202804	1.32976	0.183596	0.720121
Rv1761c	28.2329	-0.270367	0.538278	-0.502281	0.61547	NA
Rv1762c	205.606	-0.0828889	0.242808	-0.341376	0.732821	0.971778
Rv1763	33.4464	-0.0721446	0.491405	-0.146813	0.88328	NA
Rv1764	37.5513	-0.495131	0.471009	-1.05121	0.29316	NA
Rv1765c	434.894	0.277829	0.18986	1.46334	0.143374	0.647836
Rv1766	85.6671	-0.216199	0.320511	-0.674545	0.499965	0.915232
Rv1767	53.5189	-0.00596757	0.404622	-0.0147485	0.988233	0.999093
Rv1768	706.311	-0.0157367	0.16973	-0.0927159	0.926129	0.998908
Rv1769	1876.46	0.0971733	0.14612	0.665023	0.506036	0.918506
Rv1770	1820.88	0.00755036	0.154386	0.0489059	0.960994	0.998908
Rv1771	1218.85	-0.0260909	0.144852	-0.180121	0.857057	0.989884
Rv1772	461.504	-0.239621	0.177539	-1.34968	0.177118	0.708071
Rv1773c	55.7963	0.0519679	0.387799	0.134007	0.893397	0.994524
Rv1774	349.069	-0.120926	0.190405	-0.635097	0.525365	0.927393
Rv1775	708.47	-0.185244	0.160024	-1.15761	0.247025	0.776678
Rv1777	50.8868	0.206074	0.422301	0.487978	0.625565	0.951201
Rv1778c	36.7173	0.235157	0.472456	0.497733	0.618672	NA
Rv1779c	252.908	0.0270681	0.225468	0.120053	0.904441	0.996926
Rv1780	558.679	-0.0891377	0.172881	-0.515602	0.606132	0.948838
Rv1781c	130.222	0.52257	0.272665	1.91653	0.0552976	0.42493
Rv1782	3822.42	0.0289954	0.130666	0.221904	0.824389	0.989473
Rv1783	10136	-0.0396158	0.122989	-0.322109	0.74737	0.978203
Rv1785c	177.853	0.0912855	0.245037	0.372537	0.709493	0.97144
Rv1787	171.285	-0.0308449	0.242504	-0.127193	0.898787	0.995478
Rv1789	1854.31	-0.225917	0.134676	-1.67749	0.0934474	0.547667
Rv1790	73.8833	-0.215824	0.34792	-0.620326	0.535043	0.930527
Rv1791	179.133	-0.544101	0.270133	-2.0142	0.0439888	0.386625
Rv1793	2316.85	-0.186183	0.154289	-1.20671	0.227543	0.766444
Rv1794	5101.64	-0.330248	0.134236	-2.46021	0.0138857	0.194357
Rv1795	3142.57	-0.146004	0.145896	-1.00074	0.316954	0.818108
Rv1796	4435.77	-0.0440839	0.124354	-0.354503	0.722962	0.97144
Rv1797	5530.38	0.0115662	0.135327	0.0854685	0.931889	0.998908
Rv1798	3087.73	-0.0338615	0.16282	-0.20797	0.835253	0.989617
Rv1800	344.161	-0.19274	0.206699	-0.932469	0.351094	0.843438
Rv1802	42.9652	0.284981	0.439568	0.648321	0.516777	0.924343
Rv1803c	329.923	-0.14295	0.194777	-0.733916	0.463	0.902191
Rv1807	63.3469	-0.227193	0.397651	-0.571338	0.567771	0.939373
Rv1808	198.874	0.482663	0.231554	2.08445	0.0371189	0.346359
Rv1809	581.151	0.0915058	0.188412	0.485669	0.627202	0.951201
Rv1810	664.066	-0.258347	0.188579	-1.36997	0.170698	0.694184
Rv1811	226.174	0.0486502	0.221214	0.219924	0.825931	0.989473
Rv1812c	529.894	-0.309351	0.173569	-1.78229	0.0747014	0.487976
Rv1813c	85.1513	-1.47884	0.356624	-4.14678	3.37185e-05	0.00172698
Rv1814	280.634	-0.086	0.202976	-0.423696	0.671788	0.962227
Rv1815	3556.65	-0.133452	0.137149	-0.973049	0.330529	0.827845
Rv1816	629.367	0.140582	0.189295	0.742661	0.457687	0.902191
Rv1817	258.375	0.252277	0.21603	1.16779	0.242891	0.77542
Rv1818c	418.681	-0.0776605	0.178628	-0.434761	0.663736	0.959782
Rv1819c	587.632	-0.221677	0.182914	-1.21192	0.225545	0.764935
Rv1820	1214.51	-0.0700073	0.145776	-0.48024	0.631056	0.951201
Rv1821	7811.8	0.0750319	0.12495	0.600494	0.548177	0.930527
Rv1822	425.261	0.0895352	0.184559	0.48513	0.627584	0.951201
Rv1823	388.487	-0.00857845	0.183055	-0.0468626	0.962623	0.998908
Rv1824	139.455	-0.0191367	0.269525	-0.0710017	0.943396	0.998908
Rv1825	792.569	0.00295187	0.152682	0.0193334	0.984575	0.999093
Rv1826	769.909	-0.328628	0.174492	-1.88334	0.0596538	0.44526
Rv1827	3446.38	-0.0654529	0.126881	-0.515859	0.605953	0.948838
Rv1828	1809.84	-0.122968	0.167586	-0.733762	0.463094	0.902191
Rv1829	1109	-0.0992946	0.151242	-0.656527	0.511485	0.92019
Rv1830	1303.69	-0.124259	0.15994	-0.776908	0.437213	0.8965
Rv1831	298.126	-0.13665	0.214084	-0.638302	0.523277	0.926017
Rv1832	2593.52	0.0472387	0.136494	0.346087	0.729277	0.97144
Rv1833c	297.474	-0.437478	0.208561	-2.0976	0.0359402	0.340276
Rv1834	202.582	-0.112682	0.227971	-0.49428	0.621108	0.951201
Rv1835c	573.796	0.209936	0.180322	1.16423	0.244333	0.77542
Rv1836c	3622	0.215145	0.130038	1.65447	0.0980315	0.565161
Rv1837c	6046.69	0.0278846	0.125274	0.222589	0.823856	0.989473
Rv1838c	59.4509	-0.0425403	0.39447	-0.107842	0.914121	0.997329
Rv1839c	53.5464	-0.280603	0.397393	-0.706109	0.480121	0.912339
Rv1840c	48.9278	0.44998	0.426477	1.05511	0.291375	0.80976
Rv1841c	1169.41	0.194986	0.147587	1.32116	0.186449	0.724814
Rv1842c	774.785	0.255212	0.162414	1.57137	0.116097	0.603714
Rv1843c	2596.09	0.210662	0.140118	1.50346	0.13272	0.633959
Rv1844c	2062.23	-0.0260252	0.141687	-0.18368	0.854264	0.989617
Rv1845c	828.808	0.0217317	0.163973	0.132532	0.894563	0.994524
Rv1846c	1640.85	0.386818	0.151982	2.54516	0.0109227	0.166383
Rv1847	302.689	0.215037	0.203427	1.05707	0.290477	0.80976
Rv1848	195.479	0.0992615	0.262681	0.377879	0.705521	0.97144
Rv1849	110.231	-0.12757	0.295248	-0.432077	0.665685	0.959782
Rv1850	1142.18	0.0523286	0.15671	0.333921	0.738439	0.974411
Rv1851	94.4923	0.161543	0.320799	0.503564	0.614567	0.950265
Rv1852	256.01	0.0124483	0.212177	0.0586694	0.953215	0.998908
Rv1853	241.684	0.0113111	0.223982	0.0504998	0.959724	0.998908
Rv1854c	767.761	0.303872	0.154373	1.96843	0.0490181	0.402861
Rv1855c	916.62	0.213781	0.149528	1.42971	0.152801	0.666943
Rv1856c	1270.89	-0.72343	0.149052	-4.85354	1.21277e-06	9.96729e-05
Rv1857	751.015	-0.191179	0.162362	-1.17749	0.239	0.775192
Rv1858	152.046	-0.209654	0.258927	-0.809701	0.418112	0.887002
Rv1859	417.967	0.179343	0.20427	0.877972	0.379959	0.864911
Rv1860	1023.85	-0.197718	0.169107	-1.16919	0.242328	0.77542
Rv1861	94.9703	0.147562	0.309571	0.476665	0.633601	0.951201
Rv1862	413.073	0.142714	0.180705	0.789765	0.429665	0.890579
Rv1863c	2589.83	-0.102964	0.131259	-0.784433	0.432786	0.892458
Rv1864c	203.841	0.0161804	0.226705	0.071372	0.943102	0.998908
Rv1865c	172.542	-0.0218657	0.246847	-0.0885803	0.929415	0.998908
Rv1866	441.371	-0.227045	0.186582	-1.21686	0.223656	0.763357
Rv1867	312.286	0.10786	0.196048	0.550174	0.5822	0.944518
Rv1868	379.829	0.171596	0.200719	0.854907	0.392603	0.874264
Rv1869c	2883.14	-0.0477332	0.131301	-0.363542	0.7162	0.97144
Rv1870c	2786.05	0.00778172	0.144289	0.0539313	0.95699	0.998908
Rv1871c	8669.72	0.00675206	0.13966	0.0483464	0.96144	0.998908
Rv1872c	51199.5	-0.256678	0.12487	-2.05557	0.039824	0.360867
Rv1874	279.177	0.00426831	0.203033	0.0210228	0.983227	0.999093
Rv1875	275.517	-0.0453229	0.207167	-0.218775	0.826825	0.989473
Rv1876	799.075	-0.319263	0.17523	-1.82197	0.0684591	0.470932
Rv1877	1088.31	-0.0413035	0.158484	-0.260616	0.794388	0.988162
Rv1878	223.438	-0.088478	0.219881	-0.40239	0.687397	0.967818
Rv1879	125.878	-0.0833741	0.27348	-0.304864	0.76047	0.982112
Rv1880c	2004.73	-0.0736737	0.144851	-0.508617	0.61102	0.949704
Rv1881c	477.254	-0.202196	0.185139	-1.09213	0.274775	0.79803
Rv1882c	692.347	-0.0943728	0.157994	-0.597319	0.550294	0.930776
Rv1883c	1862.26	0.0115562	0.147083	0.0785694	0.937375	0.998908
Rv1884c	4719.77	-0.0991388	0.136608	-0.725717	0.468012	0.905991
Rv1885c	379.566	-0.243256	0.188356	-1.29147	0.19654	0.734997
Rv1886c	6020.91	-0.431963	0.159332	-2.71109	0.00670619	0.120917
Rv1887	3722.85	0.00125371	0.139428	0.00899184	0.992826	0.999093
Rv1888c	210.956	-0.166208	0.23546	-0.705887	0.480258	0.912339
Rv1889c	33.081	0.684603	0.499671	1.37011	0.170654	NA
Rv1890c	62.7242	0.42493	0.374763	1.13386	0.256852	0.786479
Rv1891	806.355	-0.0625663	0.158323	-0.395181	0.692709	0.968721
Rv1892	127.95	-0.248295	0.274276	-0.905278	0.365318	0.85499
Rv1893	176.605	-0.210222	0.241358	-0.870996	0.383756	0.865177
Rv1894c	242.557	-0.18927	0.219098	-0.863859	0.387665	0.866426
Rv1895	140.426	-0.467	0.281682	-1.6579	0.0973375	0.563854
Rv1896c	422.132	-0.0238897	0.179225	-0.133295	0.89396	0.994524
Rv1897c	51.3172	0.208643	0.406909	0.512751	0.608125	0.948838
Rv1898	178.96	0.171809	0.25359	0.677506	0.498085	0.914062
Rv1899c	1492.79	0.273649	0.148064	1.84817	0.0645773	0.458559
Rv1900c	1082.66	0.112303	0.146415	0.76702	0.44307	0.897621
Rv1901	1576.72	0.130595	0.137394	0.950516	0.34185	0.837259
Rv1902c	227.826	-0.155528	0.219735	-0.707798	0.47907	0.912339
Rv1903	115.539	0.192406	0.324622	0.592708	0.553376	0.932586
Rv1904	607.975	-0.299864	0.175337	-1.71021	0.0872264	0.53148
Rv1905c	480.911	0.0233652	0.186564	0.125239	0.900334	0.99588
Rv1906c	1183.72	0.126477	0.180557	0.700483	0.483626	0.912694
Rv1907c	247.914	-0.10915	0.212922	-0.512631	0.608209	0.948838
Rv1908c	7874.13	-0.269777	0.137389	-1.96359	0.0495771	0.404867
Rv1909c	107.159	-0.100167	0.290952	-0.344273	0.730641	0.97144
Rv1910c	96.2933	0.0757588	0.308272	0.245754	0.805873	0.988532
Rv1911c	293.262	0.239038	0.201548	1.18601	0.235619	0.772429
Rv1912c	199.192	0.0903023	0.231636	0.389846	0.696651	0.969277
Rv1913	65.8831	0.380105	0.371741	1.0225	0.306544	0.816993
Rv1914c	118.411	0.115493	0.286149	0.403611	0.686499	0.966972
Rv1915	1346.92	-0.0909842	0.151148	-0.601956	0.547204	0.930527
Rv1916	543.551	0.135009	0.169749	0.795344	0.426414	0.890579
Rv1917c	155.216	-0.262918	0.262583	-1.00128	0.316694	0.818108
Rv1918c	1337.52	-0.415761	0.159313	-2.60971	0.00906186	0.147579
Rv1919c	536.532	-0.112696	0.172475	-0.653402	0.513497	0.9207
Rv1920	364.954	-0.263892	0.187694	-1.40597	0.159733	0.676665
Rv1921c	51.4012	0.209903	0.408896	0.513341	0.607713	0.948838
Rv1922	182.014	0.0655662	0.248061	0.264315	0.791537	0.987474
Rv1923	1712.25	-0.052433	0.144082	-0.363911	0.715925	0.97144
Rv1924c	175.55	0.310551	0.280782	1.10602	0.268717	0.795806
Rv1925	10314.6	0.0857517	0.120019	0.714482	0.474929	0.910195
Rv1926c	611.418	-0.600268	0.218139	-2.75177	0.00592747	0.109962
Rv1927	179.841	0.189906	0.242213	0.784047	0.433013	0.892458
Rv1928c	55.2335	0.524841	0.400599	1.31014	0.190148	0.72672
Rv1929c	217.844	0.22981	0.243221	0.944858	0.344731	0.838842
Rv1931c	51.1637	-0.0232252	0.403178	-0.0576053	0.954063	0.998908
Rv1932	1706.63	0.129837	0.150144	0.864747	0.387178	0.866426
Rv1934c	46.6014	-0.00842843	0.424999	-0.0198316	0.984178	0.999093
Rv1935c	72.707	-0.13123	0.344312	-0.381138	0.703101	0.970888
Rv1936	121.585	0.0620325	0.283174	0.219061	0.826602	0.989473
Rv1937	231.49	0.0530691	0.221401	0.239697	0.810565	0.988532
Rv1938	131.385	-0.0980322	0.278499	-0.352002	0.724837	0.97144
Rv1939	45.8907	-0.157205	0.451889	-0.347883	0.727928	0.97144
Rv1940	95.2096	-0.150904	0.319843	-0.471805	0.637066	0.951201
Rv1941	195.038	0.356025	0.233417	1.52528	0.12719	0.625741
Rv1942c	47.5519	0.0688469	0.462135	0.148976	0.881573	0.994524
Rv1943c	141.001	0.0761608	0.266948	0.285302	0.775413	0.982912
Rv1944c	84.9317	-0.203379	0.330266	-0.615803	0.538025	0.930527
Rv1945	181.029	0.449872	0.250325	1.79715	0.0723114	0.482195
Rv1947	197.235	0.263846	0.238295	1.10722	0.268197	0.795806
Rv1948c	34.8632	0.0718303	0.535715	0.134083	0.893337	NA
Rv1949c	39.638	0.0723601	0.500254	0.144647	0.88499	0.994524
Rv1950c	32.9398	0.112657	0.496732	0.226797	0.820582	NA
Rv1952	90.8433	-0.389701	0.319325	-1.22039	0.222317	0.762785
Rv1953	58.8047	-0.00877284	0.379724	-0.0231032	0.981568	0.999093
Rv1954A	207.434	-0.30922	0.24745	-1.24963	0.211436	0.74647
Rv1955	67.7223	-0.157227	0.357131	-0.44025	0.659756	0.957572
Rv1956	139.703	-0.185519	0.268365	-0.691296	0.48938	0.912694
Rv1957	221.16	-0.362619	0.277215	-1.30808	0.190847	0.726782
Rv1959c	67.031	0.0851586	0.357487	0.238214	0.811715	0.988831
Rv1960c	47.0133	0.107855	0.434556	0.248196	0.803982	0.988532
Rv1961	34.6508	-0.436361	0.486463	-0.897008	0.369715	NA
Rv1962A	79.7832	-0.218256	0.339523	-0.642833	0.520333	0.924596
Rv1962c	126.456	-0.187026	0.284828	-0.656627	0.511421	0.92019
Rv1963c	168.063	-0.0334655	0.242991	-0.137723	0.890459	0.994524
Rv1964	81.8406	0.0788288	0.346564	0.227458	0.820067	0.989473
Rv1965	82.5371	0.0774832	0.328724	0.235709	0.813659	0.98928
Rv1966	91.1764	0.0579668	0.321954	0.180047	0.857116	0.989884
Rv1967	59.5351	-0.104586	0.411926	-0.253895	0.799577	0.988532
Rv1968	79.1941	0.023584	0.331651	0.0711111	0.943309	0.998908
Rv1969	52.8633	0.149911	0.398593	0.3761	0.706843	0.97144
Rv1970	104.84	0.401055	0.307507	1.30422	0.19216	0.728486
Rv1971	149.502	0.0162651	0.2579	0.0630674	0.949713	0.998908
Rv1972	53.3669	0.237279	0.418771	0.566609	0.57098	0.939685
Rv1976c	125.052	-0.0806594	0.276279	-0.29195	0.770325	0.982112
Rv1977	421.813	-0.197154	0.186077	-1.05953	0.289359	0.80976
Rv1978	185.359	0.090865	0.25763	0.352695	0.724317	0.97144
Rv1979c	1373.19	0.0234774	0.166526	0.140983	0.887883	0.994524
Rv1980c	2958.73	-0.0366815	0.146341	-0.250658	0.802079	0.988532
Rv1981c	1007.41	-0.618322	0.174847	-3.53637	0.000405664	0.0133983
Rv1982A	226.319	-0.0296967	0.259167	-0.114585	0.908774	0.996926
Rv1982c	86.5803	0.114907	0.320284	0.358767	0.71977	0.97144
Rv1983	538.74	0.210698	0.184774	1.1403	0.254162	0.783276
Rv1984c	368.475	0.0868264	0.189222	0.45886	0.646334	0.953482
Rv1985c	83.3411	0.464543	0.340131	1.36577	0.17201	0.697114
Rv1986	144.268	0.200314	0.279711	0.716145	0.473902	0.909905
Rv1987	686.225	-0.0875189	0.173043	-0.505764	0.613022	0.949704
Rv1988	196.574	-0.0300273	0.234441	-0.12808	0.898085	0.995478
Rv1989c	176.778	-0.523478	0.240684	-2.17496	0.0296332	0.307107
Rv1990c	148.222	-0.435587	0.264078	-1.64947	0.0990523	0.566264
Rv1991A	43.2446	-0.0518162	0.440293	-0.117686	0.906317	0.996926
Rv1991c	62.042	-0.0156158	0.376095	-0.0415208	0.966881	0.998908
Rv1992c	634.179	-0.180116	0.161059	-1.11832	0.263429	0.792978
Rv1993c	45.7762	-0.387005	0.489906	-0.789959	0.429552	0.890579
Rv1994c	77.679	0.000365144	0.355769	0.00102635	0.999181	0.999747
Rv1996	1033.92	-0.907007	0.164749	-5.50537	3.68389e-08	4.48926e-06
Rv1997	212.086	-1.26655	0.235238	-5.3841	7.2809e-08	8.04084e-06
Rv1998c	127.31	0.0574056	0.292932	0.195969	0.844635	0.989617
Rv2000	203.148	-0.209643	0.235636	-0.889689	0.373633	0.859605
Rv2001	77.1136	-0.223638	0.347751	-0.643099	0.52016	0.924596
Rv2002	306.109	-0.215302	0.203854	-1.05616	0.290896	0.80976
Rv2003c	119.655	-0.0908386	0.284758	-0.319003	0.749725	0.978203
Rv2004c	501.614	-0.258804	0.170963	-1.5138	0.130076	0.627877
Rv2005c	722.994	-0.807931	0.164857	-4.90079	9.5452e-07	8.2275e-05
Rv2006	745.433	-0.0954718	0.158954	-0.600627	0.548088	0.930527
Rv2007c	205.419	-1.60788	0.252074	-6.37861	1.78703e-10	3.9471e-08
Rv2008c	28.5253	0.246302	0.532903	0.46219	0.643945	NA
Rv2009	286.31	0.580922	0.228099	2.54679	0.0108718	0.166324
Rv2010	171.515	0.562371	0.291402	1.92988	0.0536216	0.418042
Rv2015c	506.891	0.168978	0.171047	0.987901	0.323201	0.82197
Rv2016	110.345	-0.00245074	0.29975	-0.00817593	0.993477	0.999093
Rv2017	120.65	-0.486718	0.282509	-1.72284	0.0849173	0.523731
Rv2018	257.42	0.0622711	0.234573	0.265466	0.790651	0.987474
Rv2019	45.7211	0.291661	0.428529	0.68061	0.496118	0.914062
Rv2020c	69.3045	-0.554308	0.353363	-1.56866	0.116727	0.603971
Rv2021c	204.276	-0.422851	0.231858	-1.82375	0.0681901	0.470671
Rv2022c	159.501	-0.527684	0.250828	-2.10377	0.0353987	0.340163
Rv2023c	87.2045	0.0443545	0.336613	0.131767	0.895169	0.994524
Rv2024c	965.345	0.0258997	0.155334	0.166735	0.867578	0.992561
Rv2025c	61.1781	-0.672369	0.37602	-1.78812	0.0737567	0.484982
Rv2026c	153.386	-0.552844	0.255472	-2.16401	0.0304634	0.312051
Rv2027c	502.728	-0.353215	0.183088	-1.92921	0.0537044	0.418042
Rv2028c	30.41	-0.628671	0.517936	-1.2138	0.224824	NA
Rv2029c	67.1292	-1.80808	0.374248	-4.83123	1.35695e-06	0.000108988
Rv2030c	1604.9	-2.55509	0.47428	-5.38731	7.15213e-08	8.04084e-06
Rv2031c	2575.84	-1.77881	0.172163	-10.3322	5.04102e-25	8.90748e-22
Rv2032	456.869	-1.75913	0.21119	-8.32959	8.11252e-17	5.19407e-14
Rv2033c	344.506	0.11316	0.207554	0.545208	0.585611	0.944518
Rv2034	32.3701	-0.268506	0.501797	-0.535088	0.592589	NA
Rv2035	97.4335	-0.359906	0.303817	-1.18461	0.23617	0.772801
Rv2036	156.405	-0.419501	0.250077	-1.67749	0.0934469	0.547667
Rv2037c	285.09	0.683415	0.211906	3.22509	0.00125934	0.0353214
Rv2038c	135.501	0.384264	0.284203	1.35208	0.176351	0.707924
Rv2039c	106.13	0.460397	0.300128	1.534	0.125029	0.621452
Rv2040c	208.338	0.427134	0.229635	1.86006	0.0628776	0.454416
Rv2041c	231.06	0.204744	0.217962	0.939357	0.347547	0.840772
Rv2042c	237.59	0.150818	0.215382	0.700239	0.483778	0.912694
Rv2043c	653.1	0.329747	0.168963	1.9516	0.050986	0.408463
Rv2045c	1065.16	-0.0599595	0.147317	-0.407009	0.684001	0.966131
Rv2046	306.708	-0.0485111	0.196601	-0.246749	0.805102	0.988532
Rv2047c	1044.03	0.128052	0.164824	0.776905	0.437215	0.8965
Rv2048c	13234.3	0.0149578	0.140117	0.106752	0.914986	0.997329
Rv2049c	71.4811	0.371334	0.349457	1.0626	0.287962	0.80976
Rv2050	231.84	-0.120761	0.22439	-0.538175	0.590456	0.945421
Rv2051c	4414.64	0.275123	0.153068	1.7974	0.0722724	0.482195
Rv2052c	922.626	0.495844	0.162362	3.05395	0.00225849	0.0535671
Rv2053c	460.04	0.563164	0.187538	3.00294	0.00267387	0.0613602
Rv2054	1015.46	-0.0847206	0.169116	-0.500961	0.616399	0.950821
Rv2059	113.271	0.237377	0.332683	0.713523	0.475522	0.910307
Rv2061c	527.155	-0.164449	0.17126	-0.960229	0.33694	0.83444
Rv2062c	1945.5	0.404432	0.143418	2.81996	0.00480289	0.0942968
Rv2063	33.8753	0.00103997	0.50358	0.00206516	0.998352	NA
Rv2064	394.012	0.0206683	0.186279	0.110953	0.911653	0.996926
Rv2065	272.006	-0.0269354	0.204448	-0.131747	0.895184	0.994524
Rv2066	688.832	0.101963	0.159485	0.639328	0.52261	0.925313
Rv2067c	716.106	-0.0331858	0.165213	-0.200866	0.840803	0.989617
Rv2068c	954.248	-0.0877145	0.160868	-0.545257	0.585577	0.944518
Rv2069	524.907	0.238907	0.218297	1.09441	0.273774	0.796967
Rv2070c	120.728	-0.209215	0.277736	-0.753285	0.451279	0.902001
Rv2071c	102.344	-0.134954	0.298019	-0.452838	0.650666	0.953623
Rv2072c	173.752	0.0952093	0.243117	0.391619	0.695339	0.969033
Rv2073c	90.2684	-0.400615	0.314255	-1.27481	0.202376	0.738967
Rv2074	1773.27	0.148385	0.135457	1.09544	0.273325	0.796967
Rv2075c	391.943	-0.0253174	0.184326	-0.137351	0.890753	0.994524
Rv2076c	38.931	-0.211967	0.480696	-0.440957	0.659244	NA
Rv2077A	29.1713	-0.0834683	0.52337	-0.159482	0.873289	NA
Rv2077c	1496.32	0.436724	0.180471	2.41991	0.0155241	0.209552
Rv2078	29.5042	-0.0194048	0.524607	-0.0369892	0.970494	NA
Rv2079	333.541	0.088378	0.192985	0.457953	0.646986	0.953482
Rv2080	313.318	-0.0557251	0.236919	-0.235207	0.814048	0.989287
Rv2081c	197.149	0.114056	0.241332	0.472609	0.636492	0.951201
Rv2082	2043.67	-0.243175	0.15738	-1.54515	0.122311	0.616036
Rv2083	999.962	-0.1741	0.157386	-1.1062	0.268639	0.795806
Rv2084	1272.55	-0.0539066	0.153583	-0.350994	0.725593	0.97144
Rv2085	200.733	-0.0340744	0.245148	-0.138995	0.889454	0.994524
Rv2088	326.558	0.0908164	0.193328	0.469752	0.638532	0.951201
Rv2089c	56.0249	0.250877	0.40094	0.625723	0.531497	0.930527
Rv2090	74.1519	0.112355	0.363193	0.309353	0.757053	0.980257
Rv2091c	2610.29	-0.132168	0.138687	-0.952996	0.340592	0.837259
Rv2092c	3290.22	-0.0150566	0.14746	-0.102106	0.918672	0.998128
Rv2093c	998.302	0.125379	0.152672	0.821231	0.411515	0.883646
Rv2094c	1217.61	0.0438915	0.14613	0.30036	0.763903	0.982112
Rv2095c	440.47	-0.0386269	0.17836	-0.216567	0.828546	0.989473
Rv2096c	980.04	0.113268	0.153228	0.73921	0.459779	0.902191
Rv2097c	2447.54	0.0246703	0.13752	0.179395	0.857628	0.989945
Rv2100	46.2807	0.482609	0.458527	1.05252	0.292561	0.80976
Rv2101	2909.96	-0.0387693	0.130016	-0.29819	0.765558	0.982112
Rv2102	622.352	-0.12114	0.162263	-0.746568	0.455325	0.90218
Rv2103c	170.629	0.0400814	0.250138	0.160237	0.872694	0.994524
Rv2104c	138.845	0.374605	0.264007	1.41892	0.155922	0.669538
Rv2106	35.8268	0.0601272	0.496399	0.121127	0.903591	NA
Rv2108	106.274	-0.559633	0.36255	-1.5436	0.122685	0.616036
Rv2109c	1540.75	0.063417	0.13789	0.459911	0.64558	0.953419
Rv2110c	2156.24	0.204107	0.135768	1.50335	0.132748	0.633959
Rv2111c	105.323	0.242349	0.295292	0.820711	0.411811	0.883646
Rv2112c	1921.42	0.176951	0.135217	1.30864	0.190657	0.726782
Rv2113	374.221	0.0413894	0.186497	0.221931	0.824368	0.989473
Rv2114	467.381	-0.297756	0.175288	-1.69866	0.0893832	0.537434
Rv2115c	6322.01	-0.0264196	0.126125	-0.209471	0.834081	0.989473
Rv2116	60.3868	0.123857	0.379876	0.326045	0.74439	0.977194
Rv2118c	388.266	0.0974152	0.195171	0.499128	0.61769	0.950821
Rv2119	236.373	0.0444867	0.225885	0.196944	0.843871	0.989617
Rv2120c	442.593	-0.167343	0.180356	-0.927844	0.353488	0.843438
Rv2121c	160.423	-0.120397	0.249405	-0.482735	0.629284	0.951201
Rv2124c	5629.02	-0.0882397	0.127898	-0.689922	0.490243	0.912694
Rv2125	967.319	0.290565	0.147413	1.9711	0.0487129	0.402074
Rv2127	3201.56	-0.0181773	0.137068	-0.132615	0.894498	0.994524
Rv2128	228.845	0.0665784	0.221735	0.300261	0.763978	0.982112
Rv2129c	466.565	-0.472308	0.190161	-2.48373	0.0130014	0.186033
Rv2130c	999.131	0.204554	0.153007	1.33689	0.181258	0.718331
Rv2131c	918.374	0.20216	0.150984	1.33895	0.180587	0.717215
Rv2132	116.819	-0.254807	0.346497	-0.73538	0.462108	0.902191
Rv2133c	268.153	0.0538886	0.219594	0.245402	0.806146	0.988532
Rv2134c	1373.88	0.173748	0.144462	1.20272	0.229083	0.767375
Rv2135c	1004.49	-0.0390153	0.148061	-0.263509	0.792159	0.987474
Rv2136c	1481.43	-0.0356966	0.140495	-0.254077	0.799436	0.988532
Rv2137c	5850.92	-0.111727	0.127525	-0.876119	0.380966	0.865177
Rv2138	587.199	0.0297317	0.164476	0.180766	0.856551	0.989884
Rv2139	1224.82	-0.0792219	0.146857	-0.539449	0.589577	0.944518
Rv2140c	311.848	-0.28679	0.228109	-1.25725	0.208662	0.744053
Rv2141c	680.089	-0.0688668	0.160163	-0.429979	0.667211	0.959782
Rv2142A	84.9459	0.477514	0.327083	1.45992	0.144313	0.650511
Rv2143	203.28	-0.0399696	0.228007	-0.1753	0.860844	0.990314
Rv2144c	568.58	0.00512502	0.231303	0.0221571	0.982323	0.999093
Rv2145c	3227.6	-0.166781	0.16145	-1.03302	0.301595	0.814378
Rv2146c	109.564	-0.0655744	0.312562	-0.209797	0.833826	0.989473
Rv2147c	3716.64	-0.125005	0.140437	-0.890114	0.373405	0.859605
[truncated: 1,679 more rows]

## Sheet: Table S2b- GO
Table S2b: Gene Ontology analysis of Differentially Expressed Genes under hypoxic conditions.
GO	Pathway	Mycobacterium tuberculosis - REFLIST (3993)	upload_1 (127)	Gene_ratio	upload_1 (expected)	upload_1 (over/under)	Fold_Enrichment	upload_1 (raw P-value)	FDR
'de novo' UMP biosynthetic process (GO:0044205)	UMP biosynthetic proces	7	4		0.22	+	17.97	0.00024	0.0224
pyrimidine ribonucleoside monophosphate biosynthetic process (GO:0009174)	gO	8	4		0.25	+	15.72	0.000352	0.0316
UMP metabolic process (GO:0046049)	UMP biosynthetic proces	8	4		0.25	+	15.72	0.000352	0.0304
UMP biosynthetic process (GO:0006222)	UMP biosynthetic proces	8	4		0.25	+	15.72	0.000352	0.0293
pyrimidine ribonucleoside monophosphate metabolic process (GO:0009173)	UMP biosynthetic proces	9	4		0.29	+	13.97	0.000496	0.0351
response to acidic pH (GO:0010447)	Response to acidic pH	16	7		0.51	+	13.76	3.64e-06	0.000448
response to pH (GO:0009268)	Response to acidic pH	19	7		0.6	+	11.58	9.05e-06	0.00106
pyrimidine ribonucleotide biosynthetic process (GO:0009220)	UMP biosynthetic proces	11	4		0.35	+	11.43	0.000903	0.049
Response to hypoxia (GO:0001666)	Response to hypoxia	58	15		1.84	+	8.13	3.01e-09	3.51e-06
response to decreased oxygen levels (GO:0036293)	Response to hypoxia	61	15		1.94	+	7.73	5.44e-09	4.23e-06
response to oxygen levels (GO:0070482)	Response to hypoxia	63	15		2	+	7.49	7.94e-09	4.63e-06
translation (GO:0006412)	Translation	100	16		3.18	+	5.03	3.31e-07	0.000155
peptide biosynthetic process (GO:0043043)	Translation	114	16		3.63	+	4.41	1.61e-06	0.000375
peptide metabolic process (GO:0006518)	Translation	121	16		3.85	+	4.16	3.26e-06	0.000475
amide biosynthetic process (GO:0043604)	Translation	136	17		4.33	+	3.93	3.15e-06	0.000525
response to host immune response (GO:0052572)	Response to host immune response	113	12		3.59	+	3.34	0.000397	0.0309
cellular amide metabolic process (GO:0043603)	Translation	165	17		5.25	+	3.24	3.28e-05	0.00348
response to host defenses (GO:0052200)	Response to host immune response	117	12		3.72	+	3.22	0.000531	0.0344
response to defenses of other organism (GO:0052173)	Response to host immune response	117	12		3.72	+	3.22	0.000531	0.0335
cellular macromolecule biosynthetic process (GO:0034645)	Response to host immune response	253	24		8.05	+	2.98	2.43e-06	0.000473
biological process involved in interspecies interaction between organisms (GO:0044419)	Response to host immune response	223	21		7.09	+	2.96	1.27e-05	0.00141
macromolecule biosynthetic process (GO:0009059)	Translation	258	24		8.21	+	2.92	3.35e-06	0.000459
biological process involved in interaction with host (GO:0051701)	Response to host immune response	205	19		6.52	+	2.91	4.25e-05	0.00431
response to other organism (GO:0051707)	Response to host immune response	141	13		4.48	+	2.9	0.000793	0.0474
response to biotic stimulus (GO:0009607)	Response to host immune response	141	13		4.48	+	2.9	0.000793	0.0463
response to external biotic stimulus (GO:0043207)	Response to host immune response	141	13		4.48	+	2.9	0.000793	0.0451
biological process involved in symbiotic interaction (GO:0044403)	Response to host immune response	207	19		6.58	+	2.89	4.81e-05	0.00468
fatty acid metabolic process (GO:0006631)	Fatty acid metabolic process	142	13		4.52	+	2.88	0.000843	0.0468
cellular nitrogen compound biosynthetic process (GO:0044271)	Translation	358	31		11.39	+	2.72	3.91e-07	0.000152
cellular protein metabolic process (GO:0044267)	Translation	209	17		6.65	+	2.56	0.000479	0.0349
organonitrogen compound biosynthetic process (GO:1901566)	Translation	441	28		14.03	+	2	0.00051	0.035
cellular biosynthetic process (GO:0044249)	Translation	757	47		24.08	+	1.95	3.36e-06	0.000436
small molecule metabolic process (GO:0044281)	Small molecule metabolic process	671	37		21.34	+	1.73	0.000714	0.0438
primary metabolic process (GO:0044238)	Small molecule metabolic process	1303	61		41.44	+	1.47	0.00051	0.034
cellular metabolic process (GO:0044237)	Small molecule metabolic process	1390	64		44.21	+	1.45	0.000443	0.0334
