# Supplementary material for: Mycobacterium tuberculosis Transcription Factor EmbR Regulates the Expression of Key Virulence Factors That Aid in Ex Vivo and In Vivo Survival
Source: mBio. 2022 Apr 26;13(3):e03836-21. doi: 10.1128/mbio.03836-21 (PMC9239209; doi:10.1128/mbio.03836-21)
Supplement: TABLE S3 [file mbio.03836-21-s0006.xlsx]

## Sheet: Relative values per lipid class
Table S3: Relative values of various lipid classes in Rv, RvDembR and RvDembR::embR during normoxic and hypoxic conditions
	Rv (normal)			Embr knockout (normal)			Embr complemented (normal)			Rv (hypoxic)			Embr knockout (hypoxic)			Embr complemented (hypoxic)				t-test Rv (normal) vs Embr knockout (normal)	t-test Rv (normal) vs Embr complemented (normal)	t-test Rv (hypoxic) vs Embr knockout (hypoxic)	t-test Rv (hypoxic) vs Embr complemented (hypoxic)	t-test EmbR knockout (normoxic) vs Embr knockout (hypoxic)
	Mean	SD	N	Mean	SD	N	Mean	SD	N	Mean	SD	N	Mean	SD	N	Mean	SD	N
Phosphatidylcholine (PC)	1	0.131	5	0.93	0.121	5	1.02	0.134	5	1	0.118	5	0.78	0.165	5	0.91	0.132	5		0.405683	0.817379	0.041519	0.288588	0.1398
Phosphatidylethanolamine (PE)	1	0.125	5	1.43	0.134	5	1.12	0.125	5	1	0.128	5	1.75	0.268	5	1.09	0.245	5		0.000777	0.16752	0.000483	0.487349	0.044
Phosphatidylglycerol (PG)	1	0.109	5	1.15	0.156	5	1.06	0.156	5	1	0.134	5	1.52	0.277	5	1.03	0.189	5		0.116011	0.500826	0.005398	0.779529	0.0315
Phosphatidylinositol (PI)	1	0.123	5	0.57	0.068	5	1.09	0.181	5	1	0.153	5	0.36	0.045	5	1.14	0.195	5		0.000132	0.384665	1.9e-05	0.24215	0.0004
Phosphatidylserine (PS)	1	0.118	5	0.62	0.081	5	1.11	0.211	5	1	0.145	5	0.35	0.041	5	0.95	0.209	5		0.000347	0.338729	1.1e-05	0.671913	0.0002
Phosphatidic acid (PA)	1	0.213	5	0.71	0.095	5	1.21	0.213	5	1	0.167	5	0.41	0.056	5	0.88	0.115	5		0.02391	0.157645	7e-05	0.222291	0.0003
lyso-PC	1	0.127	5	0.75	0.113	5	0.95	0.189	5	1	0.187	5	0.61	0.075	5	0.89	0.125	5		0.011048	0.636612	0.002518	0.305994	0.0498
lyso-PE	1	0.201	5	0.36	0.052	5	0.99	0.178	5	1	0.219	5	0.41	0.053	5	1.02	0.161	5		0.000125	0.935672	0.000381	0.873395	0.1705
lyso-PG	1	0.098	5	0.41	0.061	5	0.87	0.191	5	1	0.233	5	0.28	0.034	5	1.06	0.178	5		3e-06	0.212713	0.000133	0.659434	0.0032
lyso-PI	1	0.113	5	0.45	0.078	5	0.93	0.172	5	1	0.178	5	0.23	0.031	5	1.12	0.134	5		1.9e-05	0.468733	1.2e-05	0.262876	0.0004
lyso-PS	1	0.187	5	0.43	0.062	5	0.9	0.153	5	1	0.185	5	0.26	0.044	5	0.95	0.143	5		0.000194	0.381793	2.4e-05	0.645336	0.4048
lyso-PA	1	0.233	5	0.23	0.031	5	1.12	0.143	5	1	0.266	5	0.31	0.059	5	0.94	0.151	5		8.2e-05	0.355088	0.000474	0.672534	0.0278
Monoacylglycerol (MAG)	1	0.151	5	0.91	0.112	5	0.98	0.188	5	1	0.211	5	0.85	0.095	5	1.13	0.128	5		0.315649	0.857481	0.185245	0.272693	0.3877
Diacylglycerol (DAG)	1	0.132	5	0.95	0.152	5	1.23	0.256	5	1	0.243	5	0.93	0.112	5	1.08	0.182	5		0.593831	0.111993	0.574679	0.571977	0.8187
Triacylglycerol (TAG)	1	0.105	5	0.78	0.096	5	1.04	0.213	5	1	0.313	5	0.65	0.078	5	0.95	0.105	5		0.008596	0.716233	0.041448	0.743589	0.0467
Cardiolipin	1	0.178	5	1.78	0.235	5	1.13	0.241	5	1	0.136	5	2.15	0.355	5	1.21	0.139	5		0.000355	0.360347	0.000143	0.042198	0.0778
Menaquinone	1	0.213	5	0.56	0.073	5	0.98	0.313	5	1	0.148	5	0.42	0.067	5	0.93	0.112	5		0.002382	0.908882	4.4e-05	0.423537	0.0134
Mycobactin	1	0.181	5	0.45	0.049	5	0.78	0.234	5	1	0.168	5	0.67	0.074	5	0.82	0.098	5		0.000177	0.134908	0.003843	0.072293	0.0005
Sulfoglycolipids	1	0.235	5	1.62	0.213	5	1.13	0.221	5	1	0.178	5	1.71	0.312	5	1.09	0.122	5		0.002377	0.393852	0.002227	0.378326	0.6087
Mycolic acids	1	0.21	5	0.23	0.041	5	0.93	0.201	5	1	0.291	5	0.26	0.034	5	0.85	0.176	5		4.2e-05	0.604915	0.000483	0.352892	0.2434
Glucose monomycolate	1	0.125	5	0.26	0.025	5	0.87	0.192	5	1	0.233	5	0.19	0.024	5	1.09	0.167	5		1e-06	0.240182	5.6e-05	0.502576	0.002
Trehalose monomycolate	1	0.168	5	0.51	0.062	5	0.95	0.184	5	1	0.207	5	0.52	0.067	5	0.83	0.117	5		0.000284	0.665536	0.001145	0.148557	0.8127
