# Supplementary material for: Mycobacterium tuberculosis Transcription Factor EmbR Regulates the Expression of Key Virulence Factors That Aid in Ex Vivo and In Vivo Survival
Source: mBio. 2022 Apr 26;13(3):e03836-21. doi: 10.1128/mbio.03836-21 (PMC9239209; doi:10.1128/mbio.03836-21)
Supplement: TABLE S4 [file mbio.03836-21-s0007.xlsx]

## Sheet: Table S4a - Rv
Table S4a: DEseq2 analysis of Rv in hypoxic conditions vs normoxic conditions
	baseMean	log2FoldChange	lfcSE	stat	pvalue	padj	Gene_name
Rv0001	1262.84	0.999228	0.172917	5.77865	7.53022e-09	2.14669e-08	Rv0001
Rv0002	564.469	1.46966	0.221913	6.62269	3.52715e-11	1.17129e-10	Rv0002
Rv0003	243.323	2.67089	0.280257	9.53014	1.57072e-21	9.57418e-21	Rv0003
Rv0004	158.568	0.146154	0.277299	0.527062	0.598151	0.647036	Rv0004
Rv0005	2857.44	1.58369	0.157278	10.0694	7.5453e-24	5.05658e-23	Rv0005
Rv0006	3671.89	1.02813	0.151523	6.78535	1.15808e-11	3.98131e-11	Rv0006
Rv0007	796.144	-0.257151	0.178631	-1.43956	0.149991	0.188294	Rv0007
Rv0008c	102.177	-1.50298	0.333022	-4.51314	6.38737e-06	1.3982e-05	Rv0008c
Rv0009	1822.51	0.85384	0.164222	5.19931	2.00035e-07	5.07065e-07	Rv0009
Rv0010c	2485.86	-5.83381	0.184568	-31.608	2.86956e-219	8.18047e-217	Rv0010c
Rv0011c	275.371	-1.88729	0.237519	-7.94585	1.92866e-15	8.34027e-15	Rv0011c
Rv0012	254.86	0.324384	0.235883	1.37519	0.169072	0.209981	Rv0012
Rv0013	1070.33	-3.22254	0.172385	-18.6938	5.56117e-78	1.30441e-76	Rv0013
Rv0014c	1558.31	-1.41398	0.171412	-8.24899	1.59741e-16	7.30864e-16	Rv0014c
Rv0015c	1109.98	-0.226684	0.181409	-1.24957	0.211456	0.257189	Rv0015c
Rv0016c	1087.54	0.00167534	0.189164	0.00885656	0.992934	0.994544	Rv0016c
Rv0017c	519.051	1.07752	0.199423	5.40321	6.54605e-08	1.73656e-07	Rv0017c
Rv0018c	779.053	0.600842	0.18087	3.32196	0.000893866	0.00156258	Rv0018c
Rv0019c	218.087	0.855589	0.249958	3.42293	0.00061949	0.00110642	Rv0019c
Rv0020c	2910.07	0.351141	0.152728	2.29912	0.0214982	0.0309527	Rv0020c
Rv0021c	373.759	-2.88216	0.23072	-12.492	8.25356e-36	8.00724e-35	Rv0021c
Rv0023	70.8796	0.901457	0.423244	2.12988	0.0331816	0.0461257	Rv0023
Rv0024	111.703	0.0238557	0.333783	0.0714705	0.943023	0.953313	Rv0024
Rv0025	74.8753	0.299809	0.375927	0.79752	0.425149	0.479489	Rv0025
Rv0026	244.276	-0.686908	0.240298	-2.85856	0.00425564	0.00681565	Rv0026
Rv0027	31.1748	0.381689	0.552483	0.690861	0.489653	0.542173	Rv0027
Rv0028	96.846	-3.35395	0.368601	-9.09914	9.10523e-20	5.02891e-19	Rv0028
Rv0029	226.185	0.0126373	0.240468	0.052553	0.958088	0.965119	Rv0029
Rv0032	271.301	0.888305	0.237883	3.73421	0.000188307	0.000356965	Rv0032
Rv0033	16.4817	3.09502	0.996526	3.10581	0.00189759	0.00317493	Rv0033
Rv0034	45.9625	2.90836	0.616343	4.71875	2.37302e-06	5.42865e-06	Rv0034
Rv0035	1044.91	-1.72961	0.173293	-9.98084	1.84889e-23	1.22576e-22	Rv0035
Rv0036c	571.15	-0.651329	0.188807	-3.4497	0.000561211	0.00100866	Rv0036c
Rv0037c	454.865	-0.821833	0.212028	-3.87606	0.000106161	0.000206094	Rv0037c
Rv0038	514.635	-0.489299	0.190433	-2.5694	0.0101875	0.0155051	Rv0038
Rv0039c	225.951	-3.0879	0.295394	-10.4535	1.41218e-25	1.00839e-24	Rv0039c
Rv0040c	845.368	0.0201651	0.174978	0.115244	0.908252	0.922439	Rv0040c
Rv0041	931.578	-0.444804	0.175303	-2.53734	0.0111698	0.0169099	Rv0041
Rv0042c	332.917	-0.470539	0.226893	-2.07384	0.0380945	0.052463	Rv0042c
Rv0043c	116.522	0.38259	0.315207	1.21377	0.224834	0.271678	Rv0043c
Rv0044c	198.521	-0.094245	0.250616	-0.376053	0.706878	0.747415	Rv0044c
Rv0045c	284.275	-0.267343	0.244767	-1.09223	0.274731	0.325288	Rv0045c
Rv0046c	7144.93	-3.37256	0.397235	-8.49009	2.06477e-17	9.87361e-17	Rv0046c
Rv0047c	220.588	-0.585744	0.268725	-2.17971	0.0292788	0.0409616	Rv0047c
Rv0048c	529.774	-3.02454	0.203418	-14.8686	5.27329e-50	7.37465e-49	Rv0048c
Rv0049	550.562	-2.12761	0.191067	-11.1354	8.43567e-29	6.7668e-28	Rv0049
Rv0050	1508.2	1.62472	0.174223	9.32551	1.10454e-20	6.41602e-20	Rv0050
Rv0051	345.346	0.962292	0.223579	4.30403	1.67716e-05	3.52955e-05	Rv0051
Rv0052	93.7112	0.883646	0.347795	2.54071	0.0110626	0.0167613	Rv0052
Rv0053	120.762	-0.484333	0.307072	-1.57726	0.114736	0.147387	Rv0053
Rv0054	266.389	0.501313	0.229837	2.18117	0.0291707	0.0408258	Rv0054
Rv0055	111.868	-0.554452	0.342552	-1.61859	0.105535	0.136277	Rv0055
Rv0056	334.11	1.812	0.230522	7.86041	3.82882e-15	1.62725e-14	Rv0056
Rv0057	164.119	2.67248	0.33702	7.92974	2.19604e-15	9.44146e-15	Rv0057
Rv0058	1442.01	1.43942	0.188235	7.6469	2.05878e-14	8.36606e-14	Rv0058
Rv0059	208.127	0.603993	0.254102	2.37697	0.0174555	0.0257012	Rv0059
Rv0060	1131.21	-1.14161	0.169547	-6.73331	1.65844e-11	5.6387e-11	Rv0060
Rv0061c	724.945	-1.16099	0.210111	-5.52559	3.28382e-08	8.92217e-08	Rv0061c
Rv0062	228.603	-0.014022	0.261858	-0.0535482	0.957295	0.964583	Rv0062
Rv0063	217.605	0.0725225	0.276245	0.26253	0.792913	0.819447	Rv0063
Rv0064	597.011	1.05543	0.201511	5.23761	1.62669e-07	4.1691e-07	Rv0064
Rv0065	531.36	-5.56198	0.257917	-21.565	3.83078e-103	1.56009e-101	Rv0065
Rv0066c	766.877	0.532878	0.177388	3.00403	0.00266433	0.00439431	Rv0066c
Rv0067c	25.8735	-0.103645	0.658262	-0.157453	0.874888	0.894496	Rv0067c
Rv0068	167.994	-1.71313	0.295093	-5.80539	6.42156e-09	1.83771e-08	Rv0068
Rv0069c	469.221	0.449849	0.197128	2.28201	0.0224887	0.0322285	Rv0069c
Rv0070c	314.894	0.0120394	0.232605	0.0517592	0.958721	0.965494	Rv0070c
Rv0071	365.695	-5.67506	0.288671	-19.6593	4.81398e-86	1.33139e-84	Rv0071
Rv0072	631.406	1.40836	0.196244	7.17656	7.14881e-13	2.67072e-12	Rv0072
Rv0073	481.658	1.82015	0.213644	8.51954	1.60194e-17	7.72014e-17	Rv0073
Rv0074	458.312	1.13538	0.204653	5.54786	2.89187e-08	7.89776e-08	Rv0074
Rv0075	424.446	0.833152	0.210095	3.9656	7.32111e-05	0.000144859	Rv0075
Rv0076c	474.411	-5.15547	0.242341	-21.2737	1.99127e-100	7.8507e-99	Rv0076c
Rv0077c	53.5771	-1.82599	0.436611	-4.18219	2.88712e-05	5.91795e-05	Rv0077c
Rv0078	116.657	-2.18518	0.316949	-6.8944	5.40908e-12	1.91828e-11	Rv0078
Rv0078A	172.013	0.932247	0.284891	3.27229	0.00106679	0.00184228	Rv0078A
Rv0078B	63.8953	2.92203	1.16798	2.50178	0.012357	0.0186084	Rv0078B
Rv0079	913.286	-0.580075	0.191046	-3.03631	0.00239492	0.00397118	Rv0079
Rv0080	128.787	0.36497	0.30335	1.20313	0.228925	0.275991	Rv0080
Rv0082	25.2131	1.58385	0.71093	2.22785	0.0258904	0.0365244	Rv0082
Rv0083	48.1907	0.997531	0.481714	2.0708	0.0383778	0.052814	Rv0083
Rv0084	78.9517	0.634733	0.371547	1.70835	0.087571	0.114637	Rv0084
Rv0085	25.5501	-0.00774094	0.613212	-0.0126236	0.989928	0.992809	Rv0085
Rv0086	113.436	1.13929	0.336516	3.38553	0.000710398	0.00125908	Rv0086
Rv0087	79.132	-1.11656	0.356526	-3.13178	0.00173748	0.00291891	Rv0087
Rv0088	156.534	1.21779	0.296613	4.10566	4.03154e-05	8.15996e-05	Rv0088
Rv0089	36.9813	-0.677312	0.521936	-1.29769	0.194394	0.238157	Rv0089
Rv0091	51.4392	-0.208514	0.448707	-0.464699	0.642147	0.686216	Rv0091
Rv0092	629.973	-0.7589	0.183095	-4.14484	3.40055e-05	6.91682e-05	Rv0092
Rv0093c	223.018	-2.23247	0.256818	-8.6928	3.53619e-18	1.77817e-17	Rv0093c
Rv0096	55.6633	-0.384061	0.489547	-0.784523	0.432733	0.48745	Rv0096
Rv0097	133.361	2.01458	0.389182	5.17645	2.26147e-07	5.70137e-07	Rv0097
Rv0098	59.8706	4.22522	0.697952	6.05375	1.41515e-09	4.2091e-09	Rv0098
Rv0099	291.141	2.49077	0.309033	8.0599	7.63577e-16	3.36083e-15	Rv0099
Rv0101	1947.52	0.192009	0.511759	0.375195	0.707516	0.747839	Rv0101
Rv0102	449.032	0.3421	0.202361	1.69054	0.0909251	0.118693	Rv0102
Rv0103c	851.482	0.0323749	0.177084	0.182823	0.854937	0.876343	Rv0103c
Rv0104	432.44	-1.37518	0.198697	-6.92099	4.48487e-12	1.59817e-11	Rv0104
Rv0106	268.858	-2.57129	0.276346	-9.30461	1.34488e-20	7.76344e-20	Rv0106
Rv0107c	3439.78	0.429991	0.147723	2.9108	0.00360504	0.0058164	Rv0107c
Rv0108c	1094.68	-2.17732	0.164545	-13.2324	5.70673e-40	6.13019e-39	Rv0108c
Rv0109	78.8995	-0.710204	0.378152	-1.87809	0.0603688	0.0807969	Rv0109
Rv0110	70.9322	-0.0412335	0.385983	-0.106827	0.914926	0.928379	Rv0110
Rv0111	382.384	0.399438	0.221442	1.80381	0.0712615	0.0946578	Rv0111
Rv0112	255.036	2.00016	0.259553	7.70617	1.29647e-14	5.33265e-14	Rv0112
Rv0113	175.629	0.784353	0.26987	2.9064	0.00365608	0.00589363	Rv0113
Rv0114	85.3006	1.98527	0.39559	5.0185	5.20751e-07	1.27555e-06	Rv0114
Rv0115	172.941	1.70646	0.286039	5.96582	2.43408e-09	7.14228e-09	Rv0115
Rv0116c	218.256	-0.906061	0.241583	-3.75052	0.000176469	0.000335553	Rv0116c
Rv0117	200.415	-2.44842	0.257289	-9.51624	1.79565e-21	1.08915e-20	Rv0117
Rv0118c	393.922	0.889708	0.239606	3.71321	0.000204648	0.000385966	Rv0118c
Rv0119	773.737	-2.36652	0.213976	-11.0598	1.96599e-28	1.54691e-27	Rv0119
Rv0120c	945.569	0.595796	0.184732	3.22519	0.00125887	0.0021559	Rv0120c
Rv0121c	39.849	0.353166	0.52379	0.674251	0.500152	0.552478	Rv0121c
Rv0123	124.692	-3.37854	0.338937	-9.96804	2.1033e-23	1.38945e-22	Rv0123
Rv0124	81.9155	-4.19727	0.458616	-9.15202	5.58771e-20	3.12339e-19	Rv0124
Rv0125	854.313	0.315943	0.190643	1.65725	0.0974694	0.126567	Rv0125
Rv0126	375.143	0.895085	0.216229	4.13952	3.4803e-05	7.07516e-05	Rv0126
Rv0127	394.524	1.09323	0.208873	5.23398	1.65898e-07	4.2489e-07	Rv0127
Rv0128	333.621	-2.02509	0.235396	-8.60291	7.77167e-18	3.7947e-17	Rv0128
Rv0129c	1660.54	1.19947	0.160635	7.46702	8.20314e-14	3.22726e-13	Rv0129c
Rv0130	93.1827	-1.95031	0.339437	-5.74572	9.15316e-09	2.59538e-08	Rv0130
Rv0131c	247.097	-0.149721	0.250766	-0.597054	0.550472	0.600898	Rv0131c
Rv0132c	105.454	-2.11293	0.329878	-6.40518	1.5019e-10	4.80246e-10	Rv0132c
Rv0133	197.549	-0.386011	0.265353	-1.45471	0.14575	0.1836	Rv0133
Rv0134	475.454	0.0689197	0.208421	0.330676	0.74089	0.775194	Rv0134
Rv0135c	576.37	-1.85272	0.196995	-9.40493	5.20656e-21	3.10217e-20	Rv0135c
Rv0136	253.373	-1.55935	0.242816	-6.42193	1.34561e-10	4.31386e-10	Rv0136
Rv0137c	281.97	-1.37304	0.255364	-5.37679	7.5824e-08	2.00145e-07	Rv0137c
Rv0138	63.354	0.113404	0.412913	0.274644	0.78359	0.81109	Rv0138
Rv0139	335.128	0.609573	0.215089	2.83405	0.00459623	0.00732314	Rv0139
Rv0140	387.414	-3.91786	0.260402	-15.0454	3.70066e-51	5.27487e-50	Rv0140
Rv0141c	888.008	-2.67195	0.1992	-13.4134	5.04789e-41	5.60104e-40	Rv0141c
Rv0142	487.485	-1.99136	0.220421	-9.03437	1.6495e-19	8.98978e-19	Rv0142
Rv0143c	549.988	-0.0440078	0.188843	-0.23304	0.815731	0.840684	Rv0143c
Rv0144	1753.46	1.82546	0.169153	10.7918	3.76325e-27	2.8232e-26	Rv0144
Rv0145	2728.83	1.03931	0.165468	6.28102	3.36367e-10	1.04842e-09	Rv0145
Rv0146	410.641	0.936144	0.229408	4.0807	4.49001e-05	9.06316e-05	Rv0146
Rv0147	792.695	1.11122	0.188437	5.89706	3.7004e-09	1.07643e-08	Rv0147
Rv0148	441.581	1.38542	0.208957	6.63014	3.35359e-11	1.11466e-10	Rv0148
Rv0149	384.673	1.78498	0.217344	8.21268	2.16298e-16	9.78757e-16	Rv0149
Rv0150c	272.818	-8.59838	0.683875	-12.573	2.9715e-36	2.94448e-35	Rv0150c
Rv0151c	254.63	-2.1839	0.249091	-8.76749	1.82699e-18	9.39089e-18	Rv0151c
Rv0152c	116.542	-1.96502	0.314517	-6.24773	4.16467e-10	1.29265e-09	Rv0152c
Rv0153c	258.323	-0.979727	0.232253	-4.21837	2.46077e-05	5.08056e-05	Rv0153c
Rv0154c	366.742	0.406576	0.210067	1.93546	0.0529343	0.0713102	Rv0154c
Rv0155	168.704	-0.199794	0.268835	-0.743184	0.45737	0.511625	Rv0155
Rv0156	47.8017	1.59593	0.490111	3.25626	0.00112889	0.00194228	Rv0156
Rv0157	1392.3	-1.05255	0.183608	-5.73258	9.89152e-09	2.79618e-08	Rv0157
Rv0157A	385.91	-8.60496	0.595427	-14.4517	2.44403e-47	3.18929e-46	Rv0157A
Rv0158	86.1299	-0.586118	0.387788	-1.51144	0.130676	0.165908	Rv0158
Rv0159c	696.523	-4.65362	0.205666	-22.627	2.34844e-113	1.10169e-111	Rv0159c
Rv0160c	41.9973	-2.83325	0.50548	-5.60507	2.08171e-08	5.74446e-08	Rv0160c
Rv0161	95.1498	-0.106967	0.337966	-0.316503	0.751621	0.783987	Rv0161
Rv0162c	180.73	-2.53842	0.269574	-9.41642	4.66736e-21	2.78538e-20	Rv0162c
Rv0163	68.9541	-0.861918	0.378283	-2.2785	0.0226968	0.0324742	Rv0163
Rv0164	794.392	-1.30227	0.177824	-7.32335	2.41852e-13	9.29774e-13	Rv0164
Rv0165c	1591.83	-2.39269	0.18904	-12.657	1.02275e-36	1.0189e-35	Rv0165c
Rv0166	4092.9	0.80836	0.144208	5.60552	2.07626e-08	5.7337e-08	Rv0166
Rv0167	2117.78	1.71938	0.165299	10.4016	2.43793e-25	1.72095e-24	Rv0167
Rv0168	986.245	1.96847	0.190206	10.3492	4.22155e-25	2.95748e-24	Rv0168
Rv0169	2266.02	1.88558	0.161926	11.6447	2.44274e-31	2.09556e-30	Rv0169
Rv0170	1880.32	2.79835	0.175524	15.9428	3.1946e-57	5.33297e-56	Rv0170
Rv0171	3760.53	0.722066	0.149359	4.83442	1.33532e-06	3.13407e-06	Rv0171
Rv0172	4090.69	1.89322	0.150626	12.569	3.1246e-36	3.08793e-35	Rv0172
Rv0173	2316.83	1.92389	0.156364	12.3039	8.62861e-35	8.1368e-34	Rv0173
Rv0174	6077.91	1.67695	0.148118	11.3217	1.02463e-29	8.53325e-29	Rv0174
Rv0175	1493.83	2.1961	0.169436	12.9612	2.0292e-38	2.06033e-37	Rv0175
Rv0176	896.118	1.44119	0.181551	7.93821	2.05113e-15	8.83894e-15	Rv0176
Rv0177	732.379	2.77287	0.227339	12.1971	3.22249e-34	2.99312e-33	Rv0177
Rv0178	1073.8	0.481982	0.204951	2.3517	0.0186881	0.0272992	Rv0178
Rv0179c	1105.33	-1.61483	0.187254	-8.62376	6.47882e-18	3.18442e-17	Rv0179c
Rv0180c	364.269	-0.71096	0.228116	-3.11666	0.00182911	0.00306867	Rv0180c
Rv0181c	80.9344	1.3491	0.386621	3.48946	0.00048399	0.000875387	Rv0181c
Rv0182c	555.353	-1.2075	0.19531	-6.18247	6.31048e-10	1.928e-09	Rv0182c
Rv0183	343.547	0.0336353	0.22134	0.151962	0.879217	0.897625	Rv0183
Rv0184	372.283	0.501243	0.219723	2.28125	0.0225338	0.0322682	Rv0184
Rv0185	152.997	1.85842	0.305033	6.09252	1.11144e-09	3.34334e-09	Rv0185
Rv0186	1478.6	-0.540551	0.171802	-3.14635	0.0016532	0.00278743	Rv0186
Rv0186A	276.722	-5.15286	0.330078	-15.611	6.12537e-55	9.70112e-54	Rv0186A
Rv0187	231.026	-1.43632	0.24177	-5.94086	2.83522e-09	8.28654e-09	Rv0187
Rv0188	236.206	-0.322623	0.259427	-1.2436	0.213648	0.2596	Rv0188
Rv0189c	821.036	-0.07401	0.173221	-0.427259	0.669191	0.711627	Rv0189c
Rv0190	88.8851	-1.05985	0.344264	-3.07859	0.00207981	0.00346573	Rv0190
Rv0191	215.846	-0.387167	0.246943	-1.56784	0.116918	0.149982	Rv0191
Rv0192	331.494	0.781489	0.229266	3.40865	0.000652842	0.00116375	Rv0192
Rv0193c	270.013	-2.28952	0.263974	-8.67326	4.19914e-18	2.09167e-17	Rv0193c
Rv0194	210.679	-2.85335	0.257125	-11.0971	1.29557e-28	1.02814e-27	Rv0194
Rv0196	43.2864	-0.491979	0.480487	-1.02392	0.305874	0.35658	Rv0196
Rv0197	512.193	-2.42825	0.196019	-12.3878	3.04164e-35	2.91274e-34	Rv0197
Rv0198c	1056.33	1.71875	0.171004	10.051	9.09824e-24	6.0863e-23	Rv0198c
Rv0199	224.549	-1.31753	0.243306	-5.4151	6.12556e-08	1.62733e-07	Rv0199
Rv0200	563.802	-1.44396	0.190109	-7.59546	3.0669e-14	1.23275e-13	Rv0200
Rv0201c	346.468	-0.0962699	0.212336	-0.453385	0.650271	0.694097	Rv0201c
Rv0202c	1763.62	0.72276	0.166249	4.34745	1.37728e-05	2.9217e-05	Rv0202c
Rv0203	320.989	-1.98251	0.222779	-8.89897	5.63673e-19	2.97574e-18	Rv0203
Rv0204c	953.463	-1.38169	0.179038	-7.71731	1.18813e-14	4.89248e-14	Rv0204c
Rv0205	475.767	-1.74317	0.196967	-8.85006	8.74712e-19	4.55933e-18	Rv0205
Rv0206c	3515.11	0.366069	0.150104	2.43877	0.0147372	0.0219166	Rv0206c
Rv0207c	960.451	-1.21199	0.16709	-7.25351	4.06099e-13	1.54201e-12	Rv0207c
Rv0208c	227.454	0.78541	0.247638	3.17161	0.00151596	0.00256771	Rv0208c
Rv0209	89.9663	-0.644383	0.347079	-1.85659	0.0633698	0.0846912	Rv0209
Rv0210	100.757	0.343988	0.330782	1.03993	0.298374	0.349156	Rv0210
Rv0211	609.851	0.907148	0.193254	4.69406	2.67837e-06	6.10833e-06	Rv0211
Rv0212c	215.714	-2.73018	0.269156	-10.1435	3.54288e-24	2.40916e-23	Rv0212c
Rv0213c	210.113	-2.84539	0.275037	-10.3455	4.38724e-25	3.06776e-24	Rv0213c
Rv0214	294.365	-2.80114	0.229805	-12.1892	3.54764e-34	3.27869e-33	Rv0214
Rv0215c	148.314	-0.596028	0.279458	-2.1328	0.032941	0.0458158	Rv0215c
Rv0216	179.841	0.0693745	0.268551	0.258328	0.796154	0.822566	Rv0216
Rv0217c	171.635	-1.77748	0.284953	-6.23782	4.43716e-10	1.37034e-09	Rv0217c
Rv0218	116.238	-1.08961	0.309096	-3.52514	0.000423259	0.000770053	Rv0218
Rv0220	1639.21	2.12985	0.161828	13.1612	1.46766e-39	1.54961e-38	Rv0220
Rv0221	331.37	1.90097	0.258048	7.36673	1.74868e-13	6.76473e-13	Rv0221
Rv0222	316.662	-0.703234	0.21423	-3.28261	0.0010285	0.00178127	Rv0222
Rv0223c	512.36	-1.94471	0.198668	-9.78873	1.25869e-22	8.04258e-22	Rv0223c
Rv0224c	118.61	-0.254097	0.330091	-0.769778	0.441431	0.495741	Rv0224c
Rv0225	332.668	0.0921126	0.21387	0.430694	0.666691	0.709376	Rv0225
Rv0226c	546.191	-0.783415	0.187758	-4.17247	3.01316e-05	6.16948e-05	Rv0226c
Rv0227c	1454.06	1.00635	0.159828	6.29646	3.04519e-10	9.54777e-10	Rv0227c
Rv0228	466.718	-2.00165	0.215434	-9.29125	1.52489e-20	8.77522e-20	Rv0228
Rv0229c	331.465	0.297221	0.22085	1.34581	0.178365	0.22012	Rv0229c
Rv0230c	238.256	0.431437	0.24211	1.78199	0.074751	0.0991863	Rv0230c
Rv0231	543.932	1.54686	0.219883	7.03493	1.99355e-12	7.27891e-12	Rv0231
Rv0232	380.378	0.495927	0.557316	0.889848	0.373547	0.427142	Rv0232
Rv0233	619.696	1.09858	0.201676	5.44724	5.11584e-08	1.36398e-07	Rv0233
Rv0234c	477.565	-0.169743	0.228732	-0.742105	0.458024	0.512202	Rv0234c
Rv0235c	380.991	-3.49927	0.232937	-15.0224	5.23632e-51	7.40679e-50	Rv0235c
Rv0236A	95.9856	-1.21479	0.332698	-3.65133	0.000260881	0.000487066	Rv0236A
Rv0236c	2150.25	-1.34537	0.154901	-8.68535	3.77588e-18	1.891e-17	Rv0236c
Rv0237	458.68	0.8051	0.205221	3.92309	8.74199e-05	0.000171872	Rv0237
Rv0238	164.521	0.0815123	0.28187	0.289184	0.772441	0.801867	Rv0238
Rv0239	85.3176	1.39731	0.383803	3.64068	0.000271917	0.000506904	Rv0239
Rv0240	565.415	-4.9084	0.231259	-21.2246	5.65495e-100	2.18305e-98	Rv0240
Rv0241c	684.895	0.207889	0.184595	1.12618	0.260088	0.309533	Rv0241c
Rv0242c	1473.5	0.127418	0.178134	0.715295	0.474427	0.527679	Rv0242c
Rv0243	2306.08	0.566974	0.169906	3.337	0.000846884	0.00148747	Rv0243
Rv0244c	1011.72	0.297076	0.204506	1.45265	0.146321	0.184131	Rv0244c
Rv0245	192.363	-0.0312748	0.268867	-0.116321	0.907398	0.922078	Rv0245
Rv0246	791.024	-4.13817	0.189125	-21.8807	3.97141e-106	1.7114e-104	Rv0246
Rv0247c	506.718	0.947595	0.204029	4.6444	3.41064e-06	7.66051e-06	Rv0247c
Rv0248c	1739.33	1.05961	0.158594	6.68125	2.36906e-11	7.96708e-11	Rv0248c
Rv0249c	441.053	2.38671	0.225777	10.5711	4.05832e-26	2.94328e-25	Rv0249c
Rv0250c	986.089	-1.13783	0.170735	-6.66428	2.65959e-11	8.91985e-11	Rv0250c
Rv0251c	266.802	-3.3947	0.2586	-13.1272	2.29918e-39	2.42067e-38	Rv0251c
Rv0252	246.922	0.405736	0.236559	1.71515	0.086317	0.113115	Rv0252
Rv0253	70.4767	-3.9397	0.45499	-8.65887	4.76457e-18	2.35747e-17	Rv0253
Rv0254c	64.8074	-1.38018	0.395936	-3.48586	0.000490565	0.000885982	Rv0254c
Rv0255c	189.801	0.954709	0.262667	3.63467	0.000278334	0.000517564	Rv0255c
Rv0256c	1230.8	-3.22099	0.165211	-19.4962	1.18135e-84	3.12719e-83	Rv0256c
Rv0257	1758.78	-7.82315	0.256961	-30.4449	1.40109e-203	2.73287e-201	Rv0257
Rv0258c	67.7521	-1.97193	0.414972	-4.75197	2.01449e-06	4.65733e-06	Rv0258c
Rv0262c	132.905	-0.119156	0.291753	-0.408412	0.682971	0.725657	Rv0262c
Rv0263c	324.262	0.406219	0.231916	1.75158	0.0798467	0.105344	Rv0263c
Rv0264c	137.7	0.176281	0.301537	0.584606	0.558812	0.609106	Rv0264c
Rv0265c	175.495	0.597515	0.271116	2.20391	0.0275307	0.0386765	Rv0265c
Rv0266c	270.832	0.121272	0.239816	0.505687	0.613077	0.660291	Rv0266c
Rv0267	2093.57	-9.05684	0.317021	-28.5686	1.65197e-179	2.1865e-177	Rv0267
Rv0268c	357.133	-0.453958	0.240205	-1.88988	0.0587747	0.0787772	Rv0268c
Rv0269c	206.891	0.129837	0.25742	0.504379	0.613995	0.660896	Rv0269c
Rv0270	2200.42	0.480398	0.15245	3.15118	0.00162611	0.00274299	Rv0270
Rv0271c	3897.08	-3.32746	0.153276	-21.7089	1.68972e-104	7.11602e-103	Rv0271c
Rv0272c	265.298	0.829489	0.238426	3.47902	0.000503249	0.000907562	Rv0272c
Rv0273c	120.692	0.683633	0.322828	2.11764	0.0342058	0.0474072	Rv0273c
Rv0274	380.401	-2.46233	0.223851	-10.9998	3.82809e-28	2.98044e-27	Rv0274
Rv0275c	367.304	-1.96045	0.213582	-9.17895	4.35313e-20	2.44806e-19	Rv0275c
Rv0276	1091.34	0.258963	0.164803	1.57136	0.1161	0.149036	Rv0276
Rv0277c	771.715	-3.83395	0.204146	-18.7804	1.09182e-78	2.61052e-77	Rv0277c
Rv0278c	446.439	-4.56523	0.254234	-17.9568	4.24564e-72	9.04273e-71	Rv0278c
Rv0279c	295.038	-2.45681	0.264579	-9.28574	1.60584e-20	9.19821e-20	Rv0279c
Rv0280	433.867	-0.432037	0.280148	-1.54217	0.123032	0.157226	Rv0280
Rv0281	633.121	-1.20788	0.206544	-5.84804	4.97392e-09	1.43227e-08	Rv0281
Rv0282	2137.73	0.70272	0.163052	4.30978	1.63415e-05	3.44295e-05	Rv0282
Rv0283	1393.36	0.828338	0.179933	4.60359	4.1526e-06	9.25965e-06	Rv0283
Rv0284	2567.84	1.0574	0.149568	7.06969	1.55278e-12	5.69762e-12	Rv0284
Rv0285	168.398	0.0781991	0.26682	0.293078	0.769462	0.799447	Rv0285
Rv0286	1538.51	0.854926	0.164339	5.20219	1.96952e-07	4.99935e-07	Rv0286
Rv0287	356.065	1.96848	0.266375	7.38988	1.46961e-13	5.703e-13	Rv0287
Rv0288	455.318	1.86197	0.247238	7.5311	5.03163e-14	2.00077e-13	Rv0288
Rv0289	1773.39	1.9933	0.201812	9.87702	5.23668e-23	3.41675e-22	Rv0289
Rv0290	2050.61	2.47994	0.19784	12.5351	4.79954e-36	4.70558e-35	Rv0290
Rv0291	2069.79	1.35798	0.161035	8.43282	3.37437e-17	1.59916e-16	Rv0291
Rv0292	1169.71	-1.05817	0.186437	-5.67576	1.3807e-08	3.85889e-08	Rv0292
Rv0293c	829.968	-1.93519	0.196075	-9.86967	5.63473e-23	3.66356e-22	Rv0293c
Rv0294	424.019	-5.44359	0.268609	-20.2658	2.57553e-91	8.29991e-90	Rv0294
Rv0295c	314.029	0.114003	0.236858	0.481316	0.630292	0.675691	Rv0295c
Rv0296c	251.102	0.851642	0.243211	3.50166	0.000462366	0.000838321	Rv0296c
Rv0297	1147.07	-2.65993	0.168885	-15.75	6.86653e-56	1.11124e-54	Rv0297
Rv0298	156.188	1.03243	0.284828	3.62477	0.000289223	0.000536467	Rv0298
Rv0299	95.3989	2.09321	0.382883	5.46697	4.57798e-08	1.22675e-07	Rv0299
Rv0300	106.226	3.26469	0.422865	7.72041	1.15959e-14	4.78556e-14	Rv0300
Rv0301	142.476	1.15946	0.322108	3.59959	0.000318725	0.000588538	Rv0301
Rv0302	142.438	-0.380406	0.290172	-1.31097	0.189869	0.233307	Rv0302
Rv0303	215.23	-0.774693	0.24302	-3.18778	0.0014337	0.00243283	Rv0303
Rv0304c	640.506	-1.33447	0.204472	-6.52641	6.7363e-11	2.19374e-10	Rv0304c
Rv0305c	425.162	-2.28985	0.230996	-9.91296	3.65651e-23	2.40266e-22	Rv0305c
Rv0306	115.744	-4.17292	0.380022	-10.9807	4.73019e-28	3.66739e-27	Rv0306
Rv0307c	89.3124	-0.597355	0.343	-1.74156	0.0815856	0.107447	Rv0307c
Rv0308	176.886	1.01982	0.277944	3.66916	0.000243353	0.000455949	Rv0308
Rv0309	410.163	0.806269	0.204139	3.9496	7.82822e-05	0.000154645	Rv0309
Rv0310c	541.482	-5.92598	0.273042	-21.7035	1.8993e-104	7.90876e-103	Rv0310c
Rv0311	50.5526	0.759119	0.471879	1.60872	0.107679	0.138802	Rv0311
Rv0312	534.425	0.775337	0.19164	4.04581	5.21435e-05	0.000104343	Rv0312
Rv0313	1354.43	-2.86425	0.174415	-16.4221	1.32924e-60	2.39135e-59	Rv0313
Rv0314c	1244.54	-1.41845	0.161885	-8.76206	1.91721e-18	9.82737e-18	Rv0314c
Rv0315	678.866	1.55096	0.190899	8.12448	4.49297e-16	2.00131e-15	Rv0315
Rv0316	598.927	-2.70043	0.203083	-13.2972	2.40376e-40	2.6201e-39	Rv0316
Rv0317c	474.96	-1.73051	0.19547	-8.85308	8.5137e-19	4.44391e-18	Rv0317c
Rv0318c	226.111	-2.38023	0.261087	-9.1166	7.75189e-20	4.29425e-19	Rv0318c
Rv0319	87.0267	-1.34296	0.343691	-3.90746	9.32721e-05	0.000182602	Rv0319
Rv0320	78.7772	1.31905	0.418238	3.15382	0.00161151	0.00272022	Rv0320
Rv0321	128.426	0.714454	0.313028	2.2824	0.022466	0.0322085	Rv0321
Rv0322	81.3171	-1.2359	0.354933	-3.48208	0.000497543	0.000897709	Rv0322
Rv0323c	124.744	-1.94215	0.3173	-6.12086	9.30715e-10	2.818e-09	Rv0323c
Rv0324	29.5377	-1.69209	0.569421	-2.9716	0.00296255	0.00486236	Rv0324
Rv0327c	95.3447	-4.31157	0.413866	-10.4178	2.05653e-25	1.45726e-24	Rv0327c
Rv0328	103.543	-0.186971	0.33532	-0.557589	0.577125	0.626671	Rv0328
Rv0329c	145.372	-5.11516	0.385817	-13.258	4.05514e-40	4.38144e-39	Rv0329c
Rv0330c	65.3092	-2.8021	0.428543	-6.53867	6.20678e-11	2.03022e-10	Rv0330c
Rv0331	67.3502	-0.162383	0.410726	-0.395356	0.69258	0.734183	Rv0331
Rv0332	167.833	0.0754004	0.266865	0.282541	0.777528	0.806697	Rv0332
Rv0333	88.8193	0.429475	0.352418	1.21865	0.222976	0.269784	Rv0333
Rv0334	125.842	1.74536	0.343722	5.07783	3.81761e-07	9.44464e-07	Rv0334
Rv0335c	318.113	-8.13845	0.554923	-14.6659	1.0659e-48	1.44697e-47	Rv0335c
Rv0336	269.99	-0.090189	0.245882	-0.366798	0.71377	0.7531	Rv0336
Rv0337c	478.251	0.580232	0.195727	2.96449	0.00303182	0.00496945	Rv0337c
Rv0338c	1985.47	0.90222	0.167858	5.37488	7.66319e-08	2.0199e-07	Rv0338c
Rv0339c	217.512	-0.389392	0.25097	-1.55155	0.12077	0.154548	Rv0339c
Rv0340	70.5948	-0.729837	0.379559	-1.92286	0.054498	0.0733102	Rv0340
Rv0341	142.443	-0.421739	0.282001	-1.49552	0.134779	0.170591	Rv0341
Rv0342	304.338	-0.24767	0.223706	-1.10712	0.268243	0.318318	Rv0342
Rv0343	1420.91	-3.56727	0.212175	-16.8128	1.96508e-63	3.65959e-62	Rv0343
Rv0344c	118.39	-3.06449	0.324653	-9.43928	3.75345e-21	2.25085e-20	Rv0344c
Rv0345	515.143	-4.76142	0.237794	-20.0233	3.45255e-89	1.07522e-87	Rv0345
Rv0346c	1431.49	1.32641	0.160127	8.28354	1.19571e-16	5.51158e-16	Rv0346c
Rv0347	164.872	-0.856372	0.298029	-2.87345	0.00406011	0.00651939	Rv0347
Rv0348	237.8	-2.63005	0.253464	-10.3764	3.17409e-25	2.2321e-24	Rv0348
Rv0349	73.9852	-0.390928	0.367223	-1.06455	0.287079	0.337966	Rv0349
Rv0350	2203.83	1.93601	0.207753	9.31881	1.17655e-20	6.82364e-20	Rv0350
Rv0351	866.717	1.55688	0.465022	3.34798	0.000814036	0.00143385	Rv0351
Rv0352	1081.36	1.39872	0.196229	7.12798	1.01851e-12	3.77839e-12	Rv0352
Rv0353	261.946	-0.958048	0.23431	-4.0888	4.33611e-05	8.75729e-05	Rv0353
Rv0354c	603.454	-5.32212	0.231258	-23.0138	3.39346e-117	1.69948e-115	Rv0354c
Rv0355c	1024.2	-0.296572	0.188348	-1.5746	0.11535	0.148124	Rv0355c
Rv0356c	461.842	-3.93774	0.218548	-18.0178	1.4136e-72	3.06364e-71	Rv0356c
Rv0357c	198.443	-0.236796	0.25469	-0.929741	0.352505	0.406214	Rv0357c
Rv0358	56.6796	-1.94471	0.424247	-4.5839	4.56377e-06	1.0146e-05	Rv0358
Rv0359	286.068	-3.41012	0.263617	-12.9359	2.82362e-38	2.85911e-37	Rv0359
Rv0360c	141.949	-0.778937	0.284109	-2.74168	0.00611252	0.0095906	Rv0360c
Rv0361	269.533	-0.203883	0.24287	-0.839471	0.401205	0.455364	Rv0361
Rv0362	615.793	-3.9288	0.207636	-18.9216	7.57202e-80	1.83411e-78	Rv0362
Rv0363c	618.346	0.842612	0.196389	4.29053	1.78249e-05	3.73849e-05	Rv0363c
Rv0364	312.375	-0.0742816	0.21945	-0.33849	0.734994	0.770112	Rv0364
Rv0365c	364.479	-2.37353	0.210675	-11.2663	1.92432e-29	1.57777e-28	Rv0365c
Rv0366c	23.6837	0.0288667	0.663245	0.0435235	0.965284	0.971049	Rv0366c
Rv0367c	69.0615	-1.36799	0.384259	-3.56007	0.000370758	0.000679876	Rv0367c
Rv0373c	75.4792	0.406472	0.399534	1.01736	0.30898	0.359636	Rv0373c
Rv0375c	28.0864	-0.486637	0.574536	-0.847008	0.396991	0.451303	Rv0375c
Rv0376c	70.1006	-0.517357	0.388453	-1.33184	0.182913	0.225432	Rv0376c
Rv0377	124.693	-0.255997	0.30203	-0.847588	0.396668	0.451074	Rv0377
Rv0379	243.588	-5.76055	0.355852	-16.1881	6.12382e-59	1.05069e-57	Rv0379
Rv0380c	547.063	-5.40659	0.254678	-21.2291	5.13948e-100	2.00494e-98	Rv0380c
Rv0381c	937.064	-4.2199	0.202898	-20.7981	4.50201e-96	1.55929e-94	Rv0381c
Rv0382c	212.008	1.00756	0.255638	3.94138	8.10149e-05	0.000159873	Rv0382c
Rv0383c	1223.97	-0.143561	0.160816	-0.892709	0.372013	0.425782	Rv0383c
Rv0384c	776.119	-0.421058	0.176072	-2.3914	0.0167844	0.024792	Rv0384c
Rv0385	105.049	-1.46237	0.326996	-4.47214	7.74422e-06	1.67935e-05	Rv0385
Rv0386	257.329	-0.399678	0.229827	-1.73904	0.0820283	0.107953	Rv0386
Rv0387c	99.4777	-2.56795	0.366394	-7.00869	2.40554e-12	8.70601e-12	Rv0387c
Rv0389	142.376	0.0800705	0.295171	0.271268	0.786185	0.812947	Rv0389
Rv0390	122.992	1.46625	0.339313	4.32124	1.55157e-05	3.27829e-05	Rv0390
Rv0391	530.997	0.309063	0.19438	1.58999	0.111836	0.143812	Rv0391
Rv0392c	310.669	-0.238873	0.221485	-1.07851	0.280807	0.331424	Rv0392c
Rv0393	1223.14	-10.2786	0.570141	-18.0282	1.17068e-72	2.56719e-71	Rv0393
Rv0394c	221.444	-0.792807	0.251385	-3.15375	0.00161187	0.00272022	Rv0394c
Rv0397	126.416	-9.80958	1.43794	-6.82197	8.97979e-12	3.12187e-11	Rv0397
Rv0397A	163.494	-2.25071	0.292139	-7.70426	1.31602e-14	5.40705e-14	Rv0397A
Rv0398c	571.942	-4.37513	0.230378	-18.9911	2.01987e-80	4.92477e-79	Rv0398c
Rv0399c	103.621	1.6826	0.367738	4.57555	4.74979e-06	1.05405e-05	Rv0399c
Rv0400c	255.63	1.03012	0.239699	4.29754	1.72701e-05	3.62829e-05	Rv0400c
Rv0401	34.7162	-0.573894	0.535443	-1.07181	0.283804	0.334535	Rv0401
Rv0402c	643.174	-1.50068	0.206997	-7.24977	4.17489e-13	1.58202e-12	Rv0402c
Rv0403c	135.969	-2.84432	0.30698	-9.26552	1.94134e-20	1.11028e-19	Rv0403c
Rv0404	486.856	-1.1349	0.213301	-5.32066	1.03393e-07	2.69653e-07	Rv0404
Rv0405	716.938	1.83314	0.192336	9.53095	1.55856e-21	9.51572e-21	Rv0405
Rv0406c	326.828	-2.66156	0.22337	-11.9155	9.8282e-33	8.71371e-32	Rv0406c
Rv0407	303.704	1.54506	0.245441	6.29504	3.07312e-10	9.6272e-10	Rv0407
Rv0408	417.419	1.10682	0.221601	4.99466	5.89398e-07	1.43327e-06	Rv0408
Rv0409	390.175	0.120762	0.20679	0.583984	0.559231	0.609383	Rv0409
Rv0410c	1174.77	-1.86935	0.168212	-11.1131	1.08354e-28	8.6357e-28	Rv0410c
Rv0411c	221.378	-0.112397	0.246343	-0.456262	0.648202	0.692087	Rv0411c
Rv0412c	442.792	-0.942238	0.199665	-4.7191	2.36895e-06	5.42269e-06	Rv0412c
Rv0413	226.079	-1.32636	0.250182	-5.3016	1.14794e-07	2.9771e-07	Rv0413
Rv0414c	280.318	-3.97968	0.258004	-15.4248	1.11416e-53	1.6992e-52	Rv0414c
Rv0415	166.82	-1.08083	0.295552	-3.65697	0.000255211	0.00047672	Rv0415
Rv0417	57.0133	0.20254	0.428506	0.472667	0.636451	0.681308	Rv0417
Rv0418	402.703	0.965636	0.209362	4.61228	3.98267e-06	8.89679e-06	Rv0418
Rv0419	924.388	-0.359411	0.178174	-2.01719	0.0436755	0.0595079	Rv0419
Rv0420c	538.348	-4.3764	0.217495	-20.1219	4.74784e-90	1.49114e-88	Rv0420c
Rv0421c	195.116	-0.675125	0.261706	-2.57971	0.00988832	0.0150869	Rv0421c
Rv0422c	206.09	0.587808	0.25201	2.33248	0.0196756	0.0285727	Rv0422c
Rv0423c	1528.53	1.29284	0.171252	7.54933	4.37487e-14	1.74712e-13	Rv0423c
Rv0424c	378.722	0.107435	0.205453	0.522919	0.601031	0.649583	Rv0424c
Rv0425c	3391.94	0.555728	0.150358	3.69604	0.000218992	0.000411764	Rv0425c
Rv0426c	382.943	-0.721339	0.230269	-3.13259	0.0017327	0.0029122	Rv0426c
Rv0427c	142.443	-0.0590818	0.290444	-0.203419	0.838808	0.861353	Rv0427c
Rv0428c	74.9195	0.19963	0.370059	0.539455	0.589573	0.638316	Rv0428c
Rv0429c	146.43	0.759763	0.289612	2.62338	0.00870617	0.0134214	Rv0429c
Rv0430	223.249	-0.17449	0.244343	-0.71412	0.475153	0.528169	Rv0430
Rv0431	238.406	0.951186	0.254364	3.73947	0.000184407	0.000350109	Rv0431
Rv0432	566.366	0.57969	0.196161	2.95517	0.00312494	0.00511079	Rv0432
Rv0433	515.179	1.20331	0.201171	5.98152	2.21061e-09	6.49686e-09	Rv0433
Rv0434	432.716	-0.935458	0.226022	-4.13879	3.49142e-05	7.09386e-05	Rv0434
Rv0435c	985.767	-0.14911	0.169442	-0.880007	0.378855	0.432677	Rv0435c
Rv0436c	318.227	0.333298	0.229618	1.45153	0.146631	0.184459	Rv0436c
Rv0437c	172.697	0.221681	0.2671	0.829954	0.406565	0.460492	Rv0437c
Rv0438c	218.124	-0.685198	0.251356	-2.726	0.00641066	0.0100287	Rv0438c
Rv0439c	147.972	0.194536	0.28189	0.690115	0.490122	0.542369	Rv0439c
Rv0440	9617.25	1.12335	0.400029	2.80818	0.00498223	0.00789741	Rv0440
Rv0441c	641.176	-3.39382	0.203088	-16.7111	1.08803e-62	2.00609e-61	Rv0441c
Rv0442c	212.615	-1.30468	0.249573	-5.22765	1.71677e-07	4.39085e-07	Rv0442c
Rv0443	355.163	-0.577035	0.219396	-2.6301	0.00853588	0.0131644	Rv0443
Rv0444c	531.379	-1.01158	0.198785	-5.0888	3.60341e-07	8.93859e-07	Rv0444c
Rv0445c	169.546	0.511269	0.275682	1.85456	0.0636591	0.0850471	Rv0445c
Rv0446c	154.005	1.26682	0.292595	4.3296	1.49383e-05	3.1617e-05	Rv0446c
Rv0447c	130.246	0.839501	0.331324	2.53377	0.0112841	0.017069	Rv0447c
Rv0448c	72.2932	-5.25377	0.543869	-9.65999	4.45906e-22	2.77736e-21	Rv0448c
Rv0449c	96.7747	-1.70773	0.34708	-4.9203	8.64138e-07	2.06612e-06	Rv0449c
Rv0450c	780.601	0.0947772	0.174808	0.542179	0.587696	0.636656	Rv0450c
Rv0451c	70.2325	1.0873	0.430888	2.5234	0.0116226	0.017538	Rv0451c
Rv0452	33.8574	-0.00677337	0.557827	-0.0121424	0.990312	0.992809	Rv0452
Rv0453	138.688	-2.96724	0.309778	-9.57861	9.83613e-22	6.04522e-21	Rv0453
Rv0454	815.741	-9.18255	0.489953	-18.7417	2.26219e-78	5.33991e-77	Rv0454
Rv0455c	452.382	1.60476	0.213038	7.53275	4.96838e-14	1.97775e-13	Rv0455c
Rv0456c	172.424	-2.17088	0.273432	-7.93938	2.03192e-15	8.76637e-15	Rv0456c
Rv0457c	81.5523	0.278758	0.364516	0.764733	0.44443	0.498505	Rv0457c
Rv0458	549.84	1.11864	0.201581	5.54932	2.86782e-08	7.83786e-08	Rv0458
Rv0459	212.131	-0.245762	0.258153	-0.952001	0.341097	0.394293	Rv0459
Rv0460	129.02	0.535048	0.317944	1.68283	0.0924071	0.120373	Rv0460
Rv0461	173.626	1.09529	0.285821	3.83208	0.000127063	0.000245385	Rv0461
Rv0462	1408.59	1.37472	0.164642	8.34976	6.84029e-17	3.18469e-16	Rv0462
Rv0463	476.061	-5.27674	0.250155	-21.0938	9.06245e-99	3.42708e-97	Rv0463
Rv0464c	399.888	-1.01799	0.204461	-4.97888	6.39549e-07	1.54812e-06	Rv0464c
Rv0465c	156.908	-0.0872185	0.290202	-0.300544	0.763762	0.794193	Rv0465c
Rv0466	393.406	0.937089	0.212874	4.40207	1.07221e-05	2.29689e-05	Rv0466
Rv0467	144.421	0.783139	0.301927	2.5938	0.0094921	0.0145123	Rv0467
Rv0468	234.415	-0.451356	0.249147	-1.8116	0.0700474	0.0931786	Rv0468
Rv0469	470.192	-0.262751	0.219029	-1.19962	0.230288	0.277003	Rv0469
Rv0470A	22.3543	0.0533069	0.677702	0.0786582	0.937304	0.948049	Rv0470A
Rv0470c	1079.7	-0.151257	0.171676	-0.881064	0.378283	0.432157	Rv0470c
Rv0471c	41.6893	1.20694	0.507638	2.37755	0.0174279	0.0256708	Rv0471c
Rv0472c	245.338	0.971454	0.241792	4.01773	5.87623e-05	0.000116957	Rv0472c
Rv0473	196.226	1.13741	0.265851	4.27837	1.88269e-05	3.93751e-05	Rv0473
Rv0474	199.732	-0.538495	0.268931	-2.00235	0.0452468	0.0614906	Rv0474
Rv0475	794.324	0.306345	0.174041	1.76019	0.0783752	0.103624	Rv0475
Rv0476	147.153	0.800875	0.293189	2.7316	0.00630267	0.0098764	Rv0476
Rv0477	217.888	1.40505	0.25747	5.45712	4.83911e-08	1.29206e-07	Rv0477
Rv0478	850.021	-2.93353	0.181328	-16.1781	7.19911e-59	1.22949e-57	Rv0478
Rv0479c	1249.58	-0.777823	0.166955	-4.65887	3.17946e-06	7.18481e-06	Rv0479c
Rv0480c	163.805	0.0326044	0.272562	0.119622	0.904783	0.920177	Rv0480c
Rv0481c	109.856	-0.0514584	0.332239	-0.154884	0.876913	0.896013	Rv0481c
Rv0482	586.154	-4.37449	0.213979	-20.4435	6.85933e-93	2.31097e-91	Rv0482
Rv0483	874.031	-0.150546	0.169174	-0.889885	0.373528	0.427142	Rv0483
Rv0484c	995.8	-3.74111	0.1876	-19.942	1.76051e-88	5.26166e-87	Rv0484c
Rv0485	622.899	-0.263951	0.195046	-1.35327	0.175969	0.217743	Rv0485
Rv0486	867.798	-0.0825284	0.176641	-0.467209	0.64035	0.684493	Rv0486
Rv0487	208.1	1.36019	0.262625	5.1792	2.22842e-07	5.62187e-07	Rv0487
Rv0489	174.762	1.24769	0.29593	4.21616	2.48494e-05	5.12476e-05	Rv0489
Rv0490	668.869	0.788669	0.202563	3.89346	9.88264e-05	0.000192561	Rv0490
Rv0491	355.883	0.440414	0.210971	2.08756	0.0368377	0.0508835	Rv0491
Rv0492c	508.023	-2.56093	0.193863	-13.21	7.68411e-40	8.20672e-39	Rv0492c
Rv0493c	73.8014	0.314638	0.389669	0.80745	0.419407	0.473879	Rv0493c
Rv0494	228.394	-6.40373	0.406332	-15.7598	5.87918e-56	9.59835e-55	Rv0494
Rv0495c	352.687	0.650488	0.216501	3.00456	0.00265967	0.00438858	Rv0495c
Rv0496	380.184	0.363931	0.216983	1.67723	0.0934972	0.121579	Rv0496
Rv0497	526.531	-0.486231	0.200139	-2.42946	0.0151213	0.0224338	Rv0497
Rv0498	156.859	0.588414	0.284732	2.06655	0.0387762	0.0533029	Rv0498
Rv0499	148.156	1.09815	0.310044	3.54193	0.000397215	0.000725877	Rv0499
Rv0500	238.518	0.204099	0.2497	0.817376	0.413714	0.467874	Rv0500
Rv0500A	196.552	-0.174918	0.28021	-0.62424	0.53247	0.583999	Rv0500A
Rv0501	721.903	0.884975	0.188921	4.68437	2.80816e-06	6.39253e-06	Rv0501
Rv0502	2486.9	0.176191	0.165622	1.06382	0.287411	0.338249	Rv0502
Rv0503c	1362.01	-0.286938	0.165022	-1.73878	0.0820727	0.107974	Rv0503c
Rv0504c	189.589	0.634613	0.278581	2.27802	0.0227253	0.0324923	Rv0504c
Rv0505c	676.095	0.895542	0.18372	4.87449	1.09088e-06	2.58987e-06	Rv0505c
Rv0506	153.046	0.478919	0.300548	1.59349	0.111051	0.142901	Rv0506
Rv0507	520.643	0.892526	0.19587	4.55673	5.19552e-06	1.14747e-05	Rv0507
Rv0508	50.9607	1.15819	0.45875	2.52466	0.011581	0.0174824	Rv0508
Rv0509	2075.15	0.336069	0.156641	2.14548	0.0319147	0.0444646	Rv0509
Rv0510	689.102	1.05345	0.230527	4.56974	4.88329e-06	1.08303e-05	Rv0510
Rv0511	1836.92	0.300896	0.156845	1.91844	0.0550558	0.0740336	Rv0511
Rv0512	614.119	1.37861	0.215992	6.38267	1.74027e-10	5.536e-10	Rv0512
Rv0513	296.59	1.78553	0.254066	7.02782	2.09779e-12	7.62945e-12	Rv0513
Rv0514	87.2147	-1.50421	0.357028	-4.21315	2.51832e-05	5.18495e-05	Rv0514
Rv0515	2302.47	-3.98462	0.174276	-22.8639	1.0628e-115	5.11523e-114	Rv0515
Rv0516c	846.618	0.460195	0.172738	2.66412	0.00771903	0.0119643	Rv0516c
Rv0517	395.026	-0.466604	0.219966	-2.12125	0.0339008	0.0470373	Rv0517
Rv0518	288.007	-1.53208	0.247722	-6.18468	6.22288e-10	1.9028e-09	Rv0518
Rv0519c	374.347	-1.01645	0.232694	-4.36818	1.25287e-05	2.66693e-05	Rv0519c
Rv0520	47.4241	-3.91243	0.526768	-7.42723	1.10891e-13	4.31684e-13	Rv0520
Rv0522	616.211	-2.43726	0.187341	-13.0098	1.07691e-38	1.10862e-37	Rv0522
Rv0523c	135.82	-3.13291	0.318403	-9.83944	7.61316e-23	4.93258e-22	Rv0523c
Rv0524	777.004	0.170344	0.189431	0.899243	0.368523	0.422701	Rv0524
Rv0525	154.554	0.612514	0.288329	2.12435	0.0336405	0.046711	Rv0525
Rv0526	280.04	1.74181	0.256782	6.78322	1.17528e-11	4.02922e-11	Rv0526
Rv0527	376.298	1.49025	0.215646	6.91066	4.82402e-12	1.71408e-11	Rv0527
Rv0528	618.282	0.646717	0.192745	3.35529	0.000792805	0.00139845	Rv0528
Rv0529	306.347	1.03942	0.236781	4.38977	1.13472e-05	2.42659e-05	Rv0529
Rv0530	910.478	-0.885541	0.170189	-5.20328	1.958e-07	4.9735e-07	Rv0530
Rv0530A	740.778	-5.47722	0.219766	-24.9229	4.19696e-137	2.72876e-135	Rv0530A
Rv0531	91.911	-2.53417	0.367916	-6.88791	5.662e-12	2.00032e-11	Rv0531
Rv0532	602.432	-3.7061	0.219317	-16.8984	4.62431e-64	8.69934e-63	Rv0532
Rv0533c	619.449	-1.49558	0.181949	-8.21979	2.03859e-16	9.24727e-16	Rv0533c
Rv0534c	137.345	0.712617	0.303773	2.34588	0.0189821	0.0276632	Rv0534c
Rv0535	52.9757	0.299132	0.4611	0.648735	0.51651	0.568345	Rv0535
Rv0536	498.062	-4.24639	0.219027	-19.3875	9.84512e-84	2.55147e-82	Rv0536
Rv0537c	661.518	0.46886	0.205875	2.2774	0.0227623	0.0325326	Rv0537c
Rv0538	590.112	-2.08575	0.184919	-11.2793	1.66055e-29	1.37673e-28	Rv0538
Rv0539	354.559	-3.67129	0.232402	-15.7971	3.25678e-56	5.34055e-55	Rv0539
Rv0540	39.6535	-0.469858	0.491439	-0.956087	0.339029	0.392147	Rv0540
Rv0541c	299.323	1.31809	0.231057	5.70459	1.16625e-08	3.28429e-08	Rv0541c
Rv0542c	382.597	0.850936	0.20997	4.05265	5.06407e-05	0.0001015	Rv0542c
Rv0543c	211.409	0.975451	0.253592	3.84654	0.000119798	0.00023196	Rv0543c
Rv0544c	53.8383	-0.872164	0.429975	-2.02841	0.0425188	0.0581242	Rv0544c
Rv0545c	2659.02	1.39275	0.160462	8.67958	3.97228e-18	1.98133e-17	Rv0545c
Rv0546c	93.4728	0.549621	0.34825	1.57824	0.114511	0.147149	Rv0546c
Rv0547c	145.148	-0.138834	0.293242	-0.473444	0.635896	0.681011	Rv0547c
Rv0548c	271.496	0.704244	0.230657	3.05321	0.00226409	0.00375928	Rv0548c
Rv0551c	138.053	0.373089	0.308173	1.21065	0.226031	0.273035	Rv0551c
Rv0552	200.695	-0.773986	0.249481	-3.10238	0.0019197	0.00321047	Rv0552
Rv0553	91.5864	-2.36757	0.352638	-6.71388	1.89521e-11	6.40842e-11	Rv0553
Rv0554	135.058	1.62492	0.313921	5.17621	2.26433e-07	5.70468e-07	Rv0554
Rv0555	713.552	0.30071	0.176507	1.70367	0.088442	0.115696	Rv0555
Rv0556	152.461	1.5571	0.320769	4.85427	1.2083e-06	2.8522e-06	Rv0556
Rv0557	291.708	0.876638	0.248847	3.52279	0.000427028	0.000776149	Rv0557
Rv0558	1006.14	-2.54444	0.181824	-13.9939	1.69767e-44	2.06281e-43	Rv0558
Rv0559c	557.864	-1.06997	0.191933	-5.5747	2.47957e-08	6.79178e-08	Rv0559c
Rv0560c	128.324	0.306563	0.301799	1.01578	0.309733	0.360398	Rv0560c
Rv0561c	83.4534	0.758294	0.360527	2.1033	0.0354398	0.0490257	Rv0561c
Rv0562	528.686	0.219756	0.207362	1.05977	0.28925	0.340028	Rv0562
Rv0563	213.075	-0.282689	0.246267	-1.1479	0.25101	0.299692	Rv0563
Rv0564c	338.778	-1.73285	0.216414	-8.0071	1.17444e-15	5.15087e-15	Rv0564c
Rv0565c	155.065	-0.348426	0.276457	-1.26032	0.207553	0.252607	Rv0565c
Rv0566c	83.818	0.585958	0.358876	1.63276	0.10252	0.132567	Rv0566c
Rv0567	216.44	1.22131	0.256855	4.75488	1.98568e-06	4.59358e-06	Rv0567
Rv0568	846.025	-0.12535	0.175463	-0.714392	0.474985	0.528141	Rv0568
Rv0569	93.3722	0.702175	0.346482	2.02658	0.0427049	0.0583356	Rv0569
Rv0570	148.455	0.357068	0.297477	1.20032	0.230015	0.276945	Rv0570
Rv0571c	80.3423	-0.255929	0.364748	-0.701661	0.482891	0.535646	Rv0571c
Rv0572c	39.5212	-1.07992	0.499568	-2.16172	0.0306401	0.0428175	Rv0572c
Rv0573c	94.0584	-2.82667	0.375566	-7.52643	5.21483e-14	2.06918e-13	Rv0573c
Rv0574c	57.3219	-0.326545	0.419925	-0.777626	0.43679	0.491123	Rv0574c
Rv0575c	45.1994	-2.30755	0.477884	-4.82868	1.37438e-06	3.2237e-06	Rv0575c
Rv0576	489.796	0.30219	0.205731	1.46886	0.141872	0.178896	Rv0576
Rv0577	1083.42	-0.949641	0.214189	-4.43366	9.26454e-06	1.99735e-05	Rv0577
Rv0578c	2598.52	-3.29885	0.158121	-20.8628	1.16692e-96	4.19863e-95	Rv0578c
Rv0579	907.981	-3.12328	0.178631	-17.4846	1.87884e-68	3.76204e-67	Rv0579
Rv0580c	347.55	0.694739	0.218751	3.17593	0.00149355	0.00253206	Rv0580c
Rv0581	36.4425	0.824888	0.574294	1.43635	0.150903	0.18919	Rv0581
Rv0582	235.335	-2.51438	0.275355	-9.13141	6.76123e-20	3.76799e-19	Rv0582
Rv0583c	1268.64	-3.84727	0.170229	-22.6005	4.28431e-113	1.98471e-111	Rv0583c
Rv0584	219.767	-1.64745	0.258142	-6.38196	1.74837e-10	5.557e-10	Rv0584
Rv0585c	321.555	-1.87182	0.218216	-8.57784	9.66747e-18	4.70797e-17	Rv0585c
Rv0586	132.46	1.65714	0.314767	5.26466	1.4045e-07	3.61714e-07	Rv0586
Rv0587	208.593	2.48327	0.288446	8.60914	7.36084e-18	3.60837e-17	Rv0587
Rv0588	206.173	1.89248	0.282108	6.70837	1.96809e-11	6.64882e-11	Rv0588
Rv0589	187.855	2.75677	0.316739	8.70361	3.21492e-18	1.62102e-17	Rv0589
Rv0590	202.022	1.76581	0.279414	6.3197	2.6207e-10	8.24474e-10	Rv0590
Rv0591	39.012	-1.10155	0.488848	-2.25335	0.0242368	0.0344361	Rv0591
Rv0592	38.2689	0.558495	0.513488	1.08765	0.27675	0.327365	Rv0592
Rv0593	58.0553	-0.914799	0.411577	-2.22267	0.0262382	0.0369643	Rv0593
Rv0594	154.547	-1.52022	0.288107	-5.2766	1.31601e-07	3.3987e-07	Rv0594
Rv0595c	36.0393	-1.43013	0.510455	-2.80167	0.00508388	0.00804477	Rv0595c
Rv0597c	483.587	-0.501498	0.20151	-2.4887	0.0128211	0.0192602	Rv0597c
Rv0598c	92.8879	0.899608	0.379189	2.37246	0.0176702	0.0259556	Rv0598c
Rv0599c	21.4425	1.63317	0.719825	2.26885	0.0232775	0.0331922	Rv0599c
Rv0600c	80.9286	-6.34719	0.64302	-9.87089	5.56666e-23	3.62567e-22	Rv0600c
Rv0604	460.977	-2.74404	0.210807	-13.0168	9.81676e-39	1.0134e-37	Rv0604
Rv0605	126.352	1.62357	0.320267	5.06942	3.99025e-07	9.85202e-07	Rv0605
Rv0606	142.876	-0.143828	0.292172	-0.492271	0.622528	0.668683	Rv0606
Rv0608	157.482	0.872211	0.291842	2.98864	0.00280218	0.0046155	Rv0608
Rv0609	68.8104	4.23582	0.626503	6.76105	1.36994e-11	4.68358e-11	Rv0609
Rv0609A	43.1237	0.883397	0.533735	1.65512	0.0978996	0.127081	Rv0609A
Rv0610c	183.348	0.413812	0.263503	1.57043	0.116316	0.149261	Rv0610c
Rv0611c	209.331	-1.1293	0.260406	-4.3367	1.4464e-05	3.0651e-05	Rv0611c
Rv0612	372.046	-5.85679	0.299442	-19.559	3.45562e-85	9.34783e-84	Rv0612
Rv0613c	1388.62	-0.572157	0.161561	-3.54144	0.000397954	0.000726869	Rv0613c
Rv0614	582.962	-6.96136	0.312388	-22.2844	5.24038e-110	2.31201e-108	Rv0614
Rv0615	52.3763	0.349761	0.436329	0.8016	0.422784	0.476968	Rv0615
Rv0616A	74.7829	1.37383	0.421276	3.26111	0.00110977	0.00191204	Rv0616A
Rv0616c	707.433	-11.2985	1.03589	-10.9071	1.06659e-27	8.16689e-27	Rv0616c
Rv0617	59.3991	1.67598	0.462678	3.62234	0.000291955	0.000541262	Rv0617
Rv0618	83.3326	-2.21002	0.360104	-6.13718	8.39971e-10	2.55577e-09	Rv0618
Rv0621	88.467	-0.244692	0.351754	-0.695633	0.486659	0.539019	Rv0621
Rv0622	40.7389	-0.0190524	0.505364	-0.0377003	0.969927	0.974925	Rv0622
Rv0623	39.3081	0.49583	0.530475	0.934691	0.349947	0.403769	Rv0623
Rv0624	84.084	-1.12873	0.4003	-2.8197	0.0048068	0.00763565	Rv0624
Rv0625c	179.54	-1.87733	0.269278	-6.97172	3.13095e-12	1.12544e-11	Rv0625c
Rv0626	77.9381	0.538547	0.38458	1.40035	0.161408	0.201001	Rv0626
Rv0627	134.658	-1.93769	0.29975	-6.46435	1.01736e-10	3.28142e-10	Rv0627
Rv0628c	406.525	-1.53415	0.200536	-7.65024	2.00599e-14	8.16048e-14	Rv0628c
Rv0629c	277.526	-0.0320665	0.225816	-0.142003	0.887078	0.904653	Rv0629c
Rv0630c	303.052	-0.320821	0.22146	-1.44866	0.147431	0.185277	Rv0630c
Rv0631c	227.054	-0.56631	0.237874	-2.38071	0.0172792	0.025462	Rv0631c
Rv0632c	672.857	0.737238	0.181377	4.06468	4.80979e-05	9.65606e-05	Rv0632c
Rv0633c	129.953	0.724573	0.318914	2.272	0.0230864	0.0329577	Rv0633c
Rv0634A	515.432	-1.77555	0.189513	-9.36902	7.32079e-21	4.29966e-20	Rv0634A
Rv0634B	65.7495	-0.892212	0.417809	-2.13545	0.0327241	0.0455409	Rv0634B
Rv0634c	198.128	1.11158	0.262955	4.22726	2.36554e-05	4.89366e-05	Rv0634c
Rv0635	312.326	2.4501	0.28472	8.60529	7.61234e-18	3.72181e-17	Rv0635
Rv0636	423.827	2.8926	0.239162	12.0947	1.12627e-33	1.02807e-32	Rv0636
Rv0637	534.845	0.567312	0.205448	2.76135	0.00575635	0.00905862	Rv0637
Rv0638	1016.15	-1.09397	0.177622	-6.15896	7.32229e-10	2.23161e-09	Rv0638
Rv0639	1360.7	1.20587	0.175545	6.86931	6.45139e-12	2.27487e-11	Rv0639
Rv0640	759.842	1.19159	0.194353	6.13105	8.7302e-10	2.64764e-09	Rv0640
Rv0641	1514.13	0.656682	0.159989	4.10454	4.05112e-05	8.19512e-05	Rv0641
Rv0642c	1133.18	1.32346	0.171457	7.7189	1.17335e-14	4.83698e-14	Rv0642c
Rv0643c	469.12	1.63618	0.212557	7.69761	1.38635e-14	5.67086e-14	Rv0643c
Rv0644c	315.568	0.838006	0.220746	3.79624	0.000146906	0.000281944	Rv0644c
Rv0645c	205.2	0.0796528	0.255346	0.311941	0.755085	0.786937	Rv0645c
Rv0646c	241.093	-0.518842	0.234756	-2.21013	0.027096	0.0380948	Rv0646c
Rv0647c	357.396	0.662941	0.214431	3.09163	0.00199059	0.00332303	Rv0647c
Rv0648	100.374	-1.36343	0.341292	-3.99492	6.47173e-05	0.000128602	Rv0648
Rv0651	495.938	-0.750559	0.193386	-3.88114	0.000103969	0.00020205	Rv0651
Rv0652	385.821	-0.619735	0.213741	-2.89947	0.00373796	0.00602037	Rv0652
Rv0653c	2268.55	-7.53448	0.525517	-14.3373	1.28018e-46	1.63036e-45	Rv0653c
Rv0654	173.312	-0.654495	0.269705	-2.42671	0.0152365	0.0225866	Rv0654
Rv0655	4407.34	0.696781	0.149917	4.64779	3.35509e-06	7.54717e-06	Rv0655
Rv0656c	76.23	-3.11785	0.423586	-7.36062	1.83053e-13	7.07399e-13	Rv0656c
Rv0658c	112.652	0.111619	0.315071	0.354266	0.72314	0.759716	Rv0658c
Rv0659c	187.534	-0.0188184	0.266994	-0.0704823	0.94381	0.953848	Rv0659c
Rv0660c	342.672	-0.253996	0.22063	-1.15123	0.249637	0.298245	Rv0660c
Rv0663	461.265	0.892948	0.199868	4.46768	7.90714e-06	1.71167e-05	Rv0663
Rv0667	15158.5	1.54679	0.142859	10.8274	2.55433e-27	1.93982e-26	Rv0667
Rv0668	8464.13	1.33793	0.144439	9.26292	1.9891e-20	1.13584e-19	Rv0668
Rv0669c	946.088	-2.35163	0.177343	-13.2604	3.92862e-40	4.25715e-39	Rv0669c
Rv0670	387.868	0.203601	0.223573	0.910669	0.36247	0.416661	Rv0670
Rv0671	193.186	-0.0767516	0.254534	-0.301538	0.763004	0.793627	Rv0671
Rv0672	838.897	1.30172	0.179481	7.25268	4.0861e-13	1.54996e-12	Rv0672
Rv0673	238.111	1.01202	0.272267	3.71702	0.000201587	0.000380582	Rv0673
Rv0674	137.611	1.41224	0.314729	4.48718	7.21738e-06	1.57431e-05	Rv0674
Rv0675	288.484	-0.742301	0.2232	-3.32572	0.000881917	0.00154388	Rv0675
Rv0676c	731.746	-0.800522	0.17411	-4.59779	4.27006e-06	9.51012e-06	Rv0676c
Rv0677c	65.0993	0.556273	0.405594	1.3715	0.170219	0.211333	Rv0677c
Rv0678	467.883	-4.57365	0.228472	-20.0184	3.80708e-89	1.17575e-87	Rv0678
Rv0679c	211.21	-1.44658	0.277267	-5.21726	1.81587e-07	4.62833e-07	Rv0679c
Rv0680c	255.751	-0.238372	0.230646	-1.0335	0.30137	0.352105	Rv0680c
Rv0681	320.97	-0.655434	0.216773	-3.02359	0.00249793	0.00413458	Rv0681
Rv0682	1051.3	0.728735	0.170729	4.26838	1.96902e-05	4.10878e-05	Rv0682
Rv0683	742.085	0.691621	0.183865	3.76157	0.000168849	0.000322387	Rv0683
Rv0684	7247.19	1.0832	0.154533	7.0095	2.39173e-12	8.66446e-12	Rv0684
Rv0685	9479.8	1.24344	0.140177	8.87052	7.2803e-19	3.81624e-18	Rv0685
Rv0686	416.85	1.17535	0.20639	5.69481	1.23512e-08	3.46768e-08	Rv0686
Rv0687	125.972	0.52755	0.302113	1.7462	0.080776	0.106419	Rv0687
Rv0688	317.71	1.03743	0.225795	4.59457	4.33646e-06	9.65219e-06	Rv0688
Rv0689c	133.221	-11.3255	1.47022	-7.70326	1.32638e-14	5.44359e-14	Rv0689c
Rv0690c	229.211	0.256771	0.250154	1.02645	0.304679	0.355635	Rv0690c
Rv0691A	71.8768	1.26363	0.438953	2.87874	0.00399269	0.0064167	Rv0691A
Rv0691c	108.395	0.490381	0.339739	1.44341	0.148906	0.187003	Rv0691c
Rv0692	94.0789	4.20997	0.538912	7.81199	5.62941e-15	2.37345e-14	Rv0692
Rv0693	723.348	1.169	0.191942	6.09038	1.12645e-09	3.38573e-09	Rv0693
Rv0694	654.35	0.658043	0.198446	3.31598	0.000913234	0.00159268	Rv0694
Rv0695	924.313	0.416078	0.17977	2.3145	0.0206404	0.029822	Rv0695
Rv0696	1000.01	2.02659	0.179314	11.3019	1.28386e-29	1.06681e-28	Rv0696
Rv0697	235.66	1.51142	0.250517	6.03321	1.60732e-09	4.75776e-09	Rv0697
Rv0698	108.126	-2.7984	0.340761	-8.2122	2.17173e-16	9.81518e-16	Rv0698
Rv0700	2668.25	0.0355567	0.150229	0.236684	0.812902	0.838234	Rv0700
Rv0701	4071.27	1.33243	0.14542	9.16263	5.06465e-20	2.84388e-19	Rv0701
Rv0702	3726.26	0.154492	0.14774	1.04571	0.295696	0.346337	Rv0702
Rv0703	972.805	-0.38521	0.177009	-2.17622	0.0295391	0.0413101	Rv0703
Rv0704	4037.02	0.836287	0.15252	5.48314	4.17844e-08	1.12294e-07	Rv0704
Rv0705	1115.34	2.64894	0.221147	11.9782	4.62406e-33	4.16953e-32	Rv0705
Rv0706	1509.82	-0.0564148	0.172629	-0.326798	0.743821	0.778041	Rv0706
Rv0707	2269.64	1.0765	0.154695	6.95886	3.4303e-12	1.23066e-11	Rv0707
Rv0708	690.54	2.49701	0.197985	12.6122	1.80986e-36	1.79822e-35	Rv0708
Rv0709	212.741	5.43798	0.509456	10.6741	1.34569e-26	9.83658e-26	Rv0709
Rv0710	798.063	0.255338	0.198952	1.28341	0.199347	0.243501	Rv0710
Rv0711	597.187	1.31733	0.198222	6.64575	3.0168e-11	1.00723e-10	Rv0711
Rv0712	211.697	1.06301	0.269953	3.93774	8.22524e-05	0.000162142	Rv0712
Rv0713	485.994	0.88292	0.195266	4.52163	6.13652e-06	1.34488e-05	Rv0713
Rv0714	421.494	-0.252443	0.240881	-1.048	0.29464	0.345331	Rv0714
Rv0715	541.825	2.01105	0.209015	9.62154	6.48517e-22	3.99901e-21	Rv0715
Rv0716	1031.05	1.77714	0.171812	10.3435	4.47703e-25	3.12464e-24	Rv0716
Rv0717	218.779	-2.22983	0.296003	-7.53313	4.95367e-14	1.97401e-13	Rv0717
Rv0718	1068.69	0.419812	0.16787	2.50081	0.012391	0.0186519	Rv0718
Rv0719	1373.3	2.71198	0.183121	14.8098	1.26639e-49	1.74469e-48	Rv0719
Rv0720	447.236	0.809013	0.203091	3.9835	6.79074e-05	0.000134508	Rv0720
Rv0721	2084.56	0.794291	0.164183	4.83785	1.31253e-06	3.08449e-06	Rv0721
Rv0722	229.012	5.18276	0.492602	10.5212	6.89903e-26	4.99371e-25	Rv0722
Rv0723	1418.17	0.391155	0.178806	2.18759	0.0286992	0.0401962	Rv0723
Rv0724	1710.67	0.794088	0.155951	5.09191	3.54477e-07	8.79901e-07	Rv0724
Rv0725c	28.7587	0.205604	0.581006	0.353876	0.723431	0.759716	Rv0725c
Rv0726c	205.916	0.898939	0.261424	3.43863	0.000584673	0.00104879	Rv0726c
Rv0727c	57.5727	-3.44462	0.472342	-7.29265	3.03924e-13	1.16237e-12	Rv0727c
Rv0728c	82.6575	-1.33303	0.378082	-3.52577	0.000422249	0.000768593	Rv0728c
Rv0729	109.537	-0.703966	0.313144	-2.24806	0.0245724	0.0348642	Rv0729
Rv0730	511.097	-0.0274324	0.194264	-0.141212	0.887703	0.904949	Rv0730
Rv0731c	554.67	-3.62902	0.234108	-15.5015	3.38971e-54	5.30054e-53	Rv0731c
Rv0732	1129.38	1.01647	0.168712	6.02486	1.69254e-09	5.00203e-09	Rv0732
Rv0733	475.505	1.67766	0.214553	7.8193	5.31184e-15	2.24211e-14	Rv0733
Rv0734	586.364	0.921941	0.198195	4.65168	3.29241e-06	7.42194e-06	Rv0734
Rv0735	24.3972	0.768139	0.639032	1.20203	0.22935	0.276324	Rv0735
Rv0736	50.9446	-0.325129	0.449557	-0.723221	0.469544	0.52309	Rv0736
Rv0737	32.0497	-0.0869051	0.555739	-0.156377	0.875736	0.895057	Rv0737
Rv0738	207.394	-2.35801	0.2577	-9.15024	5.68092e-20	3.17071e-19	Rv0738
Rv0740	151.16	1.04264	0.289911	3.59642	0.000322628	0.000595448	Rv0740
Rv0741	267.103	-0.632985	0.225542	-2.8065	0.00500831	0.00793535	Rv0741
Rv0742	46.3126	-1.08484	0.451608	-2.40218	0.0162978	0.0241021	Rv0742
Rv0743c	85.5581	-1.69566	0.348805	-4.86133	1.16598e-06	2.7618e-06	Rv0743c
Rv0744c	66.4064	0.214712	0.39138	0.548602	0.583279	0.632405	Rv0744c
Rv0746	175.532	-2.01591	0.269562	-7.47846	7.51979e-14	2.96157e-13	Rv0746
Rv0747	145.724	-1.94352	0.300564	-6.46623	1.00477e-10	3.24644e-10	Rv0747
Rv0748	55.6338	-1.69121	0.465558	-3.63266	0.000280519	0.000521105	Rv0748
Rv0749	129.319	-2.86158	0.320915	-8.91694	4.79368e-19	2.55617e-18	Rv0749
Rv0750	72.7389	-0.539483	0.386002	-1.39762	0.162228	0.201886	Rv0750
Rv0751c	119.682	0.121355	0.308235	0.393708	0.693797	0.735052	Rv0751c
Rv0752c	158.933	0.29206	0.276909	1.05471	0.291556	0.342149	Rv0752c
Rv0753c	252.674	0.411059	0.238064	1.72667	0.0842262	0.110649	Rv0753c
Rv0754	156.706	-2.94809	0.293415	-10.0475	9.42368e-24	6.29264e-23	Rv0754
Rv0755A	43.3259	-0.899378	0.476879	-1.88597	0.0592994	0.0794231	Rv0755A
Rv0755c	442.035	1.02105	0.254786	4.0075	6.13645e-05	0.000122005	Rv0755c
Rv0756c	1637.99	-5.08287	0.185066	-27.4652	4.57085e-166	4.70544e-164	Rv0756c
Rv0757	484.158	1.29872	0.207824	6.24912	4.1277e-10	1.28333e-09	Rv0757
Rv0758	1024.96	-1.35094	0.178034	-7.58809	3.24667e-14	1.29937e-13	Rv0758
Rv0759c	362.016	-1.74787	0.219381	-7.96725	1.62244e-15	7.06554e-15	Rv0759c
Rv0760c	213.564	1.34735	0.262795	5.12699	2.94403e-07	7.35258e-07	Rv0760c
Rv0761c	984.399	0.951345	0.19047	4.99473	5.89185e-07	1.43327e-06	Rv0761c
Rv0762c	45.2483	0.238734	0.474183	0.503464	0.614638	0.661396	Rv0762c
Rv0764c	114.676	0.063635	0.311014	0.204605	0.837881	0.861117	Rv0764c
Rv0765c	50.858	1.1599	0.508011	2.28321	0.022418	0.0321522	Rv0765c
Rv0766c	37.8519	1.28628	0.53385	2.40944	0.0159772	0.0236468	Rv0766c
Rv0767c	33.0025	-1.64096	0.532481	-3.08172	0.0020581	0.00343263	Rv0767c
Rv0768	87.724	0.493026	0.357851	1.37774	0.168284	0.209142	Rv0768
Rv0769	75.8784	-0.388334	0.375064	-1.03538	0.300491	0.3513	Rv0769
Rv0770	51.4566	0.894146	0.451037	1.98242	0.0474318	0.0642949	Rv0770
Rv0771	24.6844	1.48174	0.662916	2.23519	0.025405	0.0359355	Rv0771
Rv0772	254.006	-0.904886	0.229179	-3.94838	7.86818e-05	0.000155351	Rv0772
Rv0773c	553.997	-0.704228	0.212881	-3.30809	0.000939353	0.00163362	Rv0773c
Rv0774c	411.586	-0.339882	0.212164	-1.60198	0.10916	0.140614	Rv0774c
Rv0775	116.491	-0.692435	0.303915	-2.27838	0.0227039	0.0324742	Rv0775
Rv0776c	189.431	-4.13052	0.296855	-13.9143	5.18983e-44	6.24464e-43	Rv0776c
Rv0777	454.898	1.00834	0.201505	5.00402	5.61472e-07	1.36986e-06	Rv0777
Rv0778	255.448	0.75465	0.245463	3.07439	0.00210932	0.00351175	Rv0778
Rv0779c	233.093	-5.27068	0.333277	-15.8147	2.46281e-56	4.05651e-55	Rv0779c
Rv0780	93.2899	1.33938	0.359108	3.72974	0.000191677	0.000362982	Rv0780
Rv0781	71.9243	2.41285	0.441558	5.46439	4.64495e-08	1.2438e-07	Rv0781
Rv0782	63.4783	0.691924	0.410566	1.68529	0.0919318	0.11988	Rv0782
Rv0783c	381.694	0.191306	0.205495	0.930955	0.351877	0.405742	Rv0783c
Rv0784	60.3963	0.219883	0.422148	0.520868	0.602458	0.65045	Rv0784
Rv0785	251.631	-0.149636	0.234603	-0.637826	0.523587	0.575278	Rv0785
Rv0786c	147.163	-2.57809	0.296205	-8.70374	3.21123e-18	1.62102e-17	Rv0786c
Rv0787	1477.02	-6.75074	0.233102	-28.9604	2.07607e-184	3.2058e-182	Rv0787
Rv0787A	79.268	1.34176	0.412288	3.25441	0.00113627	0.00195406	Rv0787A
Rv0788	334.127	-0.259118	0.215448	-1.2027	0.229094	0.276104	Rv0788
Rv0789c	367.979	-3.8034	0.258016	-14.741	3.51798e-49	4.81093e-48	Rv0789c
Rv0790c	64.7696	0.0388172	0.403822	0.0961246	0.923422	0.935795	Rv0790c
Rv0791c	161.96	-1.93862	0.283586	-6.83609	8.13826e-12	2.83729e-11	Rv0791c
Rv0792c	98.9345	-1.63629	0.341333	-4.79382	1.63633e-06	3.81879e-06	Rv0792c
Rv0794c	159.707	0.304598	0.287439	1.05969	0.289284	0.340028	Rv0794c
Rv0797	464.643	-5.82927	0.271388	-21.4795	2.42056e-102	9.64579e-101	Rv0797
Rv0798c	315.879	0.933727	0.2263	4.12606	3.69027e-05	7.4733e-05	Rv0798c
Rv0799c	288.222	1.11615	0.229609	4.86111	1.16728e-06	2.76242e-06	Rv0799c
Rv0800	172.841	0.03033	0.280706	0.108049	0.913957	0.927725	Rv0800
Rv0801	124.19	-1.05655	0.31654	-3.33781	0.00084441	0.00148382	Rv0801
Rv0802c	555.257	-4.44569	0.215001	-20.6775	5.52321e-95	1.89528e-93	Rv0802c
Rv0803	833.83	0.886667	0.185486	4.78023	1.75091e-06	4.07849e-06	Rv0803
Rv0804	85.884	0.123727	0.348574	0.354953	0.722625	0.759716	Rv0804
Rv0805	1057.8	0.709796	0.174273	4.07288	4.64345e-05	9.36269e-05	Rv0805
Rv0806c	1313.85	-4.54852	0.180059	-25.2612	8.53186e-141	5.96587e-139	Rv0806c
Rv0807	47.0956	-0.621854	0.460711	-1.34977	0.17709	0.218765	Rv0807
Rv0808	1106.64	0.630459	0.176594	3.57011	0.000356828	0.00065563	Rv0808
Rv0809	1401.41	-2.00502	0.179791	-11.152	7.00336e-29	5.65456e-28	Rv0809
Rv0810c	417.189	-2.69333	0.207452	-12.9829	1.52944e-38	1.56146e-37	Rv0810c
Rv0811c	269.007	0.156266	0.237286	0.658557	0.51018	0.562318	Rv0811c
Rv0812	326.082	-2.19807	0.216496	-10.1529	3.21514e-24	2.19434e-23	Rv0812
Rv0813c	246.422	-0.881021	0.233078	-3.77994	0.000156868	0.000300286	Rv0813c
Rv0814c	195.066	-1.23637	0.259555	-4.76341	1.90347e-06	4.41443e-06	Rv0814c
Rv0815c	277.641	3.36774	0.286489	11.7552	6.64056e-32	5.81795e-31	Rv0815c
Rv0816c	87.1143	-3.55737	0.39165	-9.08303	1.05594e-19	5.80608e-19	Rv0816c
Rv0817c	69.533	-0.818122	0.388813	-2.10416	0.0353649	0.0489404	Rv0817c
Rv0818	230.946	0.523729	0.270955	1.9329	0.0532484	0.0717073	Rv0818
Rv0819	293.202	-0.604532	0.237337	-2.54715	0.0108607	0.0164688	Rv0819
Rv0820	1156.79	-3.00698	0.171982	-17.4843	1.88813e-68	3.76204e-67	Rv0820
Rv0821c	977.932	0.371814	0.182615	2.03605	0.0417456	0.0571304	Rv0821c
Rv0822c	724.858	0.118853	0.177187	0.670776	0.502363	0.554424	Rv0822c
Rv0823c	1504.92	0.0122095	0.178696	0.0683257	0.945526	0.955322	Rv0823c
Rv0824c	9457.45	0.604792	0.139945	4.32165	1.5487e-05	3.27409e-05	Rv0824c
Rv0825c	98.1916	-0.440269	0.326472	-1.34857	0.177476	0.219096	Rv0825c
Rv0826	123.776	-1.76261	0.301145	-5.85302	4.82732e-09	1.39222e-08	Rv0826
Rv0827c	81.2343	-0.909043	0.391876	-2.31972	0.0203558	0.0294682	Rv0827c
Rv0829	55.4448	-3.39754	0.467605	-7.26584	3.70739e-13	1.41063e-12	Rv0829
Rv0830	707.09	-5.44074	0.23096	-23.557	1.06351e-122	5.71212e-121	Rv0830
Rv0831c	1088.16	1.39229	0.169618	8.20839	2.24165e-16	1.01188e-15	Rv0831c
Rv0832	39.7617	-0.277388	0.505831	-0.548382	0.58343	0.632405	Rv0832
Rv0833	834.119	-5.33243	0.214227	-24.8914	9.21275e-137	5.78685e-135	Rv0833
Rv0834c	656.484	-2.00872	0.183036	-10.9745	5.06872e-28	3.92164e-27	Rv0834c
Rv0835	74.725	-0.480231	0.398665	-1.2046	0.228358	0.275397	Rv0835
Rv0836c	96.0979	-4.73332	0.443342	-10.6765	1.31189e-26	9.6084e-26	Rv0836c
Rv0837c	99.9844	-4.40282	0.421405	-10.448	1.49708e-25	1.06696e-24	Rv0837c
Rv0838	54.3407	1.13552	0.44528	2.55013	0.0107684	0.0163355	Rv0838
Rv0839	402.473	0.658735	0.207738	3.171	0.00151917	0.00257197	Rv0839
Rv0840c	409.412	-4.96981	0.248646	-19.9875	7.06954e-89	2.14752e-87	Rv0840c
Rv0841	77.5581	-10.5501	1.49009	-7.0802	1.43946e-12	5.2923e-12	Rv0841
Rv0842	559.836	-4.62399	0.220581	-20.9628	1.43405e-97	5.26198e-96	Rv0842
Rv0843	239.794	-3.87888	0.265115	-14.6309	1.784e-48	2.40419e-47	Rv0843
Rv0844c	251.739	-0.220965	0.245893	-0.898623	0.368854	0.422806	Rv0844c
Rv0845	96.2286	-0.229496	0.332547	-0.690116	0.490121	0.542369	Rv0845
Rv0846c	127.055	-2.62629	0.323234	-8.12502	4.47283e-16	1.99474e-15	Rv0846c
Rv0847	33.9306	-2.169	0.555305	-3.90597	9.38479e-05	0.000183578	Rv0847
Rv0850	68.5502	-6.89903	0.812114	-8.49515	1.97678e-17	9.4773e-17	Rv0850
Rv0851c	117.442	-0.249482	0.304536	-0.819218	0.412662	0.46697	Rv0851c
Rv0852	411.155	-1.73921	0.228572	-7.60904	2.76132e-14	1.11233e-13	Rv0852
Rv0853c	710.707	-1.03094	0.190903	-5.40031	6.6524e-08	1.76351e-07	Rv0853c
Rv0854	128.175	0.532722	0.317152	1.67971	0.0930143	0.121036	Rv0854
Rv0855	159.884	0.573176	0.278321	2.05941	0.0394551	0.0541557	Rv0855
Rv0856	127.694	0.693912	0.307427	2.25716	0.023998	0.0341539	Rv0856
Rv0857	243.448	-1.09927	0.27028	-4.06717	4.7587e-05	9.56384e-05	Rv0857
Rv0858c	452.662	-2.53453	0.212608	-11.9211	9.1841e-33	8.1818e-32	Rv0858c
Rv0859	1271.45	1.27288	0.176331	7.2187	5.24862e-13	1.97677e-12	Rv0859
Rv0860	2194.64	1.25914	0.153912	8.18095	2.81625e-16	1.26817e-15	Rv0860
Rv0861c	318.005	1.02315	0.239393	4.27395	1.92042e-05	4.01188e-05	Rv0861c
Rv0862c	249.4	0.118155	0.236207	0.500219	0.616921	0.663275	Rv0862c
Rv0863	154.828	3.0553	0.346561	8.81606	1.18557e-18	6.1365e-18	Rv0863
Rv0864	395.11	1.91541	0.243784	7.85702	3.93388e-15	1.66998e-14	Rv0864
Rv0865	108.937	1.75465	0.346077	5.07012	3.97573e-07	9.8227e-07	Rv0865
Rv0866	227.589	-2.25091	0.250525	-8.98481	2.59192e-19	1.39011e-18	Rv0866
Rv0867c	549.404	-1.56112	0.188724	-8.27195	1.31785e-16	6.05947e-16	Rv0867c
Rv0868c	201.237	-2.7996	0.279243	-10.0257	1.17557e-23	7.82165e-23	Rv0868c
Rv0869c	469.489	0.386627	0.195643	1.97619	0.0481336	0.0651508	Rv0869c
Rv0870c	192.364	2.03006	0.283122	7.17028	7.48425e-13	2.79041e-12	Rv0870c
Rv0871	889.746	-2.37652	0.173574	-13.6917	1.13836e-42	1.33084e-41	Rv0871
Rv0872c	2405.59	-1.72747	0.155842	-11.0848	1.48713e-28	1.17763e-27	Rv0872c
Rv0873	959.477	1.2127	0.174081	6.96631	3.25357e-12	1.16839e-11	Rv0873
Rv0874c	671.571	-5.06276	0.216121	-23.4256	2.34645e-121	1.22478e-119	Rv0874c
Rv0875c	117.427	0.804129	0.345352	2.32843	0.0198891	0.0288489	Rv0875c
Rv0876c	562.349	0.67371	0.192759	3.49508	0.000473915	0.000858001	Rv0876c
Rv0877	850.965	0.100972	0.179403	0.562821	0.573557	0.623161	Rv0877
Rv0878c	726.924	-3.53263	0.225821	-15.6435	3.68046e-55	5.85398e-54	Rv0878c
Rv0879c	278.04	-1.69497	0.236166	-7.17705	7.12311e-13	2.6638e-12	Rv0879c
Rv0880	31.5668	2.30628	0.645018	3.57554	0.000349511	0.000642822	Rv0880
Rv0881	66.72	1.31978	0.42405	3.11231	0.00185628	0.00311143	Rv0881
Rv0882	472.802	-6.17662	0.334688	-18.4549	4.76444e-76	1.08325e-74	Rv0882
Rv0883c	763.308	-0.478219	0.180634	-2.64745	0.00811011	0.0125547	Rv0883c
Rv0884c	354.088	1.1002	0.223553	4.92143	8.59156e-07	2.05554e-06	Rv0884c
Rv0885	387.106	-0.209626	0.227876	-0.919912	0.357619	0.411594	Rv0885
Rv0886	244.666	-0.290704	0.244541	-1.18877	0.234529	0.281738	Rv0886
Rv0887c	87.9964	-2.23718	0.384872	-5.81278	6.14453e-09	1.76115e-08	Rv0887c
Rv0888	661.264	-1.7572	0.181303	-9.69207	3.25848e-22	2.03641e-21	Rv0888
Rv0889c	544.647	-0.5773	0.185703	-3.10873	0.00187896	0.00314659	Rv0889c
Rv0890c	438.287	0.893277	0.201999	4.4222	9.77025e-06	2.10186e-05	Rv0890c
Rv0891c	97.2214	0.41331	0.34873	1.18519	0.235944	0.283163	Rv0891c
Rv0892	107.041	0.887725	0.331528	2.67768	0.0074135	0.01151	Rv0892
Rv0893c	74.4714	-2.53722	0.403619	-6.28618	3.25375e-10	1.01587e-09	Rv0893c
Rv0894	201.028	-5.37025	0.34923	-15.3774	2.32174e-53	3.49771e-52	Rv0894
Rv0895	87.6578	-2.31413	0.35496	-6.51941	7.05853e-11	2.29464e-10	Rv0895
Rv0896	1816.34	1.15797	0.165372	7.00219	2.51985e-12	9.11079e-12	Rv0896
Rv0897c	227.703	-0.535157	0.241576	-2.21527	0.0267414	0.0376391	Rv0897c
Rv0898c	163.862	-1.94371	0.32799	-5.92613	3.10159e-09	9.03654e-09	Rv0898c
Rv0899	111.175	0.456025	0.324323	1.40608	0.1597	0.199074	Rv0899
Rv0901	251.261	-1.2237	0.259038	-4.72401	2.31243e-06	5.3097e-06	Rv0901
Rv0902c	675.787	-1.6072	0.189421	-8.4848	2.1609e-17	1.032e-16	Rv0902c
Rv0903c	389.189	0.542931	0.207286	2.61924	0.00881254	0.0135741	Rv0903c
Rv0904c	415.99	-3.02985	0.210871	-14.3682	8.18923e-47	1.05015e-45	Rv0904c
Rv0905	317.198	0.597363	0.228501	2.61427	0.0089418	0.013756	Rv0905
Rv0906	233.848	1.21405	0.250288	4.8506	1.23086e-06	2.90177e-06	Rv0906
Rv0907	231.022	1.65898	0.255004	6.50568	7.73429e-11	2.51212e-10	Rv0907
Rv0908	428.101	0.920156	0.207487	4.43477	9.21707e-06	1.98943e-05	Rv0908
Rv0909	21.5778	0.0419342	0.657936	0.063736	0.94918	0.957973	Rv0909
Rv0910	256.859	0.134061	0.230943	0.580491	0.561583	0.611407	Rv0910
Rv0911	147.146	0.699596	0.293859	2.38072	0.0172789	0.025462	Rv0911
Rv0912	161.194	-2.53394	0.287934	-8.80041	1.36316e-18	7.04582e-18	Rv0912
Rv0913c	293.105	0.844692	0.23829	3.54481	0.000392897	0.00071905	Rv0913c
Rv0914c	287.228	0.404145	0.244971	1.64976	0.0989914	0.128408	Rv0914c
Rv0915c	69.9704	-1.23032	0.401671	-3.06301	0.00219123	0.0036432	Rv0915c
Rv0917	170.667	1.41976	0.282834	5.01977	5.17341e-07	1.26803e-06	Rv0917
Rv0918	31.0598	-1.26965	0.558977	-2.27139	0.0231234	0.0329978	Rv0918
Rv0919	981.636	-7.00002	0.260394	-26.8824	3.52528e-159	3.1865e-157	Rv0919
Rv0920c	217.281	0.650121	0.277181	2.34548	0.0190028	0.0276825	Rv0920c
Rv0921	77.3726	0.814043	0.392034	2.07646	0.0378513	0.0521864	Rv0921
Rv0922	1262.53	0.272198	0.174856	1.55669	0.119544	0.153112	Rv0922
Rv0923c	1553.7	-4.32028	0.179143	-24.1164	1.68386e-128	9.4551e-127	Rv0923c
Rv0924c	102.864	1.58934	0.367976	4.31913	1.56644e-05	3.30594e-05	Rv0924c
Rv0925c	341.692	1.10167	0.261497	4.21293	2.5208e-05	5.18717e-05	Rv0925c
Rv0926c	142.761	0.876869	0.297622	2.94625	0.00321653	0.00525594	Rv0926c
Rv0927c	95.5998	0.222921	0.341293	0.653166	0.513649	0.565869	Rv0927c
Rv0928	162.636	0.722579	0.277748	2.60157	0.0092799	0.0142018	Rv0928
Rv0929	131.607	2.85436	0.374154	7.62883	2.36885e-14	9.60498e-14	Rv0929
Rv0930	1938.86	-4.36614	0.161359	-27.0586	3.02611e-161	2.80369e-159	Rv0930
Rv0931c	3368.96	0.510334	0.147653	3.45631	0.000547634	0.00098521	Rv0931c
Rv0932c	2347.55	0.882339	0.152529	5.78472	7.2632e-09	2.07217e-08	Rv0932c
Rv0933	340.083	1.61117	0.225332	7.15022	8.66377e-13	3.22046e-12	Rv0933
Rv0934	918.524	1.61354	0.179289	8.99965	2.26442e-19	1.22331e-18	Rv0934
Rv0935	1139.67	1.76625	0.173167	10.1997	1.98848e-24	1.36722e-23	Rv0935
Rv0936	627.612	-0.377229	0.183445	-2.05636	0.0397478	0.0545373	Rv0936
Rv0937c	482.867	-1.92883	0.212565	-9.07409	1.1463e-19	6.28433e-19	Rv0937c
Rv0938	791.116	0.870796	0.187176	4.65229	3.28264e-06	7.40442e-06	Rv0938
Rv0939	652.624	0.854325	0.190547	4.48354	7.3415e-06	1.59992e-05	Rv0939
Rv0940c	264.427	-1.23381	0.238172	-5.18032	2.2151e-07	5.59588e-07	Rv0940c
Rv0941c	171.06	-0.10183	0.284028	-0.358521	0.719954	0.757781	Rv0941c
Rv0942	746.029	-11.3748	1.03539	-10.986	4.46264e-28	3.4672e-27	Rv0942
Rv0943c	119.233	-5.88442	0.488538	-12.045	2.06146e-33	1.87249e-32	Rv0943c
Rv0944	24.1248	0.983699	0.74251	1.32483	0.185227	0.227982	Rv0944
Rv0945	478.164	-1.24154	0.192755	-6.44103	1.18667e-10	3.8109e-10	Rv0945
Rv0946c	412.653	-0.0407254	0.200022	-0.203605	0.838662	0.861353	Rv0946c
Rv0948c	133.622	0.226285	0.300593	0.752797	0.451572	0.50593	Rv0948c
Rv0949	470.471	-0.37606	0.196525	-1.91355	0.0556783	0.0748436	Rv0949
Rv0950c	615.615	-0.753321	0.192105	-3.9214	8.80359e-05	0.000172991	Rv0950c
Rv0951	859.107	0.811421	0.173742	4.67026	3.00823e-06	6.81449e-06	Rv0951
Rv0952	626.119	1.46558	0.188328	7.78205	7.13584e-15	2.97809e-14	Rv0952
Rv0953c	31.5181	0.211653	0.554582	0.381645	0.702725	0.74366	Rv0953c
Rv0954	1771.3	1.69429	0.191106	8.86569	7.60333e-19	3.97993e-18	Rv0954
Rv0955	537.667	0.776685	0.204065	3.80606	0.000141198	0.000271551	Rv0955
Rv0956	131.99	-0.627567	0.292497	-2.14555	0.031909	0.0444646	Rv0956
Rv0957	545.482	0.0874363	0.203619	0.429411	0.667624	0.710165	Rv0957
Rv0958	376.537	0.075713	0.22411	0.337839	0.735484	0.770408	Rv0958
Rv0959	373.01	0.490566	0.219385	2.23609	0.0253456	0.0358651	Rv0959
Rv0960	96.4783	-1.61258	0.334847	-4.81588	1.46552e-06	3.4288e-06	Rv0960
Rv0961	113.749	0.10758	0.32275	0.333324	0.73889	0.773538	Rv0961
Rv0962c	442.396	-9.03589	0.621297	-14.5436	6.41426e-48	8.45952e-47	Rv0962c
Rv0965c	66.3638	0.547144	0.413131	1.32438	0.185376	0.228088	Rv0965c
Rv0966c	349.707	0.105205	0.210065	0.500822	0.616496	0.663203	Rv0966c
Rv0967	58.2283	0.872413	0.424997	2.05275	0.0400968	0.0549349	Rv0967
Rv0968	38.143	-0.300712	0.505695	-0.594651	0.552077	0.602295	Rv0968
Rv0969	400.301	0.158761	0.214661	0.739587	0.45955	0.513444	Rv0969
Rv0970	123.224	0.111034	0.30945	0.358811	0.719737	0.757768	Rv0970
Rv0971c	153.973	-2.624	0.299937	-8.7485	2.16215e-18	1.10676e-17	Rv0971c
Rv0972c	80.3716	1.39785	0.384432	3.63613	0.000276763	0.000514902	Rv0972c
Rv0973c	108.53	0.981914	0.332126	2.95645	0.003112	0.00509636	Rv0973c
Rv0974c	70.8522	1.58795	0.422195	3.76117	0.000169119	0.000322572	Rv0974c
Rv0975c	71.0566	1.40674	0.417658	3.36816	0.000756723	0.00133799	Rv0975c
Rv0976c	148.66	-0.364818	0.315705	-1.15557	0.247859	0.296311	Rv0976c
Rv0977	412.148	-1.98953	0.240146	-8.28465	1.18452e-16	5.4668e-16	Rv0977
Rv0978c	60.4308	-4.78922	0.533709	-8.97347	2.87305e-19	1.53866e-18	Rv0978c
Rv0979A	395.878	-6.16355	0.649729	-9.48634	2.39281e-21	1.44426e-20	Rv0979A
Rv0980c	3657.65	-9.7581	0.312969	-31.1791	2.04684e-213	4.741e-211	Rv0980c
Rv0981	510.296	0.458153	0.203213	2.25454	0.0241619	0.0343607	Rv0981
Rv0982	1266.51	1.32166	0.181452	7.28381	3.24515e-13	1.23857e-12	Rv0982
Rv0983	1356.81	0.855871	0.159886	5.353	8.6507e-08	2.26409e-07	Rv0983
Rv0984	721.597	1.15006	0.180241	6.3807	1.76285e-10	5.59822e-10	Rv0984
Rv0985c	581.683	-4.19905	0.217542	-19.3023	5.14151e-83	1.3141e-81	Rv0985c
Rv0986	77.1096	2.19922	0.434462	5.06194	4.15006e-07	1.02398e-06	Rv0986
Rv0987	371.321	2.06115	0.226122	9.11519	7.85293e-20	4.34372e-19	Rv0987
Rv0988	277.564	2.17179	0.256232	8.47585	2.33372e-17	1.1131e-16	Rv0988
Rv0989c	359.083	-3.68261	0.229082	-16.0755	3.78833e-58	6.35274e-57	Rv0989c
Rv0990c	59.4026	-2.1423	0.420671	-5.09259	3.53211e-07	8.77346e-07	Rv0990c
Rv0991c	77.5395	0.540513	0.371885	1.45344	0.146102	0.183918	Rv0991c
Rv0992c	109.362	-1.9614	0.333447	-5.8822	4.04848e-09	1.17216e-08	Rv0992c
Rv0993	543.782	0.453009	0.192606	2.352	0.0186729	0.0272985	Rv0993
Rv0994	776.494	0.119046	0.173306	0.686912	0.492138	0.544275	Rv0994
Rv0995	152.6	1.14111	0.297154	3.84012	0.000122972	0.000237857	Rv0995
Rv0996	736.964	0.399484	0.178499	2.23801	0.0252203	0.0357151	Rv0996
Rv0997	237.09	1.14562	0.256237	4.47095	7.78735e-06	1.68771e-05	Rv0997
Rv0998	236.102	-0.31563	0.238012	-1.32611	0.184803	0.22761	Rv0998
Rv0999	319.812	-0.476079	0.228084	-2.0873	0.036861	0.0508968	Rv0999
Rv1000c	244.511	-2.16027	0.239662	-9.01382	1.99005e-19	1.08298e-18	Rv1000c
Rv1001	336.53	-0.622142	0.222174	-2.80025	0.00510636	0.0080769	Rv1001
Rv1002c	333.522	0.0793008	0.214599	0.36953	0.711732	0.751476	Rv1002c
Rv1003	109.819	-1.42798	0.315603	-4.52461	6.05078e-06	1.32924e-05	Rv1003
Rv1004c	617.541	-2.88601	0.212654	-13.5714	5.92046e-42	6.81405e-41	Rv1004c
Rv1005c	159.135	-0.502552	0.270456	-1.85817	0.0631452	0.0844214	Rv1005c
Rv1006	1546.64	-0.226114	0.173103	-1.30624	0.19147	0.235119	Rv1006
Rv1007c	440.27	-0.740695	0.195307	-3.79246	0.000149162	0.000285978	Rv1007c
Rv1008	115.49	-2.32756	0.322515	-7.2169	5.31847e-13	2.00104e-12	Rv1008
Rv1009	1554.78	0.72446	0.162098	4.46927	7.84863e-06	1.7e-05	Rv1009
Rv1010	546.201	0.98617	0.196816	5.01062	5.42553e-07	1.32545e-06	Rv1010
Rv1011	226.349	0.0233346	0.244809	0.0953173	0.924063	0.935932	Rv1011
Rv1013	909.128	0.122128	0.181389	0.673295	0.50076	0.552984	Rv1013
Rv1014c	57.1923	-0.456559	0.428153	-1.06634	0.286268	0.337118	Rv1014c
Rv1015c	240.569	0.37564	0.251244	1.49512	0.134883	0.170664	Rv1015c
Rv1016c	307.131	-1.59023	0.230162	-6.90918	4.87467e-12	1.73041e-11	Rv1016c
Rv1017c	578.643	1.15108	0.198546	5.79753	6.73001e-09	1.92449e-08	Rv1017c
Rv1018c	892.536	-0.722207	0.17036	-4.23929	2.24225e-05	4.65795e-05	Rv1018c
Rv1019	183.981	-0.716443	0.275816	-2.59754	0.0093895	0.0143613	Rv1019
Rv1020	598.214	-0.487876	0.186724	-2.61282	0.00897992	0.013809	Rv1020
Rv1021	114.61	1.15545	0.351992	3.28259	0.00102858	0.00178127	Rv1021
Rv1022	122.434	-0.000141132	0.305883	-0.000461393	0.999632	0.999632	Rv1022
Rv1023	545.431	1.18589	0.194161	6.10778	1.01028e-09	3.04894e-09	Rv1023
Rv1024	154.177	1.03146	0.284805	3.62164	0.00029274	0.000542447	Rv1024
Rv1025	115.505	2.09865	0.346548	6.05588	1.39654e-09	4.15709e-09	Rv1025
Rv1026	191.089	-0.305102	0.261432	-1.16704	0.243193	0.291342	Rv1026
Rv1027c	38.6159	-0.409266	0.522111	-0.783868	0.433117	0.487734	Rv1027c
Rv1028c	184.034	-0.741277	0.258568	-2.86685	0.00414575	0.00665402	Rv1028c
Rv1029	120.38	-0.143383	0.302935	-0.473312	0.63599	0.681011	Rv1029
Rv1030	171.28	0.233622	0.266197	0.87763	0.380145	0.433882	Rv1030
Rv1031	113.75	-2.48874	0.326332	-7.6264	2.41405e-14	9.77755e-14	Rv1031
Rv1032c	309.378	-1.1536	0.216855	-5.31967	1.03956e-07	2.70929e-07	Rv1032c
Rv1033c	164.745	0.74855	0.322209	2.32318	0.0201693	0.0292096	Rv1033c
Rv1037c	33.2812	1.24803	0.574259	2.17329	0.0297584	0.0416012	Rv1037c
Rv1038c	98.8983	3.12071	0.438159	7.12232	1.06122e-12	3.92896e-12	Rv1038c
Rv1039c	71.4957	-3.83814	0.441776	-8.68797	3.68979e-18	1.8529e-17	Rv1039c
Rv1041c	69.9945	1.10676	0.423909	2.61084	0.00903193	0.0138809	Rv1041c
Rv1042c	27.989	1.76963	0.679365	2.60483	0.00919187	0.0140939	Rv1042c
Rv1043c	203.393	-0.198022	0.27308	-0.725144	0.468364	0.522189	Rv1043c
Rv1044	24.8479	-0.81612	0.602753	-1.35399	0.17574	0.217533	Rv1044
Rv1045	236.043	-4.18537	0.28239	-14.8212	1.068e-49	1.4824e-48	Rv1045
Rv1046c	254.277	-0.711794	0.594529	-1.19724	0.231212	0.278025	Rv1046c
Rv1047	36.4403	-3.11174	0.554082	-5.61602	1.95406e-08	5.41642e-08	Rv1047
Rv1048c	66.0427	-1.2269	0.396428	-3.09489	0.00196885	0.00328822	Rv1048c
Rv1049	38.7077	-1.23193	0.515567	-2.38947	0.0168728	0.0249125	Rv1049
Rv1050	34.6568	-0.22621	0.518172	-0.436554	0.662435	0.705861	Rv1050
Rv1052	36.5351	-0.362872	0.520344	-0.69737	0.485571	0.537975	Rv1052
Rv1053c	509.621	-11.8222	1.42146	-8.31692	9.02795e-17	4.17698e-16	Rv1053c
Rv1054	54.4162	-0.127278	0.464419	-0.274058	0.78404	0.811162	Rv1054
Rv1056	95.6839	-1.02509	0.342939	-2.98915	0.00279756	0.00460994	Rv1056
Rv1057	49.8419	-0.388489	0.445876	-0.871293	0.383594	0.43755	Rv1057
Rv1058	101.635	1.52293	0.413159	3.68607	0.000227741	0.000427563	Rv1058
Rv1059	173.718	0.951851	0.273204	3.48403	0.000493922	0.000891611	Rv1059
Rv1060	192.202	0.870248	0.274631	3.16879	0.00153077	0.00259043	Rv1060
Rv1061	101.41	1.39671	0.345575	4.04169	5.30671e-05	0.000106134	Rv1061
Rv1062	161.642	-2.1656	0.276734	-7.82556	5.0541e-15	2.13574e-14	Rv1062
Rv1063c	342.241	-1.80093	0.215644	-8.35139	6.74637e-17	3.14491e-16	Rv1063c
Rv1065	117.127	0.627751	0.312154	2.01103	0.0443226	0.0603451	Rv1065
Rv1066	74.6368	0.0439113	0.376616	0.116594	0.907181	0.922078	Rv1066
Rv1067c	225.03	-5.15431	0.347555	-14.8302	9.34173e-50	1.30152e-48	Rv1067c
Rv1068c	24.7315	-0.580178	0.603837	-0.960818	0.336644	0.389754	Rv1068c
Rv1069c	333.301	1.10453	0.227832	4.84801	1.24709e-06	2.93629e-06	Rv1069c
Rv1070c	208.152	1.23862	0.257906	4.8026	1.56617e-06	3.65736e-06	Rv1070c
Rv1071c	238.017	-0.258626	0.235338	-1.09896	0.271788	0.322009	Rv1071c
Rv1072	4008.26	1.25159	0.167287	7.48169	7.3372e-14	2.89273e-13	Rv1072
Rv1073	864.724	-1.14895	0.178365	-6.44158	1.18237e-10	3.8004e-10	Rv1073
Rv1074c	1335.38	0.507949	0.16052	3.1644	0.00155401	0.00262736	Rv1074c
Rv1075c	77.9903	-0.728037	0.360121	-2.02165	0.0432128	0.0589208	Rv1075c
Rv1076	144.147	0.916901	0.313816	2.92178	0.00348038	0.00564229	Rv1076
Rv1077	633.259	0.930142	0.190523	4.88205	1.04987e-06	2.49731e-06	Rv1077
Rv1078	1533.73	0.758379	0.170584	4.44577	8.75766e-06	1.89358e-05	Rv1078
Rv1079	1281.84	0.527778	0.191694	2.75323	0.00590099	0.00927048	Rv1079
Rv1080c	1317.15	-0.918309	0.166059	-5.53002	3.20197e-08	8.70618e-08	Rv1080c
Rv1081c	42.3112	-0.600899	0.493797	-1.21689	0.223644	0.270504	Rv1081c
Rv1082	188.025	0.116569	0.268542	0.434083	0.664228	0.707365	Rv1082
Rv1083	19.9374	3.04958	0.895741	3.40453	0.000662788	0.00117921	Rv1083
Rv1084	612.366	-3.23512	0.198559	-16.293	1.10688e-59	1.93495e-58	Rv1084
Rv1085c	254.899	-0.140474	0.234249	-0.599678	0.548721	0.599516	Rv1085c
Rv1086	173.004	0.804451	0.274783	2.92759	0.00341605	0.00554285	Rv1086
Rv1087	355.611	-2.18249	0.227983	-9.57305	1.03801e-21	6.36901e-21	Rv1087
Rv1091	463.572	-3.9603	0.257696	-15.3681	2.6802e-53	4.00516e-52	Rv1091
Rv1092c	268.09	-0.037879	0.233807	-0.16201	0.871298	0.891505	Rv1092c
Rv1093	652.282	0.462277	0.197411	2.3417	0.0191962	0.0279204	Rv1093
Rv1094	4854.09	1.21551	0.148642	8.17741	2.90022e-16	1.30439e-15	Rv1094
Rv1095	2464.67	1.80488	0.151838	11.8869	1.38504e-32	1.22214e-31	Rv1095
Rv1096	739.782	-1.14374	0.183559	-6.2309	4.63749e-10	1.42864e-09	Rv1096
Rv1097c	723.192	-1.02359	0.180809	-5.66117	1.50343e-08	4.19556e-08	Rv1097c
Rv1098c	612.802	1.00263	0.18892	5.30718	1.11337e-07	2.89147e-07	Rv1098c
Rv1099c	478.057	-0.722106	0.193871	-3.72468	0.000195567	0.000370158	Rv1099c
Rv1100	399.213	-1.65077	0.209728	-7.87102	3.51764e-15	1.50189e-14	Rv1100
Rv1101c	484.717	-1.46433	0.194482	-7.52934	5.09956e-14	2.02561e-13	Rv1101c
Rv1102c	65.3745	1.34018	0.418527	3.20213	0.00136413	0.0023265	Rv1102c
Rv1103c	179.557	-0.315262	0.283706	-1.11123	0.266471	0.316418	Rv1103c
Rv1104	203.712	-1.02483	0.264237	-3.87847	0.000105117	0.000204174	Rv1104
Rv1105	80.4099	-6.12205	0.621686	-9.84749	7.02745e-23	4.56107e-22	Rv1105
Rv1106c	300.503	0.512262	0.227256	2.25412	0.0241884	0.0343852	Rv1106c
Rv1107c	109.162	2.92754	0.434408	6.73914	1.59322e-11	5.42326e-11	Rv1107c
Rv1108c	491.312	0.402635	0.201994	1.9933	0.0462283	0.0627094	Rv1108c
Rv1109c	994.846	1.61479	0.171808	9.3988	5.51873e-21	3.27763e-20	Rv1109c
Rv1110	1162.73	-0.935375	0.180783	-5.17401	2.29123e-07	5.76462e-07	Rv1110
Rv1111c	774.832	-0.565652	0.172941	-3.27079	0.00107249	0.00185039	Rv1111c
Rv1112	44.4701	-0.223738	0.462944	-0.483294	0.628887	0.674379	Rv1112
Rv1114	34.4324	0.846828	0.572009	1.48044	0.138755	0.175145	Rv1114
Rv1115	51.0129	-0.728412	0.431779	-1.687	0.0916029	0.119493	Rv1115
Rv1116	703.111	-10.288	0.743966	-13.8286	1.71323e-43	2.03501e-42	Rv1116
Rv1116A	111.91	-1.64173	0.327179	-5.01784	5.2256e-07	1.27913e-06	Rv1116A
Rv1117	481.617	-1.17067	0.192476	-6.08218	1.18556e-09	3.55477e-09	Rv1117
Rv1118c	719.258	-3.37313	0.186742	-18.0631	6.22646e-73	1.37353e-71	Rv1118c
Rv1121	444.862	1.41017	0.21133	6.67281	2.50943e-11	8.43151e-11	Rv1121
Rv1122	487.53	-0.361377	0.200411	-1.80317	0.0713609	0.0947559	Rv1122
Rv1123c	595.315	-1.37678	0.190041	-7.24468	4.33473e-13	1.64091e-12	Rv1123c
Rv1124	77.7366	0.875884	0.406263	2.15595	0.0310874	0.0434099	Rv1124
Rv1125	234.108	-2.44184	0.272979	-8.94516	3.71407e-19	1.98333e-18	Rv1125
Rv1126c	155.533	-0.908057	0.299616	-3.03073	0.0024396	0.00404344	Rv1126c
Rv1127c	281.739	0.692505	0.257608	2.68822	0.00718346	0.011181	Rv1127c
Rv1128c	26.1447	-0.358116	0.592894	-0.604013	0.545835	0.596892	Rv1128c
Rv1132	3471.45	-4.34968	0.174494	-24.9274	3.75795e-137	2.48696e-135	Rv1132
Rv1133c	8536.83	0.993818	0.165082	6.02014	1.74271e-09	5.13802e-09	Rv1133c
Rv1135c	85.1173	-1.78049	0.352742	-5.04756	4.47491e-07	1.10266e-06	Rv1135c
Rv1138c	83.2516	-0.129657	0.366276	-0.353986	0.72335	0.759716	Rv1138c
Rv1139c	62.0983	1.05224	0.441063	2.3857	0.0170467	0.0251593	Rv1139c
Rv1140	386.712	-0.614801	0.20458	-3.00519	0.00265418	0.00438146	Rv1140
Rv1141c	418.21	-4.01301	0.246834	-16.2579	1.96237e-59	3.39839e-58	Rv1141c
Rv1142c	382.622	-0.186274	0.219158	-0.849951	0.395352	0.449992	Rv1142c
Rv1143	176.535	0.434907	0.280558	1.55015	0.121106	0.154925	Rv1143
Rv1144	2947.17	-5.9321	0.171613	-34.5667	7.99711e-262	4.2339e-259	Rv1144
Rv1145	71.3479	-0.869477	0.373893	-2.32547	0.0200469	0.029055	Rv1145
Rv1146	139.886	-0.290732	0.283885	-1.02412	0.305779	0.35658	Rv1146
Rv1147	273.11	-3.68313	0.259467	-14.195	9.8386e-46	1.22355e-44	Rv1147
Rv1148c	479.535	-2.67007	0.217602	-12.2704	1.30526e-34	1.22463e-33	Rv1148c
Rv1149	164.272	8.54818	1.43365	5.96252	2.48377e-09	7.2708e-09	Rv1149
Rv1151c	63.913	-0.294727	0.393949	-0.748134	0.45438	0.50874	Rv1151c
Rv1152	134.579	-1.97492	0.296414	-6.66271	2.68825e-11	9.00782e-11	Rv1152
Rv1153c	396.966	-3.3309	0.216735	-15.3686	2.66038e-53	3.99164e-52	Rv1153c
Rv1154c	899.849	-4.18331	0.200953	-20.8173	3.01496e-96	1.06414e-94	Rv1154c
Rv1155	318.856	0.287115	0.241853	1.18715	0.23517	0.282326	Rv1155
Rv1156	1222.81	0.467533	0.167022	2.79923	0.0051225	0.00809897	Rv1156
Rv1157c	1976.61	-2.55433	0.162444	-15.7244	1.02977e-55	1.65209e-54	Rv1157c
Rv1158c	587.936	0.166795	0.194138	0.859159	0.390253	0.444598	Rv1158c
Rv1159	890.786	-2.48062	0.172592	-14.3728	7.67064e-47	9.87063e-46	Rv1159
Rv1159A	232.317	-1.3602	0.243781	-5.5796	2.41077e-08	6.61311e-08	Rv1159A
Rv1160	49.9445	-1.00565	0.441699	-2.27677	0.0227998	0.0325736	Rv1160
Rv1161	4545.8	1.0238	0.148516	6.89352	5.44285e-12	1.92841e-11	Rv1161
Rv1162	2061.57	-0.1647	0.155424	-1.05968	0.28929	0.340028	Rv1162
Rv1163	271.084	-0.431757	0.227431	-1.89841	0.0576426	0.0772878	Rv1163
Rv1164	231.633	1.12608	0.268362	4.19612	2.71524e-05	5.5749e-05	Rv1164
Rv1165	721.325	0.657831	0.188567	3.48857	0.000485609	0.000877887	Rv1165
Rv1166	737.316	0.0977159	0.175598	0.556475	0.577886	0.627313	Rv1166
Rv1167c	222.87	-0.901114	0.239009	-3.77021	0.000163109	0.000312071	Rv1167c
Rv1168c	176.889	0.415475	0.274406	1.51408	0.130004	0.165168	Rv1168c
Rv1169c	42.6717	-1.49932	0.486245	-3.08347	0.00204603	0.00341404	Rv1169c
Rv1170	190.274	-0.262633	0.254623	-1.03146	0.302327	0.353001	Rv1170
Rv1171	560.353	-2.2256	0.204817	-10.8663	1.66883e-27	1.26996e-26	Rv1171
Rv1172c	1171.57	-0.101117	0.166168	-0.608523	0.542841	0.593967	Rv1172c
Rv1173	3426.16	-1.6051	0.149624	-10.7276	7.5563e-27	5.58955e-26	Rv1173
Rv1174c	684.67	0.276952	0.194949	1.42064	0.155421	0.194328	Rv1174c
Rv1175c	468.12	0.242039	0.199239	1.21482	0.224435	0.271284	Rv1175c
Rv1176c	41.7294	-0.0950022	0.494935	-0.191949	0.847782	0.869845	Rv1176c
Rv1177	435.948	0.8984	0.216101	4.15731	3.2202e-05	6.56438e-05	Rv1177
Rv1178	1147.09	0.856775	0.164411	5.21117	1.87652e-07	4.77769e-07	Rv1178
Rv1179c	3118.27	-2.64709	0.148828	-17.7862	9.0407e-71	1.88229e-69	Rv1179c
Rv1180	1080.46	1.55219	0.171033	9.07538	1.13282e-19	6.21962e-19	Rv1180
Rv1181	4213.38	1.19748	0.148163	8.08219	6.36117e-16	2.81655e-15	Rv1181
Rv1182	1987.18	1.26123	0.158772	7.94364	1.96341e-15	8.48064e-15	Rv1182
Rv1183	4226.37	0.897346	0.146293	6.13391	8.5745e-10	2.60468e-09	Rv1183
Rv1184c	1856.8	-0.480252	0.194232	-2.47257	0.0134146	0.0200704	Rv1184c
Rv1185c	3329.67	-0.314899	0.153227	-2.05512	0.0398674	0.054661	Rv1185c
Rv1186c	409.318	-2.55755	0.21954	-11.6496	2.30509e-31	1.98206e-30	Rv1186c
Rv1187	94.6828	0.222841	0.386207	0.576999	0.56394	0.613612	Rv1187
Rv1188	45.9955	-0.396753	0.461252	-0.860166	0.389697	0.444102	Rv1188
Rv1189	36.1406	-0.303235	0.509314	-0.595379	0.55159	0.601942	Rv1189
Rv1190	35.2975	-1.50163	0.532597	-2.81945	0.00481056	0.00763837	Rv1190
Rv1191	271.906	-1.86616	0.228877	-8.15358	3.53301e-16	1.58323e-15	Rv1191
Rv1192	901.976	1.13919	0.17889	6.36811	1.91369e-10	6.07202e-10	Rv1192
Rv1193	449.141	-0.00404555	0.20661	-0.0195806	0.984378	0.987843	Rv1193
Rv1194c	1059.45	-0.86912	0.176392	-4.92721	8.34112e-07	1.9982e-06	Rv1194c
Rv1195	926.648	-0.840595	0.220248	-3.81658	0.000135313	0.000260504	Rv1195
Rv1196	7029.38	1.21526	0.630517	1.9274	0.0539294	0.0725717	Rv1196
Rv1197	1643.66	2.47443	0.837299	2.95525	0.00312415	0.00511079	Rv1197
Rv1198	2018.01	1.88192	0.631434	2.98039	0.00287885	0.00473127	Rv1198
Rv1199c	4759.43	-10.2381	0.332917	-30.7529	1.11978e-207	2.3055e-205	Rv1199c
Rv1200	1185.04	-1.88039	0.166895	-11.2669	1.91221e-29	1.57132e-28	Rv1200
Rv1201c	837.833	0.315757	0.178606	1.7679	0.0770784	0.102019	Rv1201c
Rv1202	269.421	0.767229	0.230975	3.3217	0.000894716	0.00156333	Rv1202
Rv1203c	140.472	-5.22441	0.402097	-12.9929	1.3423e-38	1.37419e-37	Rv1203c
Rv1204c	185.082	-0.94729	0.256313	-3.69583	0.000219169	0.000411887	Rv1204c
Rv1205	152.406	-0.105109	0.287074	-0.366139	0.714261	0.7531	Rv1205
Rv1206	347.877	1.15309	0.237018	4.86499	1.14461e-06	2.71396e-06	Rv1206
Rv1207	235.615	1.30468	0.251892	5.17949	2.22488e-07	5.61675e-07	Rv1207
Rv1208	253.536	1.57869	0.249123	6.337	2.34289e-10	7.39586e-10	Rv1208
Rv1209	123.207	0.395386	0.302772	1.30589	0.191591	0.235189	Rv1209
Rv1210	172.934	0.421261	0.266222	1.58237	0.113565	0.145984	Rv1210
Rv1211	501.745	-2.31747	0.202268	-11.4574	2.15829e-30	1.81787e-29	Rv1211
Rv1212c	3292.59	-6.3325	0.18558	-34.1227	3.39885e-255	1.57452e-252	Rv1212c
Rv1213	295.348	0.135203	0.232163	0.582361	0.560323	0.610393	Rv1213
Rv1214c	58.6334	-1.7823	0.411319	-4.33312	1.47008e-05	3.11321e-05	Rv1214c
Rv1215c	568.068	-0.934064	0.203038	-4.60044	4.21594e-06	9.39522e-06	Rv1215c
Rv1216c	103.825	0.384911	0.330196	1.1657	0.243735	0.291852	Rv1216c
Rv1217c	175.949	1.03697	0.277232	3.74042	0.000183711	0.000348965	Rv1217c
Rv1218c	77.8432	1.49143	0.392696	3.79794	0.000145905	0.000280168	Rv1218c
Rv1219c	176.081	-2.69556	0.280743	-9.60153	7.87692e-22	4.84915e-21	Rv1219c
Rv1220c	322.999	-0.702442	0.213842	-3.28486	0.00102033	0.00176864	Rv1220c
Rv1221	528.047	0.915161	0.202396	4.52163	6.13644e-06	1.34488e-05	Rv1221
Rv1222	411.218	0.345067	0.202812	1.70141	0.0888651	0.116167	Rv1222
Rv1223	1622.08	0.918985	0.171482	5.35908	8.36471e-08	2.19544e-07	Rv1223
Rv1224	317.321	0.336295	0.220917	1.52227	0.127942	0.163023	Rv1224
Rv1225c	1273.37	-5.19037	0.188272	-27.5684	2.66383e-167	2.90357e-165	Rv1225c
Rv1226c	159.787	-0.304347	0.27402	-1.11067	0.266709	0.316599	Rv1226c
Rv1227c	82.6871	0.259392	0.355108	0.730461	0.465108	0.519028	Rv1227c
Rv1228	1196.93	-6.57137	0.228146	-28.8033	1.94988e-182	2.77932e-180	Rv1228
Rv1229c	1262.82	-1.16653	0.175877	-6.63266	3.29688e-11	1.09679e-10	Rv1229c
Rv1230c	392.665	0.0142096	0.223719	0.0635154	0.949356	0.957973	Rv1230c
Rv1231c	198.939	-1.06408	0.25244	-4.21517	2.49594e-05	5.14457e-05	Rv1231c
Rv1232c	223.51	0.505612	0.249543	2.02615	0.0427495	0.0583535	Rv1232c
Rv1233c	424.685	0.177489	0.212794	0.834088	0.404231	0.457989	Rv1233c
Rv1234	260.601	1.59326	0.251595	6.33264	2.41001e-10	7.60127e-10	Rv1234
Rv1235	204.867	0.617769	0.251867	2.45276	0.0141766	0.0211338	Rv1235
Rv1236	108.87	2.57983	0.37942	6.79941	1.05051e-11	3.62831e-11	Rv1236
Rv1237	135.423	2.0157	0.332417	6.06376	1.32972e-09	3.98056e-09	Rv1237
Rv1238	293.715	0.752897	0.240429	3.13147	0.00173932	0.00291971	Rv1238
Rv1239c	234.931	-1.59919	0.246291	-6.49308	8.41017e-11	2.72687e-10	Rv1239c
Rv1240	583.838	0.848828	0.201131	4.22026	2.44016e-05	5.04082e-05	Rv1240
Rv1241	58.6972	1.52321	0.447632	3.40282	0.000666942	0.00118546	Rv1241
Rv1242	93.401	-0.717907	0.340582	-2.10788	0.035041	0.0485103	Rv1242
Rv1243c	107.652	-3.36512	0.383607	-8.77233	1.75009e-18	9.00811e-18	Rv1243c
Rv1244	376.412	-1.74522	0.213232	-8.18462	2.73153e-16	1.23152e-15	Rv1244
Rv1245c	433.406	-2.56101	0.214833	-11.9209	9.21236e-33	8.18729e-32	Rv1245c
Rv1246c	33.3097	-0.0696721	0.52847	-0.131837	0.895113	0.910843	Rv1246c
Rv1247c	45.6601	3.78974	0.688311	5.50585	3.67387e-08	9.9165e-08	Rv1247c
Rv1248c	3229.55	0.868578	0.155665	5.57978	2.40826e-08	6.61111e-08	Rv1248c
Rv1249c	474.608	-0.47494	0.213582	-2.22369	0.026169	0.0368895	Rv1249c
Rv1250	529.1	-1.98454	0.200826	-9.88189	4.98834e-23	3.26045e-22	Rv1250
Rv1251c	661.187	0.23639	0.185344	1.27542	0.202162	0.24629	Rv1251c
Rv1252c	201.092	0.840153	0.262941	3.19521	0.00139728	0.00237865	Rv1252c
Rv1253	522.353	-1.68576	0.194903	-8.64925	5.18375e-18	2.55465e-17	Rv1253
Rv1254	466.609	-1.94788	0.205971	-9.45707	3.16694e-21	1.9053e-20	Rv1254
Rv1255c	353.414	-4.26502	0.241342	-17.6721	6.87702e-70	1.4159e-68	Rv1255c
Rv1256c	253.286	-2.50004	0.24223	-10.3209	5.66788e-25	3.94093e-24	Rv1256c
Rv1257c	516.633	0.44942	0.199453	2.25326	0.0242428	0.0344361	Rv1257c
Rv1258c	66.4273	0.706904	0.410185	1.72338	0.0848205	0.111351	Rv1258c
Rv1259	29.2365	0.628976	0.587769	1.07011	0.284571	0.335226	Rv1259
Rv1260	222.473	0.966333	0.254792	3.79263	0.000149059	0.000285928	Rv1260
Rv1261c	241.875	-0.612493	0.233817	-2.61954	0.00880477	0.0135678	Rv1261c
Rv1262c	98.0937	1.33081	0.348285	3.82105	0.000132887	0.000255966	Rv1262c
Rv1263	88.6494	-0.852469	0.350106	-2.43489	0.0148965	0.0221356	Rv1263
Rv1264	1604.82	-1.56056	0.17043	-9.15661	5.35541e-20	3.00259e-19	Rv1264
Rv1265	594.414	-0.234657	0.190138	-1.23414	0.217152	0.263425	Rv1265
Rv1266c	639.674	-1.99076	0.182234	-10.9242	8.82934e-28	6.77464e-27	Rv1266c
Rv1267c	106.717	-1.36432	0.318046	-4.28968	1.78927e-05	3.75058e-05	Rv1267c
Rv1268c	82.1319	-4.02865	0.42899	-9.39102	5.9422e-21	3.51225e-20	Rv1268c
Rv1269c	97.7175	-0.513166	0.36109	-1.42116	0.155271	0.194272	Rv1269c
Rv1270c	320.222	-0.189411	0.254212	-0.745094	0.456215	0.510597	Rv1270c
Rv1271c	1320.83	-5.13994	0.228137	-22.5301	2.10509e-112	9.51399e-111	Rv1271c
Rv1272c	582.307	-0.861465	0.185105	-4.65393	3.25666e-06	7.35029e-06	Rv1272c
Rv1273c	322.863	-1.44458	0.225485	-6.40657	1.48834e-10	4.76321e-10	Rv1273c
Rv1274	494.872	1.39259	0.198939	7.00008	2.55814e-12	9.24022e-12	Rv1274
Rv1275	505.542	0.709718	0.196536	3.61113	0.000304869	0.000564358	Rv1275
Rv1276c	189.22	-4.03282	0.324014	-12.4464	1.46208e-35	1.40374e-34	Rv1276c
Rv1277	237.632	1.44042	0.257893	5.58536	2.33215e-08	6.41169e-08	Rv1277
Rv1278	435.919	0.00681495	0.199043	0.0342386	0.972687	0.977434	Rv1278
Rv1279	741.453	-0.507466	0.186718	-2.71781	0.00657147	0.0102629	Rv1279
Rv1280c	968.243	-0.260423	0.17571	-1.48212	0.138308	0.17464	Rv1280c
Rv1281c	299.959	0.465964	0.230555	2.02106	0.0432741	0.0589826	Rv1281c
Rv1282c	135.141	1.89611	0.323078	5.86888	4.38749e-09	1.26735e-08	Rv1282c
Rv1283c	239.22	1.2443	0.251628	4.94502	7.61376e-07	1.8275e-06	Rv1283c
Rv1284	63.819	0.192162	0.396562	0.48457	0.627981	0.673603	Rv1284
Rv1285	42.8225	0.446733	0.483982	0.923036	0.355988	0.409973	Rv1285
Rv1286	174.474	-0.851116	0.273597	-3.11084	0.00186555	0.00312555	Rv1286
Rv1287	96.3438	0.0449737	0.342218	0.131418	0.895445	0.91093	Rv1287
Rv1288	89.7383	-0.32965	0.356577	-0.924482	0.355235	0.409233	Rv1288
Rv1289	147.816	0.466358	0.283613	1.64435	0.100105	0.129762	Rv1289
Rv1290A	78.4815	-6.52621	0.68416	-9.53901	1.44199e-21	8.81849e-21	Rv1290A
Rv1290c	325.115	-2.10251	0.233554	-9.00224	2.21153e-19	1.197e-18	Rv1290c
Rv1292	240.157	0.569883	0.240983	2.36483	0.0180386	0.0264128	Rv1292
Rv1293	538.837	0.124807	0.200507	0.622457	0.533641	0.585111	Rv1293
Rv1294	488.484	0.973061	0.196097	4.96215	6.97186e-07	1.68324e-06	Rv1294
Rv1295	504.315	0.472397	0.191678	2.46454	0.0137191	0.0205012	Rv1295
Rv1296	209.115	0.799026	0.257704	3.10056	0.00193156	0.00322885	Rv1296
Rv1297	16188.7	0.729158	0.155941	4.67586	2.92721e-06	6.64314e-06	Rv1297
Rv1298	638.067	1.17722	0.201355	5.84649	5.02052e-09	1.44457e-08	Rv1298
Rv1299	977.015	1.14985	0.205659	5.59106	2.25689e-08	6.21399e-08	Rv1299
Rv1300	675.199	2.13981	0.20431	10.4733	1.14552e-25	8.21142e-25	Rv1300
Rv1301	398.722	1.19034	0.213221	5.58264	2.3689e-08	6.50789e-08	Rv1301
Rv1302	582.806	1.8426	0.202515	9.09857	9.15294e-20	5.04774e-19	Rv1302
Rv1303	539.061	1.90632	0.203343	9.37491	6.92323e-21	4.08559e-20	Rv1303
Rv1304	902.643	3.13283	0.210255	14.9002	3.28746e-50	4.6149e-49	Rv1304
Rv1305	425.603	1.52809	0.217359	7.03028	2.06124e-12	7.51128e-12	Rv1305
Rv1306	1595.92	2.32507	0.181045	12.8425	9.47744e-38	9.51853e-37	Rv1306
Rv1307	4093.92	1.87405	0.16916	11.0786	1.59391e-28	1.25681e-27	Rv1307
Rv1308	4088.85	1.52612	0.162412	9.39659	5.63602e-21	3.33659e-20	Rv1308
Rv1309	1591.81	2.01325	0.161571	12.4605	1.22634e-35	1.18047e-34	Rv1309
Rv1310	4106.21	1.76003	0.15846	11.1071	1.15844e-28	9.21284e-28	Rv1310
Rv1311	349.155	1.39871	0.553227	2.52827	0.0114625	0.0173176	Rv1311
Rv1312	348.644	0.83274	0.221959	3.75178	0.000175583	0.00033404	Rv1312
Rv1313c	1265.31	-4.90681	0.197085	-24.897	8.02533e-137	5.12791e-135	Rv1313c
Rv1314c	88.9968	-0.314509	0.346161	-0.908565	0.36358	0.417807	Rv1314c
Rv1315	433.749	1.19887	0.210103	5.70614	1.15569e-08	3.25702e-08	Rv1315
Rv1316c	642.191	-4.35045	0.214064	-20.3231	8.02625e-92	2.63233e-90	Rv1316c
Rv1317c	922.561	-3.57351	0.198734	-17.9813	2.72847e-72	5.87891e-71	Rv1317c
Rv1318c	586.205	-2.56254	0.191744	-13.3644	9.76723e-41	1.08052e-39	Rv1318c
Rv1319c	269.169	-0.0138573	0.232567	-0.0595842	0.952487	0.960521	Rv1319c
Rv1320c	799.729	-0.0712277	0.179732	-0.3963	0.691884	0.733654	Rv1320c
Rv1321	321.87	-0.107103	0.21692	-0.493742	0.621489	0.667964	Rv1321
Rv1322	1226.5	-5.71313	0.197188	-28.973	1.43989e-184	2.32011e-182	Rv1322
Rv1322A	2675.93	0.0318438	0.158736	0.200608	0.841005	0.863369	Rv1322A
Rv1323	1739.49	0.731053	0.160652	4.55054	5.35093e-06	1.18109e-05	Rv1323
Rv1324	841.25	0.859034	0.172801	4.97123	6.65285e-07	1.60727e-06	Rv1324
Rv1325c	248.999	-3.31828	0.273152	-12.1481	5.87132e-34	5.39928e-33	Rv1325c
Rv1326c	341.819	1.2084	0.218951	5.51905	3.40838e-08	9.24703e-08	Rv1326c
Rv1327c	672.739	0.0786026	0.178896	0.439377	0.660388	0.704288	Rv1327c
Rv1328	898.617	0.860083	0.172237	4.9936	5.92631e-07	1.43925e-06	Rv1328
Rv1329c	286.791	-0.570456	0.221326	-2.57745	0.0099533	0.0151736	Rv1329c
Rv1330c	107.416	0.0271879	0.323681	0.083996	0.93306	0.944013	Rv1330c
Rv1331	135.749	2.37513	0.338567	7.01524	2.29551e-12	8.32402e-12	Rv1331
Rv1332	226.84	2.62938	0.280951	9.35887	8.05918e-21	4.72584e-20	Rv1332
Rv1333	248.783	0.588247	0.241777	2.43301	0.0149738	0.0222416	Rv1333
Rv1334	154.284	-0.324714	0.299031	-1.08589	0.277528	0.327972	Rv1334
Rv1335	70.4382	-0.50854	0.375463	-1.35443	0.175598	0.21743	Rv1335
Rv1336	321.87	1.38439	0.233555	5.92747	3.07639e-09	8.9702e-09	Rv1336
Rv1337	444.102	1.91357	0.217024	8.81733	1.17223e-18	6.0759e-18	Rv1337
Rv1338	231.843	0.698143	0.257335	2.71298	0.00666816	0.0104051	Rv1338
Rv1339	408.384	2.12801	0.218801	9.72577	2.34131e-22	1.47066e-21	Rv1339
Rv1340	521.509	0.982797	0.194826	5.0445	4.54719e-07	1.11824e-06	Rv1340
Rv1341	247.507	-0.606699	0.232849	-2.60555	0.00917264	0.0140703	Rv1341
Rv1342c	116.867	-1.95311	0.312652	-6.24691	4.18645e-10	1.29724e-09	Rv1342c
Rv1343c	58.9929	1.46789	0.439973	3.33631	0.000848983	0.00149045	Rv1343c
Rv1344	36.2214	-0.316099	0.616057	-0.5131	0.607882	0.655649	Rv1344
Rv1345	355.102	0.908366	0.220122	4.12666	3.68071e-05	7.4621e-05	Rv1345
Rv1346	378.618	0.0584962	0.212299	0.275537	0.782904	0.810685	Rv1346
Rv1347c	190.194	-2.95092	0.270922	-10.8921	1.25662e-27	9.60216e-27	Rv1347c
Rv1348	231.543	-1.21607	0.237458	-5.12118	3.03626e-07	7.57736e-07	Rv1348
Rv1349	136.922	-1.05596	0.296545	-3.56088	0.00036962	0.000678125	Rv1349
Rv1350	19.8623	1.09563	0.750634	1.45961	0.144398	0.181958	Rv1350
Rv1352	337.086	-0.26637	0.233866	-1.13899	0.254708	0.303716	Rv1352
Rv1353c	191.518	-4.56908	0.314228	-14.5406	6.69601e-48	8.79979e-47	Rv1353c
Rv1354c	468.338	-4.34305	0.22303	-19.4729	1.86324e-84	4.89729e-83	Rv1354c
Rv1355c	55.82	-0.371624	0.415655	-0.894068	0.371286	0.425212	Rv1355c
Rv1356c	374.692	-6.41696	0.331367	-19.3651	1.51921e-83	3.90987e-82	Rv1356c
Rv1357c	247.982	-9.78433	1.04551	-9.35847	8.08988e-21	4.73635e-20	Rv1357c
Rv1358	108.25	-3.14633	0.339809	-9.25912	2.06126e-20	1.17163e-19	Rv1358
Rv1359	126.965	-4.70007	0.390143	-12.0471	2.00996e-33	1.8302e-32	Rv1359
Rv1360	714.355	-0.101572	0.182646	-0.556115	0.578132	0.627363	Rv1360
Rv1361c	10804.8	1.64841	0.146192	11.2757	1.73071e-29	1.4317e-28	Rv1361c
Rv1362c	116.614	0.742899	0.320359	2.31896	0.0203972	0.0295051	Rv1362c
Rv1363c	251.362	0.0211508	0.241817	0.0874663	0.930301	0.941736	Rv1363c
Rv1364c	705.537	-1.56246	0.188124	-8.30549	9.94114e-17	4.59375e-16	Rv1364c
Rv1365c	112.016	-1.78699	0.324943	-5.49938	3.81125e-08	1.02724e-07	Rv1365c
Rv1366	60.6374	0.719282	0.419164	1.71599	0.0861633	0.112954	Rv1366
Rv1366A	50.3497	-1.09006	0.436812	-2.49549	0.0125783	0.0189128	Rv1366A
Rv1367c	435.8	-2.01578	0.207772	-9.7019	2.95948e-22	1.85581e-21	Rv1367c
Rv1368	951.471	1.17254	0.170184	6.88985	5.58513e-12	1.97505e-11	Rv1368
Rv1369c	164.736	-3.92745	0.337628	-11.6325	2.81838e-31	2.41222e-30	Rv1369c
Rv1373	63.3682	-0.337305	0.466821	-0.722558	0.469951	0.523329	Rv1373
Rv1374c	1033.75	-9.03798	0.428703	-21.0822	1.15951e-98	4.34054e-97	Rv1374c
Rv1375	443.488	0.170477	0.203711	0.836856	0.402673	0.456595	Rv1375
Rv1376	622.458	-2.1982	0.191964	-11.4511	2.32241e-30	1.95166e-29	Rv1376
Rv1377c	319.094	-1.50915	0.234445	-6.43709	1.21782e-10	3.90756e-10	Rv1377c
Rv1378c	1124.68	-3.18277	0.193068	-16.4853	4.68229e-61	8.46467e-60	Rv1378c
Rv1379	356.875	-1.84221	0.249096	-7.39561	1.40759e-13	5.46806e-13	Rv1379
Rv1380	134.549	1.5969	0.342038	4.6688	3.02963e-06	6.85878e-06	Rv1380
Rv1381	272.451	0.879779	0.244651	3.59605	0.00032308	0.000595986	Rv1381
Rv1382	53.6492	1.3499	0.474543	2.84463	0.00444636	0.00710268	Rv1382
Rv1383	187.966	1.039	0.29322	3.54343	0.000394957	0.000722107	Rv1383
Rv1384	1133.25	1.18015	0.188505	6.26056	3.83586e-10	1.1946e-09	Rv1384
Rv1385	688.582	-2.51838	0.181183	-13.8997	6.36341e-44	7.60736e-43	Rv1385
Rv1386	204.859	0.478182	0.256338	1.86543	0.0621209	0.0830819	Rv1386
Rv1387	1889.52	1.4539	0.165436	8.78834	1.51787e-18	7.82366e-18	Rv1387
Rv1388	1092.89	0.296283	0.173055	1.71208	0.0868823	0.113816	Rv1388
Rv1389	1118.75	-0.387121	0.489814	-0.790343	0.429328	0.483908	Rv1389
Rv1390	543.846	1.96738	0.204023	9.64291	5.26758e-22	3.26996e-21	Rv1390
Rv1391	667.504	0.275634	0.179529	1.53532	0.124706	0.159147	Rv1391
Rv1392	1040.97	0.680006	0.170275	3.99356	6.50873e-05	0.000129268	Rv1392
Rv1393c	310.117	-0.206719	0.222265	-0.930058	0.352341	0.406151	Rv1393c
Rv1394c	234.006	0.0921451	0.263248	0.350032	0.726314	0.762096	Rv1394c
Rv1395	120.634	-2.75911	0.318719	-8.65689	4.848e-18	2.39556e-17	Rv1395
Rv1396c	1007.94	-2.50088	0.209448	-11.9403	7.292e-33	6.54338e-32	Rv1396c
Rv1397c	471.62	0.918301	0.20412	4.49883	6.83291e-06	1.49397e-05	Rv1397c
Rv1398c	1329.55	0.985668	0.16369	6.02156	1.72747e-09	5.09713e-09	Rv1398c
Rv1399c	180.244	-0.8457	0.258462	-3.27205	0.00106769	0.00184297	Rv1399c
Rv1400c	524.854	-2.25651	0.202794	-11.1271	9.25636e-29	7.40908e-28	Rv1400c
Rv1401	210.355	0.232733	0.289659	0.803473	0.421702	0.476181	Rv1401
Rv1402	408.131	-0.993561	0.214318	-4.63592	3.55353e-06	7.97178e-06	Rv1402
Rv1403c	186.984	-6.57258	0.466826	-14.0793	5.09042e-45	6.22611e-44	Rv1403c
Rv1404	299.729	0.199628	0.238586	0.836712	0.402754	0.456595	Rv1404
Rv1405c	367.575	-5.68009	0.298905	-19.003	1.61169e-80	3.95558e-79	Rv1405c
Rv1406	103.021	0.514713	0.33431	1.53963	0.123652	0.157909	Rv1406
Rv1407	184.734	-0.216512	0.257967	-0.839301	0.4013	0.455364	Rv1407
Rv1408	291.088	0.563558	0.238818	2.35978	0.0182856	0.0267429	Rv1408
Rv1409	1169.55	-2.44269	0.167697	-14.566	4.61858e-48	6.13493e-47	Rv1409
Rv1410c	2084.59	0.563758	0.165381	3.40884	0.000652402	0.00116352	Rv1410c
Rv1411c	1022.41	1.11911	0.168699	6.63375	3.27266e-11	1.08971e-10	Rv1411c
Rv1412	87.2709	-0.521557	0.342678	-1.522	0.128008	0.163023	Rv1412
Rv1413	78.1331	-1.54939	0.380569	-4.07126	4.67589e-05	9.42297e-05	Rv1413
Rv1415	454.388	0.90986	0.221751	4.10308	4.07689e-05	8.24274e-05	Rv1415
Rv1416	207.941	2.76032	0.295461	9.3424	9.41713e-21	5.49604e-20	Rv1416
Rv1417	124.911	1.87683	0.334043	5.61851	1.92609e-08	5.3469e-08	Rv1417
Rv1418	148.151	0.382445	0.293944	1.30108	0.19323	0.236966	Rv1418
Rv1419	173.02	0.833201	0.280658	2.96874	0.00299023	0.00490562	Rv1419
Rv1420	358.667	0.564555	0.220754	2.55739	0.0105461	0.0160245	Rv1420
Rv1421	223.656	0.720429	0.245782	2.93117	0.0033769	0.00548414	Rv1421
Rv1422	310.477	0.535529	0.228657	2.34206	0.0191774	0.027904	Rv1422
Rv1423	426.086	-0.417611	0.199129	-2.09719	0.035977	0.0497317	Rv1423
Rv1424c	311.405	-2.4698	0.244031	-10.1209	4.46473e-24	3.01389e-23	Rv1424c
Rv1425	1055.82	-1.341	0.173633	-7.72315	1.13487e-14	4.694e-14	Rv1425
Rv1426c	843.098	-0.891707	0.178218	-5.00346	5.63095e-07	1.37291e-06	Rv1426c
Rv1427c	496.437	1.16305	0.207214	5.61281	1.9907e-08	5.50972e-08	Rv1427c
Rv1428c	175.425	0.162634	0.270574	0.601069	0.547794	0.598857	Rv1428c
Rv1429	45.7427	0.458422	0.489958	0.935636	0.349461	0.403333	Rv1429
Rv1430	215.852	-2.02378	0.247639	-8.1723	3.02557e-16	1.35912e-15	Rv1430
Rv1431	284.891	-0.535997	0.267406	-2.00443	0.0450243	0.0612555	Rv1431
Rv1432	83.7569	-1.54518	0.37153	-4.15896	3.19703e-05	6.52794e-05	Rv1432
Rv1433	391.578	-1.20899	0.201689	-5.99433	2.04321e-09	6.00964e-09	Rv1433
Rv1434	319.358	-8.33763	0.609207	-13.686	1.23029e-42	1.43379e-41	Rv1434
Rv1435c	700.441	-0.540823	0.185973	-2.90807	0.00363663	0.00586482	Rv1435c
Rv1436	1287.25	1.00526	0.162117	6.20082	5.61691e-10	1.72749e-09	Rv1436
Rv1437	949.64	1.60543	0.18061	8.88894	6.16949e-19	3.24774e-18	Rv1437
Rv1438	611.207	0.549065	0.185408	2.96139	0.00306252	0.00501756	Rv1438
Rv1439c	60.579	-0.309002	0.405418	-0.762182	0.445951	0.500059	Rv1439c
Rv1440	230.287	-1.26391	0.239087	-5.2864	1.24747e-07	3.22844e-07	Rv1440
Rv1441c	350.12	-2.94509	0.231376	-12.7286	4.10302e-37	4.10968e-36	Rv1441c
Rv1442	671.839	0.246299	0.182589	1.34893	0.17736	0.219026	Rv1442
Rv1443c	194.899	-1.06811	0.256884	-4.15792	3.21153e-05	6.55033e-05	Rv1443c
Rv1444c	154.783	0.27181	0.282646	0.961661	0.33622	0.389385	Rv1444c
Rv1445c	263.832	1.07582	0.24245	4.43729	9.10974e-06	1.96741e-05	Rv1445c
Rv1446c	382.017	0.377085	0.208762	1.80629	0.0708725	0.0941748	Rv1446c
Rv1447c	748.02	1.18309	0.193533	6.11314	9.76917e-10	2.95065e-09	Rv1447c
Rv1448c	784.345	1.31657	0.182531	7.21285	5.47926e-13	2.05945e-12	Rv1448c
Rv1449c	2301.39	0.212131	0.149864	1.41549	0.156926	0.195946	Rv1449c
Rv1450c	329.717	-5.04057	0.27177	-18.5472	8.59367e-77	1.97815e-75	Rv1450c
Rv1451	502.815	0.647175	0.193505	3.34448	0.00082436	0.00144928	Rv1451
Rv1452c	480.509	-5.31811	0.267046	-19.9146	3.04264e-88	8.94921e-87	Rv1452c
Rv1453	787.345	-4.19837	0.201311	-20.8552	1.3674e-96	4.87267e-95	Rv1453
Rv1454c	1171.09	-2.47112	0.206118	-11.9888	4.06543e-33	3.67475e-32	Rv1454c
Rv1455	134.302	-2.50817	0.329066	-7.6221	2.49584e-14	1.00868e-13	Rv1455
Rv1456c	238.362	-1.34588	0.240254	-5.60188	2.12035e-08	5.84674e-08	Rv1456c
Rv1457c	102.431	1.60541	0.366015	4.3862	1.1535e-05	2.46391e-05	Rv1457c
Rv1458c	299.734	0.13242	0.233053	0.568196	0.569902	0.619553	Rv1458c
Rv1459c	418.347	0.305234	0.21262	1.43559	0.15112	0.189399	Rv1459c
Rv1460	230.581	-0.711381	0.248653	-2.86094	0.00422382	0.00677347	Rv1460
Rv1461	1754.88	1.73011	0.162784	10.6282	2.20247e-26	1.60676e-25	Rv1461
Rv1462	634.96	1.01318	0.190587	5.31609	1.06023e-07	2.75928e-07	Rv1462
Rv1463	401.597	1.48736	0.224806	6.6162	3.68539e-11	1.22275e-10	Rv1463
Rv1464	442.984	0.957938	0.221463	4.32549	1.52193e-05	3.21934e-05	Rv1464
Rv1465	158.15	2.59115	0.336447	7.70151	1.34464e-14	5.51242e-14	Rv1465
Rv1466	213.912	-0.127948	0.244966	-0.522311	0.601454	0.64985	Rv1466
Rv1467c	287.408	-1.11367	0.237932	-4.68062	2.86009e-06	6.49877e-06	Rv1467c
Rv1468c	137.953	-1.38599	0.300259	-4.616	3.91216e-06	8.74982e-06	Rv1468c
Rv1469	567.964	-1.30999	0.198926	-6.58531	4.53928e-11	1.49268e-10	Rv1469
Rv1470	20.5578	0.357266	0.681397	0.524314	0.60006	0.648913	Rv1470
Rv1471	43.3533	1.47681	0.539142	2.73919	0.00615912	0.00965555	Rv1471
Rv1472	278.932	0.667193	0.228577	2.9189	0.00351267	0.0056847	Rv1472
Rv1473	423.872	0.447165	0.201342	2.22093	0.026356	0.0371106	Rv1473
Rv1474c	90.186	-0.11157	0.349173	-0.319525	0.749328	0.782697	Rv1474c
Rv1475c	1118.37	1.50925	0.186191	8.10592	5.23476e-16	2.32335e-15	Rv1475c
Rv1476	215.749	-0.133659	0.248679	-0.537476	0.590939	0.639422	Rv1476
Rv1477	1565.41	0.956289	0.180616	5.2946	1.19277e-07	3.08903e-07	Rv1477
Rv1478	533.179	0.762528	0.216478	3.52242	0.000427618	0.00077684	Rv1478
Rv1479	1762.42	1.5735	0.169015	9.30983	1.28039e-20	7.40268e-20	Rv1479
Rv1480	884.309	0.695392	0.190846	3.64372	0.000268722	0.000501452	Rv1480
Rv1481	791.45	0.825708	0.195224	4.22953	2.34177e-05	4.85109e-05	Rv1481
Rv1482c	233.702	-5.93149	0.364007	-16.295	1.07164e-59	1.88223e-58	Rv1482c
Rv1483	424.936	1.04159	0.225739	4.61414	3.9472e-06	8.82287e-06	Rv1483
Rv1484	632.806	0.990609	0.194746	5.08666	3.64428e-07	9.02788e-07	Rv1484
Rv1485	460.679	-2.68887	0.225206	-11.9396	7.35882e-33	6.58739e-32	Rv1485
Rv1486c	411.747	-0.661405	0.201897	-3.27596	0.00105304	0.00182041	Rv1486c
Rv1487	165.762	0.474627	0.294801	1.60999	0.1074	0.138539	Rv1487
Rv1488	799.028	0.967971	0.179994	5.37781	7.53973e-08	1.99303e-07	Rv1488
Rv1489	98.4334	2.10346	0.377892	5.56631	2.60189e-08	7.11631e-08	Rv1489
Rv1490	400.74	-4.56381	0.23892	-19.1019	2.43683e-81	6.061e-80	Rv1490
Rv1491c	540.311	0.121436	0.188486	0.644269	0.519401	0.571187	Rv1491c
Rv1492	273.2	-0.432687	0.223903	-1.93247	0.0533013	0.0717524	Rv1492
Rv1493	433.309	-0.000992857	0.198355	-0.00500547	0.996006	0.996573	Rv1493
Rv1494	30.3554	2.58001	0.67432	3.82609	0.000130194	0.00025091	Rv1494
Rv1496	143.444	0.273994	0.286054	0.95784	0.338144	0.391246	Rv1496
Rv1497	1005.32	0.609069	0.176005	3.46053	0.000539117	0.000970359	Rv1497
Rv1498A	45.0596	-3.26788	0.519805	-6.28674	3.24206e-10	1.01308e-09	Rv1498A
Rv1498c	233.284	-0.762499	0.23846	-3.1976	0.00138578	0.00236016	Rv1498c
Rv1499	119.734	-7.40587	0.709575	-10.4371	1.67945e-25	1.19234e-24	Rv1499
Rv1500	184.452	0.0823624	0.261428	0.315049	0.752725	0.784697	Rv1500
Rv1501	229.347	-1.6157	0.258957	-6.23925	4.39665e-10	1.3601e-09	Rv1501
Rv1502	402.291	2.2028	0.26375	8.35186	6.71971e-17	3.13643e-16	Rv1502
Rv1503c	35.8739	-2.21131	0.567861	-3.8941	9.85632e-05	0.00019225	Rv1503c
Rv1504c	250.22	-2.6561	0.246753	-10.7642	5.07923e-27	3.79508e-26	Rv1504c
Rv1505c	137.302	0.223124	0.315973	0.70615	0.480095	0.533023	Rv1505c
Rv1506c	42.5306	-0.655546	0.483378	-1.35617	0.175044	0.216849	Rv1506c
Rv1507A	804.027	-9.67276	0.57248	-16.8962	4.79477e-64	8.97446e-63	Rv1507A
Rv1507c	182.237	1.617	0.2935	5.50937	3.60123e-08	9.74172e-08	Rv1507c
Rv1508c	905.67	-0.239574	0.176665	-1.35609	0.175071	0.216849	Rv1508c
Rv1509	67.2342	0.937413	0.427197	2.19433	0.0282113	0.0395578	Rv1509
Rv1510	637.881	-2.94546	0.211488	-13.9273	4.3211e-44	5.21628e-43	Rv1510
Rv1511	306.109	1.44738	0.228868	6.32408	2.54746e-10	8.02114e-10	Rv1511
Rv1512	263.411	0.965438	0.242139	3.98713	6.68782e-05	0.000132603	Rv1512
Rv1513	191.705	0.356357	0.276793	1.28745	0.197937	0.242097	Rv1513
Rv1514c	202.669	-1.53091	0.25015	-6.11996	9.35964e-10	2.83158e-09	Rv1514c
Rv1515c	75.0716	1.77073	0.406842	4.35237	1.34675e-05	2.86021e-05	Rv1515c
Rv1516c	89.82	0.279228	0.347816	0.802804	0.422088	0.476472	Rv1516c
Rv1517	119.888	-3.39098	0.332599	-10.1954	2.07862e-24	1.42655e-23	Rv1517
Rv1518	36.8192	-2.59126	0.529857	-4.89049	1.00583e-06	2.3941e-06	Rv1518
Rv1520	93.2587	0.339626	0.343272	0.989378	0.322478	0.374406	Rv1520
Rv1521	1192.52	0.72472	0.165818	4.37059	1.23912e-05	2.64071e-05	Rv1521
Rv1522c	832.646	-0.316128	0.175554	-1.80075	0.0717427	0.0952287	Rv1522c
Rv1523	171.613	1.85818	0.306724	6.05815	1.37696e-09	4.10539e-09	Rv1523
Rv1524	156.855	2.10778	0.312113	6.75327	1.44548e-11	4.93729e-11	Rv1524
Rv1525	151.959	0.910536	0.287407	3.1681	0.00153437	0.00259534	Rv1525
Rv1526c	252.233	-3.42575	0.254859	-13.4417	3.44272e-41	3.8546e-40	Rv1526c
Rv1527c	1231.94	-1.1137	0.184881	-6.02385	1.70319e-09	5.0295e-09	Rv1527c
Rv1529	95.3611	1.13031	0.351967	3.21142	0.00132083	0.00225888	Rv1529
Rv1530	84.1295	-0.447377	0.347746	-1.2865	0.198267	0.242341	Rv1530
Rv1531	110.266	-0.567515	0.318655	-1.78097	0.0749179	0.0993721	Rv1531
Rv1532c	217.48	-3.49671	0.286517	-12.2042	2.95195e-34	2.74872e-33	Rv1532c
Rv1533	509.767	0.202834	0.195578	1.0371	0.299689	0.350472	Rv1533
Rv1534	229.955	0.734845	0.243884	3.01309	0.00258599	0.00427079	Rv1534
Rv1535	250.829	-2.83597	0.28914	-9.80829	1.03709e-22	6.6611e-22	Rv1535
Rv1536	993.02	0.571024	0.171838	3.32304	0.00089041	0.00155727	Rv1536
Rv1537	269.806	-3.21219	0.256093	-12.5431	4.33913e-36	4.26547e-35	Rv1537
Rv1538c	276.066	-0.915615	0.225007	-4.06927	4.7161e-05	9.49648e-05	Rv1538c
Rv1539	336.713	0.738855	0.224496	3.29118	0.000997693	0.00173102	Rv1539
Rv1540	478.062	-0.257758	0.201594	-1.2786	0.201038	0.245001	Rv1540
Rv1541c	518.61	-4.90306	0.24592	-19.9376	1.92071e-88	5.69453e-87	Rv1541c
Rv1542c	63.3886	-5.32241	0.574928	-9.25752	2.09233e-20	1.18565e-19	Rv1542c
Rv1543	736.995	1.58884	0.18542	8.56884	1.04535e-17	5.08409e-17	Rv1543
Rv1544	449.962	1.71597	0.242743	7.0691	1.55947e-12	5.71651e-12	Rv1544
Rv1545	67.8495	2.14792	0.450996	4.76262	1.91096e-06	4.42902e-06	Rv1545
Rv1546	182.679	0.473813	0.269963	1.7551	0.0792414	0.10462	Rv1546
Rv1547	2253.51	0.809383	0.168422	4.80568	1.54228e-06	3.60384e-06	Rv1547
Rv1548c	585.257	-3.23152	0.220689	-14.6429	1.49649e-48	2.02409e-47	Rv1548c
Rv1549	96.3477	-0.514899	0.330049	-1.56007	0.118744	0.152219	Rv1549
Rv1550	164.049	2.30412	0.313815	7.34229	2.09974e-13	8.08904e-13	Rv1550
Rv1551	124.909	0.0815276	0.30588	0.266535	0.789828	0.816486	Rv1551
Rv1552	208.467	0.522972	0.252073	2.07468	0.0380159	0.0523743	Rv1552
Rv1553	44.5446	1.80244	0.524419	3.43703	0.000588135	0.00105449	Rv1553
Rv1556	90.9313	0.0102458	0.342835	0.0298855	0.976158	0.980657	Rv1556
Rv1557	110.423	-0.421883	0.318368	-1.32514	0.185124	0.22793	Rv1557
Rv1558	169.084	-0.606802	0.269744	-2.24955	0.0244773	0.0347426	Rv1558
Rv1559	1081.24	1.56284	0.175788	8.89048	6.08457e-19	3.2076e-18	Rv1559
Rv1560	19.5742	2.12853	0.857362	2.48265	0.0130408	0.0195585	Rv1560
Rv1561	58.5866	-2.01121	0.426644	-4.71403	2.42865e-06	5.54563e-06	Rv1561
Rv1562c	165.729	-1.00295	0.270666	-3.70551	0.000210967	0.000397682	Rv1562c
Rv1563c	108.257	0.629919	0.331137	1.90229	0.0571329	0.0766599	Rv1563c
Rv1564c	337.067	0.505313	0.225306	2.24279	0.0249103	0.0353166	Rv1564c
Rv1565c	905.187	-0.220845	0.172499	-1.28027	0.200451	0.244446	Rv1565c
Rv1566c	495.017	-0.435	0.195049	-2.2302	0.0257339	0.0363314	Rv1566c
Rv1567c	76.7327	-2.25638	0.397814	-5.67194	1.41188e-08	3.94305e-08	Rv1567c
Rv1568	99.8241	0.159258	0.335151	0.475183	0.634656	0.679976	Rv1568
Rv1569	183.443	-0.121198	0.25805	-0.469669	0.638591	0.683007	Rv1569
Rv1570	120.624	-1.30061	0.30729	-4.23253	2.31075e-05	4.7895e-05	Rv1570
Rv1571	80.6284	-2.35972	0.378393	-6.23615	4.48462e-10	1.38385e-09	Rv1571
Rv1572c	84.0866	-9.22328	1.4489	-6.36569	1.94413e-10	6.16334e-10	Rv1572c
Rv1575	185.372	-6.43452	0.450431	-14.2853	2.70345e-46	3.39626e-45	Rv1575
Rv1576c	117.562	1.63549	0.337383	4.84758	1.2498e-06	2.94079e-06	Rv1576c
Rv1577c	59.5383	2.10419	0.469323	4.48345	7.34452e-06	1.59992e-05	Rv1577c
Rv1578c	38.7045	-0.142251	0.496442	-0.28654	0.774465	0.803743	Rv1578c
Rv1580c	83.0124	-3.00929	0.386683	-7.78231	7.12132e-15	2.97538e-14	Rv1580c
Rv1581c	98.651	-4.51575	0.421339	-10.7176	8.41358e-27	6.19895e-26	Rv1581c
Rv1582c	63.6437	-0.624023	0.392066	-1.59163	0.111468	0.143388	Rv1582c
Rv1586c	92.4636	0.241686	0.344333	0.701895	0.482745	0.535644	Rv1586c
Rv1589	576.025	0.406798	0.185795	2.18951	0.0285601	0.0400165	Rv1589
Rv1590	72.5246	1.04511	0.390279	2.67786	0.00740943	0.0115085	Rv1590
Rv1591	228.854	0.570761	0.251405	2.27028	0.0231904	0.0330808	Rv1591
Rv1592c	266.473	-0.770921	0.240304	-3.20811	0.00133612	0.00228188	Rv1592c
Rv1593c	473.256	-0.245322	0.201714	-1.21619	0.223912	0.27074	Rv1593c
Rv1594	1963.83	0.871909	0.16815	5.1853	2.15666e-07	5.46314e-07	Rv1594
Rv1595	2391.81	0.81576	0.150152	5.43289	5.54476e-08	1.47621e-07	Rv1595
Rv1596	1667.47	0.195943	0.174715	1.1215	0.262074	0.311397	Rv1596
Rv1597	522.371	-1.47532	0.19535	-7.55221	4.27924e-14	1.71077e-13	Rv1597
Rv1598c	250.135	-1.18945	0.236658	-5.02603	5.00742e-07	1.22897e-06	Rv1598c
Rv1599	488.28	-0.111002	0.212053	-0.523463	0.600652	0.649363	Rv1599
Rv1600	159.507	2.24514	0.312156	7.19237	6.36781e-13	2.38857e-12	Rv1600
Rv1601	145.531	0.331215	0.303481	1.09139	0.275102	0.325624	Rv1601
Rv1602	72.325	2.14664	0.452503	4.74394	2.09605e-06	4.83985e-06	Rv1602
Rv1603	177.786	1.35466	0.280987	4.82108	1.42783e-06	3.34273e-06	Rv1603
Rv1604	218.316	1.51084	0.267422	5.64965	1.60778e-08	4.48338e-08	Rv1604
Rv1605	230.904	0.858617	0.245586	3.4962	0.00047193	0.000855243	Rv1605
Rv1606	34.4169	1.32669	0.576945	2.29951	0.0214758	0.0309325	Rv1606
Rv1607	712.165	-2.91747	0.18146	-16.0777	3.65606e-58	6.15881e-57	Rv1607
Rv1608c	229.578	-0.640442	0.264737	-2.41916	0.0155563	0.0230423	Rv1608c
Rv1609	516.016	1.43515	0.208949	6.86843	6.49136e-12	2.28461e-11	Rv1609
Rv1610	127.732	0.807653	0.344133	2.34692	0.0189291	0.0275969	Rv1610
Rv1611	1199.07	0.25407	0.177237	1.4335	0.151714	0.190078	Rv1611
Rv1612	900.71	1.82559	0.224905	8.11719	4.77099e-16	2.12006e-15	Rv1612
Rv1613	1297.54	1.61884	0.2094	7.73089	1.06801e-14	4.42241e-14	Rv1613
Rv1614	1875.55	1.30539	0.190217	6.8626	6.76205e-12	2.37762e-11	Rv1614
Rv1615	305.731	2.13877	0.252495	8.47055	2.44234e-17	1.16341e-16	Rv1615
Rv1616	98.6124	2.74373	0.416606	6.58591	4.52121e-11	1.48806e-10	Rv1616
Rv1617	950.592	1.17815	0.171899	6.85372	7.19533e-12	2.51565e-11	Rv1617
Rv1618	502.809	1.64701	0.231019	7.12932	1.00869e-12	3.74571e-12	Rv1618
Rv1619	376.553	-2.16409	0.242956	-8.90735	5.22665e-19	2.77397e-18	Rv1619
Rv1620c	412.24	-0.128629	0.542482	-0.237112	0.81257	0.838125	Rv1620c
Rv1621c	390.502	0.531489	0.259014	2.05197	0.0401723	0.055018	Rv1621c
Rv1622c	173.383	1.99784	0.72151	2.76897	0.00562345	0.00885324	Rv1622c
Rv1623c	771.764	0.266928	0.248049	1.07611	0.281877	0.332568	Rv1623c
Rv1624c	191.687	2.2166	0.304163	7.28752	3.15708e-13	1.2062e-12	Rv1624c
Rv1625c	429.703	0.752291	0.203465	3.6974	0.000217819	0.000409895	Rv1625c
Rv1626	1129.37	0.183533	0.168636	1.08833	0.276447	0.327112	Rv1626
Rv1627c	598.831	-0.0656244	0.189108	-0.34702	0.728576	0.764036	Rv1627c
Rv1628c	187.989	1.37947	0.28612	4.82129	1.4263e-06	3.34125e-06	Rv1628c
Rv1629	793.51	-1.13514	0.172213	-6.59149	4.35426e-11	1.43822e-10	Rv1629
Rv1630	5150.29	1.58999	0.146906	10.8232	2.672e-27	2.02503e-26	Rv1630
Rv1631	1247.87	-0.400053	0.193519	-2.06726	0.0387098	0.0532314	Rv1631
Rv1632c	692.436	-3.23143	0.208564	-15.4937	3.82522e-54	5.93149e-53	Rv1632c
Rv1633	850.173	0.614129	0.180267	3.40678	0.000657346	0.00117065	Rv1633
Rv1634	516.582	-0.055483	0.189996	-0.292023	0.770269	0.800061	Rv1634
Rv1635c	321.184	-0.905411	0.212976	-4.25124	2.12589e-05	4.42616e-05	Rv1635c
Rv1636	429.847	-1.94979	0.199958	-9.75102	1.82617e-22	1.15098e-21	Rv1636
Rv1637c	1402.56	-3.38397	0.170833	-19.8086	2.50853e-87	7.20668e-86	Rv1637c
Rv1638	2866.16	-2.08264	0.157396	-13.2318	5.74812e-40	6.1568e-39	Rv1638
Rv1638A	570.445	-1.24297	0.18478	-6.7268	1.73439e-11	5.87538e-11	Rv1638A
Rv1639c	3333.24	0.895543	0.153073	5.85042	4.90333e-09	1.41304e-08	Rv1639c
Rv1640c	4064.94	-3.92371	0.148088	-26.4957	1.08648e-154	8.94776e-153	Rv1640c
Rv1641	3448.79	1.27905	0.180017	7.10514	1.20199e-12	4.4324e-12	Rv1641
Rv1642	588.064	0.0697954	0.209733	0.332781	0.739299	0.773748	Rv1642
Rv1643	1821.46	0.554456	0.173143	3.2023	0.00136336	0.00232626	Rv1643
Rv1644	1075.33	1.49849	0.193512	7.74368	9.65786e-15	4.00806e-14	Rv1644
Rv1645c	636.546	-3.65322	0.201016	-18.1738	8.32485e-74	1.85855e-72	Rv1645c
Rv1646	460.912	0.1266	0.217723	0.581471	0.560923	0.610867	Rv1646
Rv1647	168.592	-0.858464	0.265042	-3.23897	0.00119963	0.00205825	Rv1647
Rv1648	224.986	0.479322	0.244462	1.96072	0.0499114	0.067385	Rv1648
Rv1649	592.946	-1.69621	0.190322	-8.91229	4.99886e-19	2.65793e-18	Rv1649
Rv1650	945.765	0.841583	0.16965	4.96071	7.02363e-07	1.69463e-06	Rv1650
Rv1651c	571.959	-1.4323	0.196076	-7.30479	2.77701e-13	1.06538e-12	Rv1651c
Rv1652	53.6147	-0.121665	0.431724	-0.281812	0.778088	0.807051	Rv1652
Rv1653	131.969	-0.399309	0.295469	-1.35144	0.176554	0.218322	Rv1653
Rv1654	122.142	0.238823	0.311539	0.76659	0.443325	0.497415	Rv1654
Rv1655	128.167	-0.200077	0.294207	-0.680056	0.496469	0.5489	Rv1655
Rv1656	127.322	-0.73881	0.301047	-2.45414	0.0141222	0.0210611	Rv1656
Rv1657	70.0545	-1.71659	0.426091	-4.0287	5.60872e-05	0.000111812	Rv1657
Rv1658	521.75	0.685428	0.193819	3.53644	0.000405565	0.000740406	Rv1658
Rv1659	425.123	-0.862012	0.19702	-4.37525	1.21294e-05	2.58639e-05	Rv1659
Rv1660	228.449	-0.0115458	0.238962	-0.0483165	0.961464	0.967994	Rv1660
Rv1661	1119.24	1.52404	0.179414	8.49452	1.98755e-17	9.51662e-17	Rv1661
Rv1662	606.696	2.06853	0.211647	9.77349	1.46324e-22	9.28554e-22	Rv1662
Rv1663	151.181	1.56437	0.313217	4.99451	5.89865e-07	1.43347e-06	Rv1663
Rv1664	272.843	1.19978	0.26179	4.583	4.58356e-06	1.01839e-05	Rv1664
Rv1665	294.872	-2.19617	0.234303	-9.37323	7.0346e-21	4.14471e-20	Rv1665
Rv1666c	306.876	-2.07064	0.223608	-9.26012	2.042e-20	1.16425e-19	Rv1666c
Rv1667c	41.7308	0.655858	0.508233	1.29047	0.196888	0.240893	Rv1667c
Rv1668c	189.262	0.399165	0.260023	1.53511	0.124756	0.159155	Rv1668c
Rv1672c	422.004	-2.21676	0.219307	-10.108	5.09068e-24	3.43019e-23	Rv1672c
Rv1673c	24.1576	0.457477	0.653296	0.70026	0.483765	0.536259	Rv1673c
Rv1676	408.584	1.38955	0.22117	6.28271	3.3273e-10	1.03796e-09	Rv1676
Rv1677	275.915	1.26882	0.238688	5.31582	1.06178e-07	2.76137e-07	Rv1677
Rv1678	404.571	0.549518	0.245067	2.24232	0.0249407	0.0353462	Rv1678
Rv1679	361.472	1.39925	0.226652	6.17357	6.6765e-10	2.03647e-09	Rv1679
Rv1680	148.525	0.856044	0.329056	2.60151	0.00928134	0.0142018	Rv1680
Rv1681	187.575	-0.498412	0.257117	-1.93847	0.0525661	0.07084	Rv1681
Rv1682	87.2724	-0.949449	0.376431	-2.52224	0.011661	0.0175888	Rv1682
Rv1683	924.396	1.25265	0.176495	7.09735	1.27174e-12	4.68496e-12	Rv1683
Rv1684	47.5028	-1.57241	0.464375	-3.38608	0.000708996	0.0012572	Rv1684
Rv1685c	294.306	-3.91082	0.26778	-14.6046	2.62516e-48	3.52494e-47	Rv1685c
Rv1686c	21.4676	2.84005	0.827284	3.43298	0.000596979	0.00106931	Rv1686c
Rv1687c	37.7294	-0.00333031	0.500478	-0.00665426	0.994691	0.996035	Rv1687c
Rv1688	25.5396	-0.877022	0.610337	-1.43695	0.150733	0.189041	Rv1688
Rv1689	299.454	1.0728	0.24218	4.42976	9.43366e-06	2.03263e-05	Rv1689
Rv1690	101.987	0.0321157	0.32457	0.0989486	0.921179	0.934033	Rv1690
Rv1691	100.743	-0.253482	0.324571	-0.780975	0.434817	0.489203	Rv1691
Rv1692	186.224	0.581346	0.260863	2.22855	0.0258441	0.0364731	Rv1692
Rv1693	23.6632	3.017	0.815312	3.70043	0.000215235	0.000405316	Rv1693
Rv1694	270.244	0.706586	0.254349	2.77802	0.00546909	0.00862854	Rv1694
Rv1695	309.347	1.53065	0.23213	6.59394	4.28318e-11	1.41601e-10	Rv1695
Rv1696	448.439	0.715844	0.218516	3.27593	0.00105314	0.00182041	Rv1696
Rv1697	1873.05	1.25149	0.159109	7.86561	3.67291e-15	1.56638e-14	Rv1697
Rv1698	414.418	1.56918	0.230324	6.81291	9.56445e-12	3.3127e-11	Rv1698
Rv1699	906.79	0.909802	0.175836	5.17416	2.28934e-07	5.76377e-07	Rv1699
Rv1700	199.166	1.37389	0.287419	4.78007	1.75233e-06	4.07923e-06	Rv1700
Rv1701	316.183	-0.409233	0.214992	-1.90348	0.0569786	0.0764805	Rv1701
Rv1702c	666.04	-4.28706	0.490874	-8.73353	2.46839e-18	1.25715e-17	Rv1702c
Rv1703c	475.29	0.28569	0.197189	1.44881	0.147389	0.185277	Rv1703c
Rv1704c	498.29	0.826615	0.195053	4.2379	2.25621e-05	4.6817e-05	Rv1704c
Rv1705c	95.344	-3.02545	0.357369	-8.46591	2.54166e-17	1.20917e-16	Rv1705c
Rv1706c	98.7665	-2.40916	0.348529	-6.91237	4.76612e-12	1.69513e-11	Rv1706c
Rv1707	429.699	0.918727	0.216997	4.23382	2.29755e-05	4.76482e-05	Rv1707
Rv1708	344.514	0.840782	0.215259	3.90591	9.38696e-05	0.000183578	Rv1708
Rv1709	292.952	1.31575	0.242081	5.43514	5.47533e-08	1.45878e-07	Rv1709
Rv1710	230.014	1.23398	0.253876	4.86055	1.1706e-06	2.7685e-06	Rv1710
Rv1711	230.85	1.33947	0.283621	4.72274	2.32688e-06	5.33543e-06	Rv1711
Rv1712	260.613	1.42337	0.303306	4.69285	2.69424e-06	6.14074e-06	Rv1712
Rv1713	723.445	0.656669	0.198125	3.31442	0.000918348	0.00160085	Rv1713
Rv1714	70.6703	0.116872	0.382509	0.30554	0.759955	0.7909	Rv1714
Rv1715	47.4832	0.292661	0.456794	0.640685	0.521727	0.573405	Rv1715
Rv1716	62.4077	0.950439	0.41506	2.28988	0.0220281	0.0316542	Rv1716
Rv1718	60.0677	0.122664	0.414091	0.296225	0.767058	0.797173	Rv1718
Rv1719	63.0538	-0.505315	0.399048	-1.2663	0.205406	0.250077	Rv1719
Rv1722	170.823	0.99002	0.273661	3.61769	0.00029724	0.00055051	Rv1722
Rv1723	279.133	-3.61186	0.250793	-14.4018	5.0431e-47	6.51211e-46	Rv1723
Rv1724c	51.7237	-0.289066	0.431573	-0.669797	0.502987	0.554948	Rv1724c
Rv1725c	107.622	-1.01943	0.336905	-3.02586	0.00247925	0.0041055	Rv1725c
Rv1726	157.832	-4.96425	0.361973	-13.7144	8.32105e-43	9.7588e-42	Rv1726
Rv1727	301.175	-6.66078	0.382868	-17.3971	8.68345e-68	1.71175e-66	Rv1727
Rv1728c	229.309	0.211103	0.249043	0.847657	0.396629	0.451074	Rv1728c
Rv1729c	206.655	-1.66571	0.248954	-6.69084	2.21896e-11	7.47587e-11	Rv1729c
Rv1730c	78.7046	-0.191349	0.382518	-0.500236	0.616909	0.663275	Rv1730c
Rv1731	1287.31	-2.14498	0.191562	-11.1973	4.20415e-29	3.41679e-28	Rv1731
Rv1732c	594.147	-1.43786	0.200211	-7.18169	6.88563e-13	2.57759e-12	Rv1732c
Rv1733c	144.269	-0.225715	0.28815	-0.783325	0.433436	0.487942	Rv1733c
Rv1734c	697.228	-13.7129	1.4557	-9.4202	4.50218e-21	2.69114e-20	Rv1734c
Rv1736c	285.619	0.0551466	0.237225	0.232466	0.816176	0.840909	Rv1736c
Rv1737c	420.79	0.656678	0.205742	3.19175	0.00141412	0.00240291	Rv1737c
Rv1738	752.97	-1.22032	0.19705	-6.19295	5.90492e-10	1.81156e-09	Rv1738
Rv1739c	1696.38	-5.92034	0.188543	-31.4005	1.9943e-216	4.92725e-214	Rv1739c
Rv1741	16.5633	4.12831	1.23306	3.34803	0.00081387	0.00143385	Rv1741
Rv1742	58.5155	0.474564	0.43365	1.09435	0.273802	0.324293	Rv1742
Rv1743	461.379	-0.0950921	0.201355	-0.472262	0.63674	0.68142	Rv1743
Rv1744c	167.282	-6.21466	0.457582	-13.5815	5.15334e-42	5.94962e-41	Rv1744c
Rv1745c	1177.31	-8.02453	0.304155	-26.383	2.14503e-153	1.69138e-151	Rv1745c
Rv1746	316.793	-0.304062	0.215729	-1.40946	0.158698	0.198025	Rv1746
Rv1747	1188.25	0.823793	0.164031	5.02217	5.10911e-07	1.2531e-06	Rv1747
Rv1748	315.475	-3.13746	0.244137	-12.8512	8.46627e-38	8.52608e-37	Rv1748
Rv1749c	166.866	-1.26515	0.265701	-4.76154	1.92119e-06	4.44997e-06	Rv1749c
Rv1750c	104.303	0.34131	0.332908	1.02524	0.305251	0.35619	Rv1750c
Rv1751	787.275	0.938478	0.179786	5.21996	1.78961e-07	4.57085e-07	Rv1751
Rv1752	55.5916	-0.270092	0.421038	-0.641492	0.521203	0.572999	Rv1752
Rv1753c	537.878	-1.76022	0.197621	-8.90708	5.23955e-19	2.77397e-18	Rv1753c
Rv1754c	380.643	-0.431993	0.212822	-2.02983	0.0423734	0.0579469	Rv1754c
Rv1755c	168.945	-6.21354	0.443721	-14.0033	1.48869e-44	1.81483e-43	Rv1755c
Rv1759c	89.0505	-1.96865	0.372487	-5.28516	1.25598e-07	3.24653e-07	Rv1759c
Rv1760	644.019	-2.95881	0.187988	-15.7393	8.13451e-56	1.31072e-54	Rv1760
Rv1761c	100.636	-3.63256	0.370183	-9.81288	9.91028e-23	6.3763e-22	Rv1761c
Rv1762c	85.1276	0.628617	0.35923	1.7499	0.0801357	0.105613	Rv1762c
Rv1764	142.798	-3.61635	0.324704	-11.1374	8.25226e-29	6.63403e-28	Rv1764
Rv1765A	2167.49	-13.9102	1.41717	-9.81546	9.65984e-23	6.22598e-22	Rv1765A
Rv1765c	128.419	1.56782	0.322971	4.85438	1.20764e-06	2.8522e-06	Rv1765c
Rv1766	64.6513	-0.911349	0.399596	-2.28067	0.0225678	0.0323044	Rv1766
Rv1767	29.6405	-0.333448	0.557276	-0.598353	0.549604	0.600305	Rv1767
Rv1768	545.975	-1.10212	0.192464	-5.72634	1.02617e-08	2.89642e-08	Rv1768
Rv1769	600.204	1.4937	0.208813	7.15327	8.47317e-13	3.15277e-12	Rv1769
Rv1770	798.796	0.322797	0.190514	1.69435	0.0901997	0.117787	Rv1770
Rv1771	466.178	0.858649	0.199618	4.30147	1.6967e-05	3.56663e-05	Rv1771
Rv1772	215.825	0.381487	0.249385	1.52971	0.126088	0.160743	Rv1772
Rv1773c	374.043	-4.75381	0.249577	-19.0475	6.89745e-81	1.70413e-79	Rv1773c
Rv1774	138.392	0.83847	0.29536	2.8388	0.00452833	0.00722246	Rv1774
Rv1775	274.573	1.02438	0.235332	4.35291	1.34341e-05	2.85474e-05	Rv1775
Rv1776c	371.039	-6.14591	0.314514	-19.541	4.92229e-85	1.32188e-83	Rv1776c
Rv1777	41.4767	-1.36386	0.503169	-2.71054	0.00671734	0.0104775	Rv1777
Rv1778c	45.8922	-2.1933	0.470456	-4.66207	3.13041e-06	7.0826e-06	Rv1778c
Rv1779c	157.189	-0.645604	0.27177	-2.37556	0.0175225	0.0257863	Rv1779c
Rv1780	432.738	-1.05396	0.200135	-5.26626	1.39228e-07	3.58817e-07	Rv1780
Rv1781c	1365.68	-5.68281	0.199478	-28.4884	1.63112e-178	2.08446e-176	Rv1781c
Rv1782	1282.03	1.36989	0.174743	7.83945	4.52516e-15	1.9166e-14	Rv1782
Rv1783	3451.69	1.41407	0.150905	9.37055	7.21544e-21	4.24451e-20	Rv1783
Rv1785c	939.163	-4.41234	0.190183	-23.2006	4.49515e-119	2.28206e-117	Rv1785c
Rv1786	32.7533	-1.91669	0.543978	-3.52346	0.000425944	0.000774558	Rv1786
Rv1787	131.71	-1.07466	0.309369	-3.4737	0.000513337	0.000924856	Rv1787
Rv1788	38.462	-3.09307	0.537931	-5.74994	8.92756e-09	2.53335e-08	Rv1788
Rv1789	710.077	1.14066	0.182759	6.24135	4.338e-10	1.34308e-09	Rv1789
Rv1790	51.3957	-0.718081	0.444757	-1.61454	0.106409	0.13731	Rv1790
Rv1791	362.479	-2.5794	0.246335	-10.4711	1.17237e-25	8.38763e-25	Rv1791
Rv1793	991.45	0.630973	0.196661	3.20842	0.00133464	0.00228125	Rv1793
Rv1794	1826.37	1.66464	0.159844	10.4142	2.13666e-25	1.51115e-24	Rv1794
Rv1795	1163.37	1.17448	0.179696	6.53594	6.32115e-11	2.0658e-10	Rv1795
Rv1796	1733.99	0.797002	0.159949	4.98285	6.26534e-07	1.5176e-06	Rv1796
Rv1797	1701.95	1.9173	0.188979	10.1456	3.46687e-24	2.36181e-23	Rv1797
Rv1798	1021.35	1.56757	0.201311	7.7868	6.8726e-15	2.88121e-14	Rv1798
Rv1799	35.6071	-2.69575	0.539468	-4.99705	5.82134e-07	1.41747e-06	Rv1799
Rv1800	338.88	-1.47187	0.233835	-6.29448	3.08428e-10	9.654e-10	Rv1800
Rv1802	261.686	-4.74166	0.291287	-16.2784	1.40606e-59	2.44642e-58	Rv1802
Rv1803c	204.06	-0.50026	0.250758	-1.99499	0.0460438	0.0624819	Rv1803c
Rv1805c	987.983	-12.7756	1.4215	-8.98745	2.53029e-19	1.35902e-18	Rv1805c
Rv1807	241.572	-3.74751	0.27918	-13.4233	4.41619e-41	4.91484e-40	Rv1807
Rv1808	92.323	-0.352884	0.337518	-1.04553	0.295779	0.346337	Rv1808
Rv1809	280.337	-0.0561828	0.239461	-0.234622	0.814502	0.839651	Rv1809
Rv1810	362.436	-0.0775846	0.245778	-0.31567	0.752253	0.784426	Rv1810
Rv1811	187.343	-1.28876	0.266562	-4.83475	1.33313e-06	3.13091e-06	Rv1811
Rv1812c	346.99	-0.506842	0.215512	-2.35181	0.0186823	0.0272992	Rv1812c
Rv1813c	265.107	-2.9443	0.257714	-11.4247	3.14732e-30	2.63295e-29	Rv1813c
Rv1814	146.286	-0.102833	0.280593	-0.366484	0.714004	0.7531	Rv1814
Rv1815	1251.45	1.40651	0.170046	8.27135	1.32455e-16	6.08274e-16	Rv1815
Rv1816	261.675	0.34335	0.262809	1.30646	0.191395	0.235105	Rv1816
Rv1817	313.331	-2.1484	0.230338	-9.32715	1.08756e-20	6.32734e-20	Rv1817
Rv1818c	421.803	-1.59346	0.200488	-7.94789	1.89708e-15	8.21328e-15	Rv1818c
Rv1819c	254.589	0.626779	0.249563	2.51151	0.0120216	0.0181106	Rv1819c
Rv1820	481.371	0.771851	0.20919	3.68971	0.000224511	0.000421712	Rv1820
Rv1821	2850.98	0.905822	0.156431	5.79055	7.01549e-09	2.00304e-08	Rv1821
Rv1822	397.496	-1.55826	0.211448	-7.36946	1.71326e-13	6.63463e-13	Rv1822
Rv1823	205.478	-0.213649	0.24717	-0.864379	0.38738	0.441596	Rv1823
Rv1824	42.1721	2.12687	0.544843	3.90364	9.47551e-05	0.000185212	Rv1824
Rv1825	266.029	1.4083	0.245592	5.7343	9.79183e-09	2.77223e-08	Rv1825
Rv1826	374.633	0.337707	0.222906	1.51502	0.129767	0.164924	Rv1826
Rv1827	1438.35	0.575905	0.16198	3.55542	0.000377378	0.00069099	Rv1827
Rv1828	592.17	1.81005	0.219198	8.25761	1.48619e-16	6.81659e-16	Rv1828
Rv1829	508.407	0.296506	0.194878	1.52149	0.128136	0.163075	Rv1829
Rv1830	555.798	0.570092	0.203454	2.80207	0.00507766	0.00803837	Rv1830
Rv1831	116.068	0.949555	0.326151	2.9114	0.00359813	0.00580778	Rv1831
Rv1832	1585.47	-0.625784	0.163052	-3.83794	0.000124073	0.000239736	Rv1832
Rv1833c	230.992	-0.817368	0.246435	-3.31676	0.00091067	0.0015897	Rv1833c
Rv1834	120.826	-0.429552	0.30104	-1.42689	0.15361	0.192324	Rv1834
Rv1835c	687.314	-2.0988	0.189934	-11.0502	2.18747e-28	1.71754e-27	Rv1835c
Rv1836c	1181.05	1.17647	0.167497	7.02382	2.1588e-12	7.84363e-12	Rv1836c
Rv1837c	2041.08	1.33862	0.155696	8.59765	8.13658e-18	3.96765e-17	Rv1837c
Rv1838c	179.531	-3.47597	0.287354	-12.0965	1.1026e-33	1.00895e-32	Rv1838c
Rv1839c	25.4701	0.376507	0.616826	0.610394	0.541601	0.592785	Rv1839c
Rv1840c	110.845	-3.31658	0.355552	-9.32796	1.07925e-20	6.28884e-20	Rv1840c
Rv1841c	357.182	1.55251	0.226283	6.86089	6.84314e-12	2.40197e-11	Rv1841c
Rv1842c	732.64	-1.69763	0.180641	-9.39778	5.57248e-21	3.30426e-20	Rv1842c
Rv1843c	961.563	0.651068	0.190104	3.42479	0.000615271	0.00110048	Rv1843c
Rv1844c	740.546	1.1252	0.200248	5.61902	1.92044e-08	5.3352e-08	Rv1844c
Rv1845c	381.06	0.154211	0.220276	0.70008	0.483877	0.536259	Rv1845c
Rv1846c	818.909	-0.440797	0.207712	-2.12215	0.0338248	0.0469493	Rv1846c
Rv1847	270.976	-1.56458	0.230519	-6.7872	1.14331e-11	3.93954e-11	Rv1847
Rv1848	58.9098	1.86612	0.478554	3.8995	9.63935e-05	0.000188216	Rv1848
Rv1849	32.0664	2.84022	0.681951	4.16485	3.1156e-05	6.36868e-05	Rv1849
Rv1850	402.925	1.08943	0.218417	4.98783	6.10602e-07	1.47998e-06	Rv1850
Rv1851	48.6127	-0.293794	0.455736	-0.64466	0.519148	0.571078	Rv1851
Rv1852	94.5472	0.942382	0.35806	2.63192	0.00849051	0.0130998	Rv1852
Rv1853	211.757	-1.37439	0.258644	-5.31384	1.0734e-07	2.78963e-07	Rv1853
Rv1854c	343.707	-0.0689547	0.213599	-0.322823	0.746829	0.780747	Rv1854c
Rv1855c	328.634	0.767798	0.235034	3.26675	0.0010879	0.00187611	Rv1855c
Rv1856c	786.703	-0.0490799	0.176569	-0.277965	0.781039	0.809206	Rv1856c
Rv1857	304.441	0.846359	0.230267	3.67555	0.000237338	0.000445129	Rv1857
Rv1858	91.1658	-0.361564	0.337642	-1.07085	0.284236	0.334938	Rv1858
Rv1859	138.828	1.15645	0.315801	3.66195	0.000250299	0.000468252	Rv1859
Rv1860	590.777	-0.275376	0.213035	-1.29263	0.196138	0.240056	Rv1860
Rv1861	49.6636	-0.334168	0.443925	-0.752757	0.451596	0.50593	Rv1861
Rv1862	897.444	-3.06198	0.193257	-15.8441	1.54514e-56	2.55638e-55	Rv1862
Rv1863c	955.89	1.12317	0.171594	6.54552	5.92889e-11	1.94275e-10	Rv1863c
Rv1864c	69.3927	1.30977	0.406631	3.22103	0.00127729	0.00218543	Rv1864c
Rv1865c	80.782	0.155072	0.378986	0.409175	0.682411	0.72527	Rv1865c
Rv1866	172.642	1.03386	0.301471	3.4294	0.000604916	0.00108248	Rv1866
Rv1867	161.125	-0.259216	0.278355	-0.931242	0.351728	0.405697	Rv1867
Rv1868	1354.41	-3.85834	0.183142	-21.0675	1.58089e-98	5.8588e-97	Rv1868
Rv1869c	1141.72	0.749168	0.179938	4.16347	3.1345e-05	6.40379e-05	Rv1869c
Rv1870c	935.328	1.40445	0.19211	7.31063	2.65892e-13	1.02113e-12	Rv1870c
Rv1871c	4022.66	0.146865	0.161686	0.908334	0.363702	0.417817	Rv1871c
Rv1872c	19375.4	1.24134	0.14246	8.71356	2.94468e-18	1.49085e-17	Rv1872c
Rv1874	112.015	0.640739	0.326215	1.96416	0.049511	0.0669175	Rv1874
Rv1875	126.498	0.234949	0.30132	0.779733	0.435548	0.489876	Rv1875
Rv1876	275.549	1.88823	0.254903	7.40766	1.2855e-13	4.999e-13	Rv1876
Rv1877	437.688	0.683574	0.211057	3.23881	0.0012003	0.00205846	Rv1877
Rv1878	139.776	-0.566615	0.291714	-1.94236	0.052093	0.0702279	Rv1878
Rv1879	1254.23	-5.27072	0.188888	-27.904	2.3861e-171	2.7634e-169	Rv1879
Rv1880c	728.643	1.14871	0.18528	6.19986	5.65151e-10	1.73669e-09	Rv1880c
Rv1881c	217.942	0.417508	0.254944	1.63765	0.101495	0.131426	Rv1881c
Rv1882c	242.022	1.36488	0.279816	4.87777	1.07292e-06	2.5505e-06	Rv1882c
Rv1883c	649.713	1.20299	0.194388	6.18862	6.06913e-10	1.8604e-09	Rv1883c
Rv1884c	2209.9	0.228088	0.163112	1.39836	0.162006	0.201678	Rv1884c
Rv1885c	173.297	0.463503	0.266345	1.74023	0.0818179	0.107715	Rv1885c
Rv1886c	2103.56	2.02609	0.188864	10.7277	7.54134e-27	5.58955e-26	Rv1886c
Rv1887	1779.83	0.0623052	0.162994	0.382254	0.702273	0.743394	Rv1887
Rv1888A	68.2876	-5.71504	0.60534	-9.44103	3.69121e-21	2.21712e-20	Rv1888A
Rv1888c	1107.27	-4.26975	0.187484	-22.774	8.30854e-115	3.94762e-113	Rv1888c
Rv1890c	40.5257	-1.07195	0.48411	-2.21426	0.0268108	0.0377224	Rv1890c
Rv1891	303.07	0.982212	0.228342	4.3015	1.69646e-05	3.56663e-05	Rv1891
Rv1892	42.2318	2.03584	0.542203	3.75475	0.000173513	0.000330271	Rv1892
Rv1893	119.457	-0.663177	0.302627	-2.1914	0.028423	0.0398395	Rv1893
Rv1894c	679.288	-3.2871	0.201253	-16.3332	5.73393e-60	1.0119e-58	Rv1894c
Rv1895	256.168	-2.43935	0.25885	-9.42376	4.35209e-21	2.60563e-20	Rv1895
Rv1896c	302.699	-0.935534	0.217752	-4.29632	1.73654e-05	3.64625e-05	Rv1896c
Rv1897c	87.1525	-2.69846	0.362133	-7.45157	9.22366e-14	3.61341e-13	Rv1897c
Rv1898	684.27	-3.96862	0.202706	-19.5782	2.37353e-85	6.46786e-84	Rv1898
Rv1899c	1701.17	-2.05347	0.166467	-12.3356	5.82845e-35	5.53852e-34	Rv1899c
Rv1900c	556	-0.245699	0.189657	-1.29549	0.195151	0.239005	Rv1900c
Rv1901	1357.22	-1.42642	0.183831	-7.75939	8.53395e-15	3.55757e-14	Rv1901
Rv1902c	1076.38	-4.11825	0.176816	-23.2911	5.45772e-120	2.80921e-118	Rv1902c
Rv1903	118.503	-1.80417	0.350636	-5.14544	2.66893e-07	6.69218e-07	Rv1903
Rv1904	601.207	-1.41552	0.195435	-7.2429	4.39187e-13	1.66084e-12	Rv1904
Rv1905c	734.066	-2.40551	0.194282	-12.3815	3.28931e-35	3.1418e-34	Rv1905c
Rv1906c	403.839	1.1208	0.243385	4.60507	4.12325e-06	9.19975e-06	Rv1906c
Rv1907c	116.082	0.233449	0.324148	0.720193	0.471406	0.524634	Rv1907c
Rv1908c	2638.72	1.97024	0.165086	11.9347	7.80751e-33	6.9722e-32	Rv1908c
Rv1909c	50.3174	0.232451	0.455373	0.510464	0.609727	0.657065	Rv1909c
Rv1910c	97.4257	-1.7	0.337276	-5.04037	4.64621e-07	1.14183e-06	Rv1910c
Rv1911c	164.34	-0.586417	0.266732	-2.19853	0.0279116	0.0391524	Rv1911c
Rv1912c	100.738	-0.18908	0.329964	-0.573031	0.566624	0.616351	Rv1912c
Rv1913	182.163	-3.5809	0.301486	-11.8775	1.5491e-32	1.36365e-31	Rv1913
Rv1914c	63.0735	-0.339867	0.402483	-0.844427	0.398431	0.452662	Rv1914c
Rv1915	509.058	0.997305	0.199864	4.98993	6.04021e-07	1.46499e-06	Rv1915
Rv1916	270.333	-0.185404	0.225922	-0.820652	0.411844	0.466187	Rv1916
Rv1917c	501.751	-3.4792	0.215174	-16.1692	8.31106e-59	1.41288e-57	Rv1917c
Rv1918c	848.552	-0.347973	0.178992	-1.94407	0.0518872	0.0699759	Rv1918c
Rv1919c	309.559	-0.350041	0.226664	-1.54432	0.122511	0.156615	Rv1919c
Rv1920	237.448	-0.526641	0.23461	-2.24475	0.0247844	0.0351516	Rv1920
Rv1921c	482.465	-5.34475	0.252589	-21.1599	2.23826e-99	8.55155e-98	Rv1921c
Rv1922	69.746	0.730801	0.398902	1.83203	0.0669468	0.0891822	Rv1922
Rv1923	799.331	0.191074	0.186759	1.0231	0.30626	0.356918	Rv1923
Rv1924c	600.254	-3.86955	0.227397	-17.0167	6.17762e-65	1.18012e-63	Rv1924c
Rv1925	4109.85	0.554423	0.144286	3.84254	0.000121766	0.000235647	Rv1925
Rv1926c	2718.84	-3.81815	0.190754	-20.0161	3.98525e-89	1.22061e-87	Rv1926c
Rv1927	126.029	-1.04828	0.297074	-3.5287	0.000417613	0.000760902	Rv1927
Rv1928c	217.462	-4.22978	0.298094	-14.1894	1.06532e-45	1.32043e-44	Rv1928c
Rv1929c	64.3723	1.65154	0.446687	3.69732	0.000217888	0.000409895	Rv1929c
Rv1931c	31.2529	-0.559857	0.548522	-1.02067	0.307413	0.358037	Rv1931c
Rv1932	609.44	0.911913	0.196949	4.63019	3.65326e-06	8.18064e-06	Rv1932
Rv1933c	1597.73	-8.82336	0.330878	-26.6665	1.15182e-156	1.01634e-154	Rv1933c
Rv1934c	110.99	-3.12889	0.336687	-9.29319	1.49731e-20	8.62991e-20	Rv1934c
Rv1935c	41.0805	-0.282641	0.48039	-0.588357	0.556293	0.606538	Rv1935c
Rv1936	59.6952	-0.0847165	0.4116	-0.205823	0.836929	0.860616	Rv1936
Rv1937	181.052	-1.17661	0.263501	-4.46528	7.99631e-06	1.72997e-05	Rv1937
Rv1938	50.5019	0.928537	0.46246	2.00782	0.0446625	0.0607857	Rv1938
Rv1939	23.8231	-0.0298314	0.641627	-0.0464933	0.962917	0.969194	Rv1939
Rv1940	124.782	-2.03467	0.313064	-6.49919	8.07521e-11	2.62055e-10	Rv1940
Rv1941	1085.54	-4.64279	0.183213	-25.341	1.12906e-141	8.04673e-140	Rv1941
Rv1942c	39.4327	-1.30871	0.519935	-2.51705	0.0118341	0.0178354	Rv1942c
Rv1943c	44.4431	1.59462	0.534395	2.98396	0.0028454	0.00468253	Rv1943c
Rv1944c	51.8231	-0.416512	0.436537	-0.954127	0.340019	0.39317	Rv1944c
Rv1945	149.706	-1.58684	0.290516	-5.46214	4.70432e-08	1.25788e-07	Rv1945
Rv1946c	464.747	-13.1298	1.45685	-9.0125	2.01406e-19	1.09444e-18	Rv1946c
Rv1947	124.953	-0.889054	0.303786	-2.92658	0.00342706	0.00555829	Rv1947
Rv1948c	40.0079	-1.93677	0.548113	-3.53352	0.000410069	0.00074826	Rv1948c
Rv1949c	38.3389	-1.61904	0.550812	-2.93936	0.0032889	0.005353	Rv1949c
Rv1952	33.2241	1.66735	0.586014	2.84524	0.0044378	0.00709205	Rv1952
Rv1953	24.8851	0.456783	0.616386	0.741067	0.458653	0.512596	Rv1953
Rv1954A	157.613	-0.856461	0.293328	-2.91981	0.00350247	0.00567314	Rv1954A
Rv1954c	1473.81	-12.3572	1.03301	-11.9624	5.5924e-33	5.03044e-32	Rv1954c
Rv1955	32.4968	0.20278	0.54384	0.372867	0.709248	0.749279	Rv1955
Rv1956	54.1268	1.02112	0.447604	2.2813	0.0225304	0.0322682	Rv1956
Rv1957	112.8	0.22307	0.35952	0.620466	0.534951	0.5862	Rv1957
Rv1958c	825.988	-8.92925	0.452222	-19.7453	8.80785e-87	2.51091e-85	Rv1958c
Rv1959c	21.1763	1.59344	0.715745	2.22627	0.0259962	0.0366598	Rv1959c
Rv1961	654.179	-6.0395	0.255753	-23.6145	2.73282e-123	1.48939e-121	Rv1961
Rv1962A	24.7488	2.43976	0.74067	3.294	0.000987741	0.00171455	Rv1962A
Rv1962c	334.987	-3.20225	0.231995	-13.8031	2.44208e-43	2.89149e-42	Rv1962c
Rv1963c	84.9528	-0.0622975	0.348616	-0.178699	0.858174	0.879047	Rv1963c
Rv1964	43.666	-0.315241	0.484591	-0.65053	0.51535	0.567237	Rv1964
Rv1965	38.4504	0.071208	0.51465	0.138362	0.889954	0.906838	Rv1965
Rv1966	36.3571	0.586125	0.522401	1.12198	0.26187	0.311354	Rv1966
Rv1967	26.292	0.409325	0.6133	0.667413	0.504508	0.556295	Rv1967
Rv1968	27.592	1.19845	0.61368	1.95289	0.0508328	0.068579	Rv1968
Rv1969	53.5947	-1.75265	0.429828	-4.07757	4.55097e-05	9.18121e-05	Rv1969
Rv1970	39.6244	0.319315	0.506772	0.630097	0.528631	0.580404	Rv1970
Rv1971	57.1791	0.79381	0.428276	1.8535	0.0638108	0.085219	Rv1971
Rv1972	19.9238	0.585532	0.698956	0.837724	0.402186	0.456229	Rv1972
Rv1975	223.587	-5.32399	0.334324	-15.9246	4.27559e-57	7.10553e-56	Rv1975
Rv1976c	90.2031	-0.912306	0.353305	-2.5822	0.00981719	0.0149846	Rv1976c
Rv1977	187.45	0.504887	0.265798	1.89952	0.0574965	0.0771198	Rv1977
Rv1978	262.202	-2.31631	0.253938	-9.12154	7.40648e-20	4.11521e-19	Rv1978
Rv1979c	633.184	0.14886	0.205776	0.723407	0.46943	0.52309	Rv1979c
Rv1980c	1040.25	1.24711	0.181001	6.89009	5.57588e-12	1.97366e-11	Rv1980c
Rv1981c	470.64	0.788663	0.220958	3.56929	0.000357956	0.000657376	Rv1981c
Rv1982A	69.5635	2.01747	0.46166	4.37003	1.24227e-05	2.6459e-05	Rv1982A
Rv1982c	90.3417	-1.78804	0.34376	-5.20142	1.97776e-07	5.01682e-07	Rv1982c
Rv1983	569.504	-1.87474	0.201838	-9.28835	1.56696e-20	8.98938e-20	Rv1983
Rv1984c	195.15	-0.30588	0.253568	-1.2063	0.227701	0.274784	Rv1984c
Rv1985c	168.969	-3.15216	0.300305	-10.4966	8.95938e-26	6.44728e-25	Rv1985c
Rv1986	80.0971	-0.526512	0.369595	-1.42456	0.154283	0.193101	Rv1986
Rv1987	287.828	0.582171	0.23803	2.44579	0.0144535	0.0215206	Rv1987
Rv1988	231.164	-1.91306	0.245685	-7.78666	6.88059e-15	2.8813e-14	Rv1988
Rv1989c	99.8465	0.0644656	0.340748	0.189189	0.849945	0.871823	Rv1989c
Rv1990A	86.5037	-4.14107	0.414684	-9.98609	1.7536e-23	1.16466e-22	Rv1990A
Rv1990c	68.8043	0.605608	0.397868	1.52213	0.127976	0.163023	Rv1990c
Rv1991c	23.4483	0.891348	0.652556	1.36593	0.17196	0.213281	Rv1991c
Rv1992c	301.698	0.266137	0.221823	1.19977	0.230228	0.277003	Rv1992c
Rv1993c	18.4372	1.15942	0.789257	1.46901	0.141831	0.178896	Rv1993c
Rv1994c	23.1626	2.14765	0.752089	2.85558	0.0042958	0.00687699	Rv1994c
Rv1996	826.731	-0.596676	0.189848	-3.14291	0.00167275	0.00281783	Rv1996
Rv1997	144.341	0.0383609	0.282071	0.135997	0.891824	0.908493	Rv1997
Rv1998c	169.311	-2.19117	0.274863	-7.97186	1.56301e-15	6.81473e-15	Rv1998c
Rv2000	78.7282	1.05545	0.383814	2.7499	0.00596126	0.00936121	Rv2000
Rv2001	60.6459	-0.997539	0.401696	-2.48332	0.0130165	0.0195301	Rv2001
Rv2002	163.169	-0.0442703	0.273953	-0.161598	0.871622	0.89159	Rv2002
Rv2003c	192.527	-2.43342	0.266612	-9.12721	7.02861e-20	3.91111e-19	Rv2003c
Rv2004c	181.385	1.46905	0.296191	4.95981	7.05604e-07	1.70024e-06	Rv2004c
Rv2005c	312.093	1.36266	0.228449	5.96486	2.44851e-09	7.17326e-09	Rv2005c
Rv2006	1109.72	-2.29241	0.168317	-13.6196	3.06084e-42	3.54483e-41	Rv2006
Rv2007c	185.122	-0.537558	0.266554	-2.01669	0.0437275	0.0595568	Rv2007c
Rv2008c	60.3094	-3.08738	0.444886	-6.93972	3.92891e-12	1.40546e-11	Rv2008c
Rv2009	66.3143	2.44529	0.492977	4.96025	7.0401e-07	1.6975e-06	Rv2009
Rv2010	71.485	-0.146922	0.417422	-0.351975	0.724857	0.760782	Rv2010
Rv2011c	38.962	-3.28368	0.547199	-6.00088	1.96247e-09	5.78132e-09	Rv2011c
Rv2014	259.246	-12.2875	1.46068	-8.41217	4.02491e-17	1.89534e-16	Rv2014
Rv2015c	146.27	1.97437	0.310853	6.35144	2.13309e-10	6.75659e-10	Rv2015c
Rv2016	109.751	-1.61541	0.330211	-4.89206	9.97837e-07	2.37812e-06	Rv2016
Rv2017	74.0156	-0.194762	0.384919	-0.505981	0.61287	0.66026	Rv2017
Rv2018	89.2576	1.14774	0.380633	3.01533	0.00256696	0.00424505	Rv2018
Rv2019	188.994	-4.14907	0.303624	-13.6652	1.63921e-42	1.90436e-41	Rv2019
Rv2020c	122.444	-2.34714	0.308793	-7.60103	2.93785e-14	1.18216e-13	Rv2020c
Rv2021c	107.167	0.188727	0.320705	0.588474	0.556214	0.606538	Rv2021c
Rv2022c	115.002	-0.582652	0.308891	-1.88627	0.059258	0.0793964	Rv2022c
Rv2023c	63.7126	-1.02751	0.398643	-2.57753	0.00995095	0.0151736	Rv2023c
Rv2024c	397.808	0.510665	0.210769	2.42287	0.0153984	0.0228175	Rv2024c
Rv2025c	108.887	-2.30219	0.325275	-7.07767	1.46603e-12	5.38464e-12	Rv2025c
Rv2026c	68.4328	0.907926	0.400862	2.26494	0.0235167	0.0335074	Rv2026c
Rv2027c	200.598	1.12826	0.266882	4.22756	2.36238e-05	4.89105e-05	Rv2027c
Rv2029c	30.5379	2.30368	0.659054	3.49543	0.000473304	0.000857314	Rv2029c
Rv2030c	978.315	1.11918	0.171516	6.52524	6.78922e-11	2.20903e-10	Rv2030c
Rv2031c	1179.13	2.25287	0.179737	12.5343	4.84714e-36	4.73971e-35	Rv2031c
Rv2032	326.287	0.163826	0.228255	0.71773	0.472924	0.526165	Rv2032
Rv2033c	209.584	-0.664436	0.273381	-2.43044	0.0150805	0.0223822	Rv2033c
Rv2034	28.8855	-1.21918	0.590312	-2.06531	0.0388939	0.0534448	Rv2034
Rv2035	34.7723	1.71323	0.588183	2.91275	0.00358261	0.00578525	Rv2035
Rv2036	102.931	-0.438983	0.320455	-1.36987	0.170726	0.211893	Rv2036
Rv2037c	132.322	-0.564285	0.318784	-1.77012	0.0767076	0.101564	Rv2037c
Rv2038c	41.1903	1.19188	0.516703	2.3067	0.0210713	0.0303971	Rv2038c
Rv2039c	24.9201	2.839	0.773476	3.67045	0.000242124	0.000453876	Rv2039c
Rv2040c	73.6011	0.528091	0.378392	1.39562	0.162829	0.202498	Rv2040c
Rv2041c	79.4804	0.966163	0.377074	2.56226	0.0103993	0.0158079	Rv2041c
Rv2042c	85.6778	0.836079	0.362388	2.30713	0.0210474	0.0303744	Rv2042c
Rv2043c	233.13	0.621404	0.26173	2.37422	0.017586	0.0258626	Rv2043c
Rv2045c	372.97	1.30032	0.225984	5.75405	8.71309e-09	2.47439e-08	Rv2045c
Rv2046	250.428	-1.192	0.231894	-5.1403	2.74302e-07	6.86868e-07	Rv2046
Rv2047c	577.841	-0.453406	0.185451	-2.44488	0.0144902	0.0215666	Rv2047c
Rv2048c	4135.84	1.8087	0.168543	10.7314	7.24921e-27	5.38388e-26	Rv2048c
Rv2049c	138.86	-3.02219	0.304674	-9.91941	3.42769e-23	2.25631e-22	Rv2049c
Rv2050	739.516	-3.52723	0.190587	-18.5072	1.80727e-76	4.13442e-75	Rv2050
Rv2051c	2129.45	-0.238989	0.185661	-1.28723	0.198014	0.242112	Rv2051c
Rv2052c	368.658	0.0431429	0.210168	0.205278	0.837355	0.860815	Rv2052c
Rv2053c	114.914	1.91514	0.341395	5.60976	2.02612e-08	5.60359e-08	Rv2053c
Rv2054	402.756	0.788849	0.223535	3.52897	0.00041718	0.000760486	Rv2054
Rv2055c	190.079	-5.68836	0.394292	-14.4268	3.5108e-47	4.56527e-46	Rv2055c
Rv2059	339.643	-3.62612	0.268113	-13.5246	1.11917e-41	1.28014e-40	Rv2059
Rv2061c	330.157	-0.515232	0.223406	-2.30626	0.0210962	0.0304212	Rv2061c
Rv2062c	810.497	0.0279974	0.18218	0.15368	0.877862	0.896735	Rv2062c
Rv2064	223.992	-0.428108	0.243752	-1.75633	0.0790321	0.104418	Rv2064
Rv2065	150.488	-0.318457	0.28343	-1.12358	0.261191	0.310646	Rv2065
Rv2066	544.728	-1.23707	0.195419	-6.33035	2.44611e-10	7.70858e-10	Rv2066
Rv2067c	351.857	0.0183968	0.216077	0.08514	0.93215	0.94335	Rv2067c
Rv2068c	316.765	1.65774	0.243474	6.8087	9.84879e-12	3.40481e-11	Rv2068c
Rv2069	396.885	-1.24798	0.234195	-5.32882	9.88521e-08	2.58354e-07	Rv2069
Rv2070c	714.035	-4.43095	0.205864	-21.5237	9.34452e-103	3.76422e-101	Rv2070c
Rv2071c	42.9136	0.622424	0.528876	1.17688	0.239243	0.286937	Rv2071c
Rv2072c	91.1462	-0.280239	0.365219	-0.767317	0.442893	0.497081	Rv2072c
Rv2073c	75.3315	-0.997143	0.366914	-2.71765	0.00657473	0.0102637	Rv2073c
Rv2074	854.088	-0.110224	0.17639	-0.624889	0.532044	0.583704	Rv2074
Rv2075c	1807.08	-4.14658	0.170417	-24.3319	9.00727e-131	5.21577e-129	Rv2075c
Rv2077c	496.198	0.74736	0.227828	3.28036	0.00103673	0.00179371	Rv2077c
Rv2079	250.17	-1.11736	0.23766	-4.70151	2.58249e-06	5.89329e-06	Rv2079
Rv2080	1164.56	-3.80128	0.215363	-17.6506	1.00702e-69	2.06189e-68	Rv2080
Rv2081c	2207.47	-5.54292	0.183579	-30.1937	2.8671e-200	5.31275e-198	Rv2081c
Rv2082	1121.64	-0.100704	0.17838	-0.564549	0.57238	0.622065	Rv2082
Rv2083	654.264	-0.610622	0.204385	-2.98761	0.00281166	0.00462907	Rv2083
Rv2084	488.454	0.883023	0.205076	4.30582	1.66366e-05	3.50313e-05	Rv2084
Rv2085	57.7511	2.60179	0.521126	4.99264	5.956e-07	1.44551e-06	Rv2085
Rv2088	169.642	-0.258388	0.264488	-0.976937	0.328601	0.381275	Rv2088
Rv2089c	49.7188	-1.56719	0.454976	-3.44455	0.000572008	0.00102706	Rv2089c
Rv2090	1926.66	-6.76699	0.212137	-31.8991	2.74719e-223	9.25553e-221	Rv2090
Rv2091c	1308.22	0.0563816	0.163102	0.345684	0.729581	0.764657	Rv2091c
Rv2092c	1194.83	1.06289	0.199742	5.3213	1.0303e-07	2.68893e-07	Rv2092c
Rv2093c	282.106	2.25141	0.255894	8.79821	1.39013e-18	7.17526e-18	Rv2093c
Rv2094c	416.02	1.24761	0.210202	5.93527	2.93359e-09	8.56053e-09	Rv2094c
Rv2095c	208.619	0.127737	0.25323	0.504429	0.61396	0.660896	Rv2095c
Rv2096c	340.959	1.05018	0.219883	4.77608	1.78745e-06	4.15838e-06	Rv2096c
Rv2097c	855.962	1.17158	0.182493	6.41987	1.36395e-10	4.36888e-10	Rv2097c
Rv2100	2910.18	-8.24045	0.243418	-33.8531	3.27054e-251	1.34674e-248	Rv2100
Rv2101	1477.8	-0.071075	0.16249	-0.437412	0.661813	0.705418	Rv2101
Rv2102	730.315	-1.85309	0.179674	-10.3136	6.11615e-25	4.24465e-24	Rv2102
Rv2103c	223.872	-2.14898	0.248445	-8.64973	5.16212e-18	2.54738e-17	Rv2103c
Rv2104c	39.9808	1.4999	0.526359	2.84957	0.00437784	0.00699925	Rv2104c
Rv2108	131.232	-1.70056	0.358513	-4.74336	2.10202e-06	4.85061e-06	Rv2108
Rv2109c	634.766	0.466088	0.182531	2.55347	0.0106655	0.0161927	Rv2109c
Rv2110c	599.201	2.16063	0.19995	10.8059	3.22867e-27	2.43696e-26	Rv2110c
Rv2111c	71.8159	-1.03405	0.37286	-2.7733	0.00554913	0.0087511	Rv2111c
Rv2112c	836.435	0.154721	0.173154	0.893547	0.371564	0.425399	Rv2112c
Rv2113	140.825	0.834432	0.295747	2.82144	0.00478085	0.0075977	Rv2113
Rv2114	1149.35	-3.02325	0.167345	-18.066	5.90231e-73	1.30982e-71	Rv2114
Rv2115c	2672.79	0.484782	0.149815	3.23586	0.00121275	0.00207884	Rv2115c
Rv2116	56.4937	-1.58804	0.417074	-3.80756	0.000140343	0.000270048	Rv2116
Rv2117	223.38	-7.03312	0.481665	-14.6017	2.73977e-48	3.66555e-47	Rv2117
[truncated: 1,708 more rows]

## Sheet: Table S4b-Knockout
Table S4b: DEseq2 analysis of RvDembR in hypoxic conditions vs normoxic conditions
	baseMean	log2FoldChange	lfcSE	stat	pvalue	padj	Gene_name
Rv2375	5408.69	-7.05649	0.197519	-35.7257	1.58e-279	5.96e-276	Rv2375
Rv0980c	4568.63	-9.17997	0.266342	-34.4668	2.52e-260	4.77e-257	Rv0980c
Rv1199c	8119.4	-10.3202	0.306661	-33.6535	2.77e-248	3.49e-245	Rv1199c
Rv2100	3630.5	-7.68836	0.230964	-33.2882	5.73e-243	5.41e-240	Rv2100
Rv3143	3661.15	-8.15125	0.246697	-33.0416	2.06e-239	1.56e-236	Rv3143
Rv1212c	4793.78	-6.28132	0.196123	-32.0275	4.52e-225	2.85e-222	Rv1212c
Rv0787	2658.02	-6.94399	0.221981	-31.2819	8.23e-215	4.45e-212	Rv0787
Rv2090	2507.77	-6.64402	0.228238	-29.11	2.68e-186	1.27e-183	Rv2090
Rv3486	5213.31	-9.33441	0.326864	-28.5574	2.27e-179	9.55e-177	Rv3486
Rv2985	4364.36	-5.23116	0.184136	-28.4093	1.55e-177	5.87e-175	Rv2985
Rv2429	1466.68	-6.57414	0.233165	-28.1953	6.68e-175	2.3e-172	Rv2429
Rv2303c	1603.66	-6.44514	0.231148	-27.8832	4.27e-171	1.35e-168	Rv2303c
Rv1144	2567.13	-5.36005	0.193416	-27.7125	4.93e-169	1.44e-166	Rv1144
Rv2203	4601.86	-5.57291	0.201124	-27.7088	5.47e-169	1.48e-166	Rv2203
Rv0653c	3219.98	-7.45686	0.269662	-27.6526	2.6e-168	6.55e-166	Rv0653c
Rv3727	2879.2	-5.73912	0.207856	-27.6111	8.19e-168	1.94e-165	Rv3727
Rv1933c	2385.58	-9.02206	0.328264	-27.4841	2.72e-166	6.05e-164	Rv1933c
Rv3409c	14332	-4.76539	0.175385	-27.171	1.43e-162	3.01e-160	Rv3409c
Rv0010c	2325.33	-5.38071	0.203029	-26.5021	9.16e-155	1.82e-152	Rv0010c
Rv1322	1923.6	-5.95612	0.22493	-26.4799	1.65e-154	3.13e-152	Rv1322
Rv0919	1261.23	-6.72155	0.254298	-26.4318	5.91e-154	1.06e-151	Rv0919
Rv0833	1865.62	-6.12883	0.233651	-26.2307	1.19e-151	2.04e-149	Rv0833
Rv0267	1772.77	-8.5095	0.32565	-26.1308	1.63e-150	2.68e-148	Rv0267
Rv3190A	1478.57	-6.17538	0.238385	-25.9051	5.84e-148	9.2e-146	Rv3190A
Rv3191c	1317.81	-7.66742	0.29746	-25.7763	1.63e-146	2.47e-144	Rv3191c
Rv3046c	1851.36	-5.27082	0.205579	-25.6389	5.63e-145	8.19e-143	Rv3046c
Rv2631	1424.17	-5.56029	0.220167	-25.2549	1e-140	1.4e-138	Rv2631
Rv1745c	955.335	-6.96014	0.278261	-25.013	4.41e-138	5.96e-136	Rv1745c
Rv2742c	1260.04	-5.20389	0.210776	-24.6892	1.4e-134	1.82e-132	Rv2742c
Rv3098c	1129.16	-6.1959	0.25112	-24.6731	2.08e-134	2.62e-132	Rv3098c
Rv2816c	2074.36	-8.74906	0.354993	-24.6457	4.09e-134	4.99e-132	Rv2816c
Rv1271c	1498.94	-5.47278	0.222584	-24.5875	1.72e-133	2.03e-131	Rv1271c
Rv3738c	1113.46	-5.39037	0.219432	-24.5651	2.98e-133	3.42e-131	Rv3738c
Rv2722	1501.8	-8.94843	0.364429	-24.5547	3.85e-133	4.29e-131	Rv2722
Rv2397c	3506.52	-5.07933	0.20771	-24.454	4.56e-132	4.93e-130	Rv2397c
Rv0806c	1791.38	-4.79074	0.196312	-24.4038	1.56e-131	1.64e-129	Rv0806c
Rv3430c	1629.38	-5.317	0.218342	-24.3517	5.56e-131	5.69e-129	Rv3430c
Rv1879	1320.69	-5.02276	0.206801	-24.2879	2.63e-130	2.62e-128	Rv1879
Rv2209	1636.4	-4.75735	0.197101	-24.1367	1.03e-128	9.99e-127	Rv2209
Rv0923c	2349.41	-4.81818	0.199781	-24.1173	1.65e-128	1.56e-126	Rv0923c
Rv1228	1315.24	-6.19516	0.258384	-23.9765	4.89e-127	4.51e-125	Rv1228
Rv2413c	2739.43	-5.3283	0.222446	-23.9532	8.56e-127	7.71e-125	Rv2413c
Rv1961	781.732	-6.33952	0.264699	-23.9499	9.27e-127	8.16e-125	Rv1961
Rv2070c	1245.01	-5.06433	0.21246	-23.8366	1.39e-125	1.2e-123	Rv2070c
Rv3278c	1254.38	-4.93383	0.207488	-23.7788	5.53e-125	4.65e-123	Rv3278c
Rv3259	1104.57	-5.92401	0.249958	-23.7001	3.6e-124	2.96e-122	Rv3259
Rv2817c	1544.71	-5.82367	0.245891	-23.6839	5.28e-124	4.25e-122	Rv2817c
Rv1225c	1659.58	-5.22381	0.22302	-23.4231	2.49e-121	1.96e-119	Rv1225c
Rv3521	1497.54	-5.05036	0.215871	-23.3952	4.78e-121	3.69e-119	Rv3521
Rv0257	1569.75	-6.68903	0.286767	-23.3257	2.43e-120	1.84e-118	Rv0257
Rv2075c	2520.45	-4.2577	0.184529	-23.0733	8.59e-118	6.37e-116	Rv2075c
Rv3136A	1986.71	-6.35021	0.276849	-22.9375	1.97e-116	1.43e-114	Rv3136A
Rv1132	4130.31	-4.1606	0.182348	-22.8168	3.12e-115	2.23e-113	Rv1132
Rv0874c	934.763	-5.00317	0.219392	-22.8048	4.11e-115	2.88e-113	Rv0874c
Rv1781c	1744.94	-5.09872	0.224178	-22.744	1.64e-114	1.13e-112	Rv1781c
Rv1374c	1018.86	-8.25962	0.363538	-22.7201	2.84e-114	1.92e-112	Rv1374c
Rv0756c	1909.46	-4.45311	0.196192	-22.6977	4.72e-114	3.13e-112	Rv0756c
Rv0246	1229.33	-4.52509	0.201253	-22.4846	5.88e-112	3.83e-110	Rv0246
Rv1541c	828.156	-5.18611	0.231272	-22.4243	2.28e-111	1.46e-109	Rv1541c
Rv0310c	658.242	-5.86749	0.261725	-22.4186	2.6e-111	1.64e-109	Rv0310c
Rv3235	1112.53	-6.12436	0.273804	-22.3677	8.12e-111	5.03e-109	Rv3235
Rv1926c	4133.4	-4.66497	0.209202	-22.2989	3.79e-110	2.31e-108	Rv1926c
Rv0797	671.881	-6.66908	0.300331	-22.2057	3.02e-109	1.82e-107	Rv0797
Rv0354c	711.187	-5.45126	0.246032	-22.1567	9e-109	5.32e-107	Rv0354c
Rv3454	695.794	-5.26296	0.238614	-22.0564	8.29e-108	4.83e-106	Rv3454
Rv0614	895.695	-6.96486	0.316342	-22.0168	1.99e-107	1.14e-105	Rv0614
Rv3007c	1265.26	-4.96905	0.226644	-21.9244	1.52e-106	8.58e-105	Rv3007c
Rv0294	637.333	-5.84706	0.26694	-21.904	2.38e-106	1.32e-104	Rv0294
Rv0065	657.836	-5.43165	0.248799	-21.8315	1.17e-105	6.39e-104	Rv0065
Rv3175	625.262	-6.67703	0.306474	-21.7866	3.11e-105	1.68e-103	Rv3175
Rv0830	886.746	-4.83344	0.222005	-21.7718	4.3e-105	2.29e-103	Rv0830
Rv1888c	1346.1	-4.32091	0.199047	-21.7079	1.73e-104	9.07e-103	Rv1888c
Rv2081c	1985.28	-4.85884	0.223939	-21.6971	2.18e-104	1.13e-102	Rv2081c
Rv0930	3074.31	-4.50596	0.208024	-21.6607	4.82e-104	2.46e-102	Rv0930
Rv1452c	746.732	-5.25728	0.242832	-21.6499	6.1e-104	3.08e-102	Rv1452c
Rv2548	807.186	-5.67325	0.262956	-21.5749	3.09e-103	1.54e-101	Rv2548
Rv0380c	751.472	-5.26384	0.244911	-21.4928	1.82e-102	8.92e-101	Rv0380c
Rv0076c	586.244	-5.48574	0.255876	-21.4391	5.78e-102	2.8e-100	Rv0076c
Rv1941	1527.11	-4.36702	0.203722	-21.4362	6.15e-102	2.94e-100	Rv1941
Rv2191	1056.37	-4.38383	0.205278	-21.3556	3.46e-101	1.64e-99	Rv2191
Rv3221A	1556.83	-4.4721	0.210205	-21.275	1.94e-100	9.05e-99	Rv3221A
Rv1154c	1177.37	-4.2348	0.199915	-21.183	1.37e-99	6.32e-98	Rv1154c
Rv0256c	2135.74	-3.97055	0.18765	-21.1593	2.26e-99	1.03e-97	Rv0256c
Rv3764c	3182.6	-4.95672	0.235109	-21.0827	1.15e-98	5.17e-97	Rv3764c
Rv1356c	572.599	-6.86335	0.326423	-21.0259	3.8e-98	1.69e-96	Rv1356c
Rv1902c	1368.66	-4.22523	0.200987	-21.0224	4.09e-98	1.8e-96	Rv1902c
Rv0159c	811.5	-4.85107	0.23197	-20.9125	4.12e-97	1.79e-95	Rv0159c
Rv2543	1306.8	-7.03477	0.337339	-20.8537	1.41e-96	6.06e-95	Rv2543
Rv3004	654.443	-4.86904	0.23396	-20.8114	3.41e-96	1.45e-94	Rv3004
Rv2219A	742.027	-4.58229	0.220649	-20.7673	8.55e-96	3.59e-94	Rv2219A
Rv0393	1715.36	-10.2742	0.494897	-20.7604	9.88e-96	4.11e-94	Rv0393
Rv0071	490.606	-5.68162	0.276331	-20.5609	6.14e-94	2.53e-92	Rv0071
Rv3196	655.295	-7.19947	0.351239	-20.4974	2.27e-93	9.24e-92	Rv3196
Rv0381c	1077.7	-4.14965	0.202874	-20.4543	5.5e-93	2.21e-91	Rv0381c
Rv3197A	790.351	-6.47784	0.318527	-20.3369	6.06e-92	2.41e-90	Rv3197A
Rv2126c	494.955	-6.75457	0.332246	-20.33	6.98e-92	2.75e-90	Rv2126c
Rv0985c	786.027	-4.34779	0.21513	-20.2101	7.99e-91	3.11e-89	Rv0985c
Rv2494	920.78	-4.33344	0.214723	-20.1815	1.42e-90	5.49e-89	Rv2494
Rv2707	2702.5	-3.74694	0.185761	-20.1708	1.77e-90	6.75e-89	Rv2707
Rv2437	503.908	-7.05587	0.35068	-20.1205	4.88e-90	1.84e-88	Rv2437
Rv2129c	1998.12	-3.89201	0.194444	-20.0161	3.98e-89	1.49e-87	Rv2129c
Rv0979A	464.014	-5.97402	0.299534	-19.9444	1.68e-88	6.22e-87	Rv0979A
Rv0484c	2665.73	-4.57356	0.229906	-19.8932	4.66e-88	1.71e-86	Rv0484c
Rv0530A	1097.2	-5.11185	0.258201	-19.798	3.1e-87	1.13e-85	Rv0530A
Rv1453	852.241	-4.18016	0.213018	-19.6235	9.74e-86	3.51e-84	Rv1453
Rv0463	557.111	-4.93312	0.251424	-19.6207	1.03e-85	3.67e-84	Rv0463
Rv3508	2060.71	-3.72763	0.190625	-19.5548	3.76e-85	1.33e-83	Rv3508
Rv2893	491.777	-5.11976	0.262262	-19.5216	7.2e-85	2.52e-83	Rv2893
Rv0362	822.473	-4.09126	0.210586	-19.428	4.47e-84	1.55e-82	Rv0362
Rv3586	2351.37	-4.23495	0.218218	-19.407	6.74e-84	2.32e-82	Rv3586
Rv0612	537.192	-5.61466	0.289485	-19.3953	8.45e-84	2.88e-82	Rv0612
Rv2997	637.05	-4.44067	0.229031	-19.389	9.56e-84	3.23e-82	Rv2997
Rv2615c	553.1	-4.58093	0.23674	-19.35	2.04e-83	6.82e-82	Rv2615c
Rv0398c	695.069	-4.45755	0.230578	-19.3321	2.88e-83	9.57e-82	Rv0398c
Rv1141c	626.49	-4.34426	0.225028	-19.3054	4.83e-83	1.59e-81	Rv1141c
Rv1640c	4081.12	-3.64634	0.189301	-19.2621	1.12e-82	3.64e-81	Rv1640c
Rv0882	434.469	-5.3776	0.279921	-19.2111	2.99e-82	9.66e-81	Rv0882
Rv2618	418.095	-5.44849	0.283724	-19.2035	3.46e-82	1.11e-80	Rv2618
Rv1776c	390.588	-5.52943	0.289207	-19.1193	1.75e-81	5.55e-80	Rv1776c
Rv2568c	1052.01	-4.04917	0.212065	-19.094	2.83e-81	8.94e-80	Rv2568c
Rv0420c	700.661	-4.17052	0.218614	-19.0771	3.92e-81	1.22e-79	Rv0420c
Rv2345	3430.5	-3.41545	0.179157	-19.064	5.03e-81	1.56e-79	Rv2345
Rv0494	439.933	-6.10591	0.321096	-19.0159	1.26e-80	3.88e-79	Rv0494
Rv1898	1005.69	-3.94955	0.208772	-18.918	8.11e-80	2.47e-78	Rv1898
Rv1739c	917.789	-4.54377	0.240338	-18.9057	1.02e-79	3.1e-78	Rv1739c
Rv3008	850.354	-3.89722	0.206616	-18.8621	2.34e-79	7.01e-78	Rv3008
Rv0356c	667.97	-4.13184	0.219983	-18.7825	1.05e-78	3.13e-77	Rv0356c
Rv1773c	463.874	-4.60595	0.245357	-18.7725	1.27e-78	3.75e-77	Rv1773c
Rv1313c	1532.36	-4.19829	0.224029	-18.7399	2.34e-78	6.86e-77	Rv1313c
Rv0240	857.637	-4.97613	0.26659	-18.6659	9.38e-78	2.73e-76	Rv0240
Rv0345	577.281	-4.23329	0.226812	-18.6643	9.67e-78	2.79e-76	Rv0345
Rv2227	687.709	-4.45757	0.239604	-18.6039	2.99e-77	8.57e-76	Rv2227
Rv3108	669.929	-8.64682	0.465141	-18.5897	3.9e-77	1.11e-75	Rv3108
Rv3000	359.757	-5.49993	0.295892	-18.5876	4.05e-77	1.14e-75	Rv3000
Rv1685c	515.472	-4.63721	0.249572	-18.5806	4.61e-77	1.29e-75	Rv1685c
Rv1727	432.293	-6.93476	0.373507	-18.5666	5.98e-77	1.66e-75	Rv1727
Rv1785c	1049.83	-4.06492	0.219064	-18.5558	7.32e-77	2.02e-75	Rv1785c
Rv1405c	442.47	-5.01546	0.270349	-18.5518	7.89e-77	2.16e-75	Rv1405c
Rv2706c	1250.5	-10.1432	0.549093	-18.4727	3.43e-76	9.33e-75	Rv2706c
Rv1255c	484.273	-4.37165	0.237786	-18.3848	1.74e-75	4.7e-74	Rv1255c
Rv3512	438.684	-6.85611	0.373263	-18.3681	2.37e-75	6.35e-74	Rv3512
Rv1450c	418.059	-4.97137	0.271322	-18.3228	5.44e-75	1.45e-73	Rv1450c
Rv1354c	648.152	-4.0367	0.220362	-18.3185	5.89e-75	1.56e-73	Rv1354c
Rv0013	1363.6	-3.5172	0.192115	-18.3077	7.18e-75	1.89e-73	Rv0013
Rv1091	667.969	-4.27947	0.233784	-18.3052	7.52e-75	1.96e-73	Rv1091
Rv1575	414.004	-6.47438	0.357235	-18.1236	2.08e-73	5.38e-72	Rv1575
Rv2998	390.468	-4.85305	0.268651	-18.0645	6.06e-73	1.56e-71	Rv2998
Rv2050	1024.15	-3.73332	0.206898	-18.0443	8.75e-73	2.24e-71	Rv2050
Rv2236c	448.393	-4.65174	0.25813	-18.0209	1.34e-72	3.39e-71	Rv2236c
Rv2972c	617.874	-4.39971	0.244223	-18.0151	1.48e-72	3.74e-71	Rv2972c
Rv0583c	1090.44	-3.72016	0.206893	-17.9811	2.74e-72	6.87e-71	Rv0583c
Rv3327	412.493	-4.71427	0.262197	-17.9799	2.8e-72	6.97e-71	Rv3327
Rv3395A	326.099	-6.01429	0.334851	-17.9611	3.93e-72	9.72e-71	Rv3395A
Rv0482	643.746	-4.04301	0.225248	-17.9492	4.87e-72	1.2e-70	Rv0482
Rv1507A	841.805	-9.39702	0.525291	-17.8892	1.43e-71	3.5e-70	Rv1507A
Rv1702c	755.364	-3.86403	0.216344	-17.8606	2.39e-71	5.8e-70	Rv1702c
Rv2832c	667.597	-3.87828	0.21715	-17.8599	2.42e-71	5.83e-70	Rv2832c
Rv1958c	838.734	-9.38609	0.526711	-17.8202	4.93e-71	1.18e-69	Rv1958c
Rv2528c	383.669	-5.02338	0.282739	-17.7669	1.28e-70	3.04e-69	Rv2528c
Rv0779c	337.518	-4.92212	0.277593	-17.7315	2.4e-70	5.67e-69	Rv0779c
Rv3878	1821.12	-3.29443	0.185835	-17.7277	2.56e-70	6.02e-69	Rv3878
Rv0379	324.998	-5.32711	0.30084	-17.7075	3.67e-70	8.58e-69	Rv0379
Rv2123	396.894	-6.80776	0.384478	-17.7065	3.74e-70	8.67e-69	Rv2123
Rv0731c	727.659	-3.86103	0.218087	-17.7041	3.9e-70	9e-69	Rv0731c
Rv3507	998.223	-3.67638	0.207757	-17.6956	4.53e-70	1.04e-68	Rv3507
Rv2443	3115.09	-4.32673	0.246344	-17.5638	4.67e-69	1.06e-67	Rv2443
Rv2602	851.798	-3.79371	0.216213	-17.5462	6.36e-69	1.44e-67	Rv2602
Rv0441c	942.108	-3.56528	0.203213	-17.5446	6.55e-69	1.47e-67	Rv0441c
Rv1316c	615.375	-3.94792	0.226646	-17.4189	5.93e-68	1.33e-66	Rv1316c
Rv3074	1111.49	-3.49328	0.200612	-17.4131	6.56e-68	1.46e-66	Rv3074
Rv0186A	328.629	-5.72831	0.329437	-17.3882	1.01e-67	2.24e-66	Rv0186A
Rv3309c	385.661	-4.39125	0.25304	-17.354	1.84e-67	4.05e-66	Rv3309c
Rv0802c	681.589	-4.09884	0.236665	-17.3191	3.37e-67	7.38e-66	Rv0802c
Rv0414c	426.61	-4.29659	0.24851	-17.2894	5.65e-67	1.23e-65	Rv0414c
Rv1917c	655	-3.74613	0.216709	-17.2864	5.95e-67	1.29e-65	Rv1917c
Rv2508c	1272.82	-3.64173	0.210773	-17.278	6.89e-67	1.48e-65	Rv2508c
Rv1434	503.409	-8.36347	0.484665	-17.2562	1.01e-66	2.15e-65	Rv1434
Rv2117	320.612	-6.51184	0.377803	-17.2361	1.42e-66	3.03e-65	Rv2117
Rv1921c	379.532	-4.34978	0.253854	-17.135	8.14e-66	1.72e-64	Rv1921c
Rv3370c	669.669	-3.6286	0.212002	-17.1158	1.13e-65	2.38e-64	Rv3370c
Rv3208A	725.319	-3.57708	0.209377	-17.0844	1.94e-65	4.05e-64	Rv3208A
Rv3218	513.636	-3.94918	0.232365	-16.9956	8.85e-65	1.84e-63	Rv3218
Rv0894	288.225	-5.24259	0.309824	-16.9212	3.14e-64	6.49e-63	Rv0894
Rv1482c	272.788	-6.10811	0.361938	-16.8761	6.74e-64	1.39e-62	Rv1482c
Rv2712c	745.794	-3.66496	0.217596	-16.8429	1.18e-63	2.42e-62	Rv2712c
Rv3333c	388.653	-5.56802	0.330777	-16.8331	1.39e-63	2.84e-62	Rv3333c
Rv1403c	291.421	-5.84079	0.347171	-16.8239	1.63e-63	3.3e-62	Rv1403c
Rv3291c	464.284	-4.45675	0.265417	-16.7915	2.82e-63	5.67e-62	Rv3291c
Rv2481c	331.447	-5.41726	0.324102	-16.7147	1.02e-62	2.05e-61	Rv2481c
Rv1637c	1807.24	-3.4901	0.208935	-16.7042	1.22e-62	2.43e-61	Rv1637c
Rv1813c	448.969	-4.91203	0.294187	-16.697	1.38e-62	2.73e-61	Rv1813c
Rv1067c	308.438	-5.62239	0.336791	-16.694	1.45e-62	2.85e-61	Rv1067c
Rv3098A	600.772	-3.68416	0.221569	-16.6276	4.4e-62	8.62e-61	Rv3098A
Rv0335c	396.289	-7.66947	0.461868	-16.6053	6.38e-62	1.24e-60	Rv0335c
Rv3634c	2032.29	-3.2758	0.197452	-16.5904	8.18e-62	1.59e-60	Rv3634c
Rv0454	857.983	-9.78784	0.591385	-16.5507	1.58e-61	3.05e-60	Rv0454
Rv3740c	415.959	-4.37202	0.265524	-16.4656	6.48e-61	1.24e-59	Rv3740c
Rv2328	479.455	-4.00498	0.243241	-16.465	6.54e-61	1.25e-59	Rv2328
Rv0843	364.036	-4.23923	0.257581	-16.4579	7.37e-61	1.4e-59	Rv0843
Rv0532	809.401	-3.7029	0.225145	-16.4467	8.85e-61	1.67e-59	Rv0532
Rv1726	265.323	-5.55148	0.338236	-16.413	1.54e-60	2.9e-59	Rv1726
Rv2143	737.65	-3.38111	0.206281	-16.3908	2.23e-60	4.17e-59	Rv2143
Rv3286c	1283.07	-3.51232	0.214378	-16.3837	2.5e-60	4.66e-59	Rv3286c
Rv2529	380.247	-4.20191	0.256945	-16.3534	4.11e-60	7.63e-59	Rv2529
Rv1807	401.694	-4.34966	0.266226	-16.3383	5.27e-60	9.73e-59	Rv1807
Rv2537c	840.69	-3.30536	0.202657	-16.3101	8.36e-60	1.54e-58	Rv2537c
Rv1118c	1009.44	-3.58746	0.220129	-16.2971	1.04e-59	1.89e-58	Rv1118c
Rv2520c	302.362	-4.48191	0.275164	-16.2881	1.2e-59	2.18e-58	Rv2520c
Rv0536	671.585	-4.04022	0.248423	-16.2635	1.79e-59	3.24e-58	Rv0536
Rv3539	338.904	-4.32646	0.266497	-16.2346	2.87e-59	5.17e-58	Rv3539
Rv2274A	250.432	-5.7096	0.352866	-16.1807	6.9e-59	1.24e-57	Rv2274A
Rv3820c	830.206	-3.60135	0.223018	-16.1482	1.17e-58	2.09e-57	Rv3820c
Rv0616c	1333.95	-10.9112	0.676205	-16.1359	1.43e-58	2.53e-57	Rv0616c
Rv0789c	475.557	-3.97263	0.246968	-16.0856	3.22e-58	5.69e-57	Rv0789c
Rv3198A	600.689	-3.73107	0.232011	-16.0815	3.44e-58	6.05e-57	Rv3198A
Rv1153c	587.371	-3.56874	0.223551	-15.9639	2.28e-57	3.99e-56	Rv1153c
Rv1378c	1538.58	-3.19805	0.201577	-15.8651	1.1e-56	1.93e-55	Rv1378c
Rv0278c	480.602	-4.42021	0.278766	-15.8564	1.27e-56	2.2e-55	Rv0278c
Rv3754	715.153	-3.37472	0.21289	-15.852	1.36e-56	2.35e-55	Rv3754
Rv2080	1141.61	-3.39756	0.215403	-15.773	4.77e-56	8.2e-55	Rv2080
Rv2401	306.044	-7.52112	0.478374	-15.7223	1.06e-55	1.82e-54	Rv2401
Rv2114	1370.46	-3.19185	0.203513	-15.6838	1.95e-55	3.33e-54	Rv2114
Rv2412	1536.43	-2.9538	0.188662	-15.6566	2.99e-55	5.08e-54	Rv2412
Rv2055c	246.712	-6.14994	0.392987	-15.6492	3.36e-55	5.68e-54	Rv2055c
Rv2264c	919.496	-3.08914	0.198167	-15.5886	8.7e-55	1.46e-53	Rv2264c
Rv2225	1022.22	-3.18842	0.204936	-15.5581	1.4e-54	2.34e-53	Rv2225
Rv2575	1329.05	-3.01098	0.193531	-15.5581	1.4e-54	2.34e-53	Rv2575
Rv1928c	350.503	-3.97703	0.256077	-15.5306	2.15e-54	3.57e-53	Rv1928c
Rv0271c	3565.62	-2.88405	0.185752	-15.5263	2.3e-54	3.8e-53	Rv0271c
Rv3179	427.069	-3.64063	0.235083	-15.4866	4.28e-54	7.03e-53	Rv3179
Rv2473	701.896	-3.37863	0.218653	-15.452	7.31e-54	1.2e-52	Rv2473
Rv2208	1205.64	-3.03347	0.196461	-15.4405	8.74e-54	1.42e-52	Rv2208
Rv3693	2055.93	-2.812	0.182267	-15.4279	1.06e-53	1.73e-52	Rv3693
Rv0776c	301.073	-4.19692	0.272165	-15.4205	1.19e-53	1.93e-52	Rv0776c
Rv1755c	227.739	-6.26233	0.406958	-15.3882	1.97e-53	3.16e-52	Rv1755c
Rv3578	661.499	-3.29347	0.214153	-15.3791	2.26e-53	3.63e-52	Rv3578
Rv3388	291.989	-4.27638	0.278915	-15.3322	4.66e-53	7.44e-52	Rv3388
Rv0962c	672.699	-9.66094	0.63169	-15.2938	8.41e-53	1.34e-51	Rv0962c
Rv1485	782.977	-3.1449	0.205851	-15.2776	1.08e-52	1.71e-51	Rv1485
Rv1359	247.745	-5.16639	0.339876	-15.2008	3.49e-52	5.51e-51	Rv1359
Rv1004c	1280.18	-3.26112	0.214751	-15.1856	4.4e-52	6.91e-51	Rv1004c
Rv0277c	789.952	-3.20443	0.21162	-15.1424	8.51e-52	1.33e-50	Rv0277c
Rv3776	618.818	-3.55162	0.23468	-15.1338	9.69e-52	1.51e-50	Rv3776
Rv1317c	1048.13	-3.29429	0.218025	-15.1097	1.4e-51	2.17e-50	Rv1317c
Rv1385	951.537	-3.01128	0.199654	-15.0825	2.11e-51	3.26e-50	Rv1385
Rv0150c	336.413	-8.06333	0.53517	-15.0668	2.68e-51	4.11e-50	Rv0150c
Rv2237	1193.64	-3.26643	0.217117	-15.0446	3.75e-51	5.74e-50	Rv2237
Rv0904c	568.082	-3.27743	0.218017	-15.0329	4.47e-51	6.82e-50	Rv0904c
Rv3204	429.759	-3.52336	0.235497	-14.9614	1.31e-50	1.99e-49	Rv3204
Rv1179c	5113.47	-3.20845	0.215635	-14.879	4.51e-50	6.82e-49	Rv1179c
Rv0329c	197.346	-5.18012	0.348514	-14.8635	5.69e-50	8.58e-49	Rv0329c
Rv1924c	699.087	-3.33879	0.225157	-14.8287	9.55e-50	1.43e-48	Rv1924c
Rv1632c	895.465	-3.24497	0.219189	-14.8044	1.37e-49	2.05e-48	Rv1632c
Rv1532c	308.242	-3.92351	0.266195	-14.7393	3.61e-49	5.37e-48	Rv1532c
Rv1157c	2715.45	-2.7807	0.189192	-14.6978	6.66e-49	9.88e-48	Rv1157c
Rv3615c	1460.97	3.4076	0.231961	14.6904	7.43e-49	1.1e-47	Rv3615c
Rv1862	1136.35	-2.83429	0.193016	-14.6842	8.14e-49	1.2e-47	Rv1862
Rv1276c	238.156	-4.37749	0.298648	-14.6577	1.2e-48	1.76e-47	Rv1276c
Rv0046c	6105.86	-3.26226	0.222751	-14.6453	1.44e-48	2.11e-47	Rv0046c
Rv0170	2175.1	3.00143	0.204969	14.6433	1.49e-48	2.16e-47	Rv0170
Rv1548c	685.489	-3.05371	0.208622	-14.6376	1.62e-48	2.34e-47	Rv1548c
Rv1802	312.341	-4.28696	0.293069	-14.6278	1.87e-48	2.7e-47	Rv1802
Rv0316	849.233	-2.91841	0.199813	-14.6057	2.58e-48	3.72e-47	Rv0316
Rv3514	744.514	-3.23394	0.221839	-14.5779	3.88e-48	5.57e-47	Rv3514
Rv2408	482.22	-9.18045	0.629999	-14.5722	4.22e-48	6.03e-47	Rv2408
Rv2175c	443.877	-3.38916	0.232794	-14.5586	5.15e-48	7.32e-47	Rv2175c
Rv3294c	470.909	-9.13631	0.627761	-14.5538	5.52e-48	7.83e-47	Rv3294c
Rv2512c	218.86	-5.63772	0.388037	-14.5288	7.96e-48	1.12e-46	Rv2512c
Rv3845	222.28	-4.30892	0.297281	-14.4945	1.31e-47	1.85e-46	Rv3845
Rv1744c	197.773	-5.68169	0.392096	-14.4906	1.39e-47	1.95e-46	Rv1744c
Rv3832c	242.682	-4.3926	0.303196	-14.4877	1.45e-47	2.02e-46	Rv3832c
Rv1868	2145.82	-3.95603	0.273341	-14.4729	1.8e-47	2.5e-46	Rv1868
Rv3208	2217.1	-3.26217	0.225616	-14.459	2.2e-47	3.05e-46	Rv3208
Rv1490	396.111	-3.85736	0.267353	-14.4279	3.45e-47	4.77e-46	Rv1490
Rv3152	1754.2	2.79741	0.194868	14.3554	9.86e-47	1.36e-45	Rv3152
Rv0515	1535.86	-2.7204	0.190092	-14.311	1.87e-46	2.56e-45	Rv0515
Rv1084	918.734	-2.84138	0.19868	-14.3013	2.15e-46	2.93e-45	Rv1084
Rv3097c	272.925	-3.80778	0.266678	-14.2786	2.98e-46	4.05e-45	Rv3097c
Rv3839	183.037	-6.17503	0.43337	-14.2489	4.56e-46	6.18e-45	Rv3839
Rv0251c	476.925	-3.15441	0.221628	-14.2329	5.72e-46	7.73e-45	Rv0251c
Rv3192	219.195	-7.16177	0.503499	-14.224	6.5e-46	8.75e-45	Rv3192
Rv2490c	218.205	-4.15155	0.292051	-14.2152	7.38e-46	9.89e-45	Rv2490c
Rv1045	443.471	-4.71089	0.334268	-14.0931	4.19e-45	5.59e-44	Rv1045
Rv2788	863.982	-2.82917	0.201021	-14.074	5.49e-45	7.31e-44	Rv2788
Rv1203c	177.221	-4.95705	0.352298	-14.0706	5.76e-45	7.64e-44	Rv1203c
Rv3742c	191.903	-6.71319	0.477211	-14.0676	6.01e-45	7.95e-44	Rv3742c
Rv0820	1355.86	-2.71257	0.192994	-14.0552	7.16e-45	9.43e-44	Rv0820
Rv3842c	6610.01	-3.41691	0.243172	-14.0514	7.55e-45	9.92e-44	Rv3842c
Rv1147	326.473	-3.59788	0.256302	-14.0377	9.17e-45	1.2e-43	Rv1147
Rv3824c	1632.74	3.21957	0.229677	14.0178	1.21e-44	1.58e-43	Rv3824c
Rv1764	205.849	-4.28739	0.306107	-14.0062	1.43e-44	1.86e-43	Rv1764
Rv3777	1871.54	-2.86189	0.204532	-13.9924	1.73e-44	2.25e-43	Rv3777
Rv0578c	2546.86	-2.88408	0.206836	-13.9438	3.43e-44	4.43e-43	Rv0578c
Rv0878c	702.248	-3.28438	0.235683	-13.9356	3.85e-44	4.96e-43	Rv0878c
Rv2906c	553.699	-3.586	0.257381	-13.9326	4.01e-44	5.14e-43	Rv2906c
Rv1537	429.422	-3.21012	0.2306	-13.9207	4.74e-44	6.06e-43	Rv1537
Rv0175	1732.6	2.78509	0.200228	13.9096	5.54e-44	7.06e-43	Rv0175
Rv1325c	379.939	-3.4322	0.24707	-13.8916	7.12e-44	9.04e-43	Rv1325c
Rv0235c	603.596	-3.23881	0.233303	-13.8824	8.1e-44	1.02e-42	Rv0235c
Rv0212c	396.082	-3.45224	0.249146	-13.8563	1.16e-43	1.47e-42	Rv0212c
Rv1975	191.334	-4.45053	0.321209	-13.8555	1.18e-43	1.48e-42	Rv1975
Rv3345c	177.803	-4.78393	0.34624	-13.8168	2.02e-43	2.53e-42	Rv3345c
Rv0165c	2023.06	-2.58699	0.187815	-13.7741	3.65e-43	4.55e-42	Rv0165c
Rv2180c	445.614	-3.09279	0.224893	-13.7523	4.93e-43	6.14e-42	Rv2180c
Rv1526c	375.167	-3.22359	0.234435	-13.7504	5.06e-43	6.28e-42	Rv1526c
Rv2261c	261.43	-3.62775	0.263903	-13.7465	5.35e-43	6.61e-42	Rv2261c
Rv0021c	529.42	-3.05945	0.222669	-13.7399	5.86e-43	7.22e-42	Rv0021c
Rv3067	212.087	-4.13229	0.300771	-13.739	5.93e-43	7.28e-42	Rv3067
Rv3013	252.997	-3.8775	0.283236	-13.69	1.17e-42	1.43e-41	Rv3013
Rv1441c	461.783	-3.28646	0.24089	-13.643	2.22e-42	2.71e-41	Rv1441c
Rv1304	1142.3	2.98647	0.219266	13.6203	3.03e-42	3.69e-41	Rv1304
Rv2292c	646.312	-10.1831	0.749988	-13.5777	5.43e-42	6.58e-41	Rv2292c
Rv0539	495.921	-3.53574	0.260419	-13.5771	5.47e-42	6.61e-41	Rv0539
Rv3161c	945.18	3.00371	0.221442	13.5643	6.52e-42	7.85e-41	Rv3161c
Rv0135c	926.14	-2.73068	0.202053	-13.5147	1.28e-41	1.54e-40	Rv0135c
Rv0478	1102.13	-2.92038	0.217356	-13.4359	3.72e-41	4.46e-40	Rv0478
Rv2541	156.104	-5.45148	0.406916	-13.3971	6.29e-41	7.51e-40	Rv2541
Rv0140	426.155	-3.15334	0.235542	-13.3876	7.15e-41	8.5e-40	Rv0140
Rv2949c	695.132	3.61173	0.269864	13.3835	7.55e-41	8.95e-40	Rv2949c
Rv0636	517.959	3.29724	0.246514	13.3755	8.41e-41	9.95e-40	Rv0636
Rv1913	280.644	-3.41344	0.25522	-13.3745	8.52e-41	1e-39	Rv1913
Rv0719	1513.89	2.62735	0.197166	13.3256	1.64e-40	1.93e-39	Rv0719
Rv2059	431.349	-3.30846	0.248399	-13.3191	1.79e-40	2.1e-39	Rv2059
Rv3668c	509.174	-3.16536	0.240578	-13.1573	1.54e-39	1.8e-38	Rv3668c
Rv3473c	147.943	-5.88435	0.44733	-13.1544	1.61e-39	1.87e-38	Rv3473c
Rv0124	143.134	-4.92115	0.374242	-13.1497	1.71e-39	1.98e-38	Rv0124
Rv2342	408.401	-3.10119	0.235998	-13.1407	1.92e-39	2.23e-38	Rv2342
Rv3360	265.998	-3.44404	0.263519	-13.0694	4.92e-39	5.68e-38	Rv3360
Rv1499	153.731	-6.19677	0.47454	-13.0585	5.69e-39	6.54e-38	Rv1499
Rv2006	1505.04	-2.45372	0.188124	-13.0431	6.95e-39	7.97e-38	Rv2006
Rv3035	857.686	-2.59885	0.199843	-13.0045	1.15e-38	1.32e-37	Rv3035
Rv3051c	5204.34	2.38957	0.183826	12.999	1.24e-38	1.41e-37	Rv3051c
Rv0989c	354.714	-3.11422	0.239592	-12.998	1.26e-38	1.43e-37	Rv0989c
Rv1347c	274.262	-3.41589	0.262813	-12.9974	1.27e-38	1.43e-37	Rv1347c
Rv2644c	178.145	-6.32669	0.487382	-12.981	1.57e-38	1.77e-37	Rv2644c
Rv1894c	563.341	-2.74746	0.211872	-12.9676	1.87e-38	2.1e-37	Rv1894c
Rv0492c	763.849	-2.66355	0.205488	-12.9621	2.01e-38	2.25e-37	Rv0492c
Rv3439c	826.999	-2.57707	0.199105	-12.9433	2.56e-38	2.87e-37	Rv3439c
Rv2171	815.202	-2.99312	0.231383	-12.9358	2.83e-38	3.16e-37	Rv2171
Rv0290	2414.87	2.3909	0.184898	12.9309	3.01e-38	3.35e-37	Rv0290
Rv2665	290.134	-3.82408	0.297499	-12.8541	8.16e-38	9.05e-37	Rv2665
Rv2277c	132.817	-5.6348	0.438612	-12.8469	8.95e-38	9.9e-37	Rv2277c
Rv0327c	149.288	-4.45241	0.346637	-12.8446	9.22e-38	1.02e-36	Rv0327c
Rv3210c	718.318	-2.68402	0.20899	-12.8428	9.44e-38	1.04e-36	Rv3210c
Rv0558	1705.34	-2.4318	0.189416	-12.8384	9.99e-38	1.1e-36	Rv0558
Rv0343	1669.41	-3.31834	0.25876	-12.824	1.2e-37	1.32e-36	Rv0343
Rv0840c	410.688	-4.40347	0.343523	-12.8186	1.29e-37	1.41e-36	Rv0840c
Rv3766	509.33	-3.5182	0.274973	-12.7947	1.76e-37	1.91e-36	Rv3766
Rv3730c	531.267	-2.91948	0.228421	-12.7811	2.09e-37	2.27e-36	Rv3730c
Rv0177	832.008	2.74224	0.214726	12.7709	2.38e-37	2.58e-36	Rv0177
Rv1219c	394.14	-3.20111	0.250858	-12.7607	2.72e-37	2.93e-36	Rv1219c
Rv3773c	534.235	-2.76838	0.217219	-12.7446	3.34e-37	3.59e-36	Rv3773c
Rv1731	1728.42	-2.38411	0.187734	-12.6994	5.96e-37	6.38e-36	Rv1731
Rv2201	1143.32	-2.55879	0.202931	-12.6092	1.88e-36	2.01e-35	Rv2201
Rv0173	2348.72	2.487	0.197425	12.5972	2.19e-36	2.33e-35	Rv0173
Rv0213c	305.634	-3.12172	0.247872	-12.5941	2.28e-36	2.42e-35	Rv0213c
Rv1409	1698.37	-2.39189	0.189956	-12.5918	2.34e-36	2.48e-35	Rv1409
Rv1353c	192.593	-3.83677	0.30483	-12.5866	2.5e-36	2.65e-35	Rv1353c
Rv1662	720.263	2.889	0.229903	12.5662	3.24e-36	3.41e-35	Rv1662
Rv1672c	625.656	-2.8719	0.228873	-12.548	4.08e-36	4.29e-35	Rv1672c
Rv3157	2151.89	2.35263	0.187501	12.5473	4.11e-36	4.31e-35	Rv3157
Rv3062	746.552	-2.53195	0.20205	-12.5313	5.03e-36	5.26e-35	Rv3062
Rv3531c	415.177	-3.25856	0.260469	-12.5104	6.55e-36	6.83e-35	Rv3531c
Rv3225c	1671.13	-2.30678	0.1846	-12.4961	7.84e-36	8.15e-35	Rv3225c
Rv0705	1139.88	2.59524	0.208238	12.4629	1.19e-35	1.23e-34	Rv0705
Rv0035	1329.82	-2.57499	0.207301	-12.4215	2e-35	2.06e-34	Rv0035
Rv1723	323.194	-3.06621	0.247214	-12.4031	2.52e-35	2.59e-34	Rv1723
Rv0039c	284.152	-3.12629	0.252133	-12.3994	2.63e-35	2.71e-34	Rv0039c
Rv3377c	1633.88	-2.59312	0.209608	-12.3713	3.74e-35	3.83e-34	Rv3377c
Rv3189	185.628	-3.63799	0.294218	-12.365	4.04e-35	4.13e-34	Rv3189
Rv1748	502.27	-3.3348	0.269942	-12.3538	4.65e-35	4.74e-34	Rv1748
Rv1318c	906.769	-2.88316	0.233493	-12.3479	5e-35	5.08e-34	Rv1318c
Rv2741	558.712	-2.63058	0.213071	-12.346	5.12e-35	5.19e-34	Rv2741
Rv1290A	130.738	-6.16017	0.499717	-12.3273	6.46e-35	6.53e-34	Rv1290A
Rv3349c	189.164	-3.80872	0.309159	-12.3196	7.1e-35	7.17e-34	Rv3349c
Rv2941	2301.81	2.32659	0.189368	12.286	1.08e-34	1.08e-33	Rv2941
Rv0406c	498.19	-2.72795	0.222165	-12.279	1.18e-34	1.18e-33	Rv0406c
Rv0359	362.911	-2.89643	0.235939	-12.2762	1.22e-34	1.22e-33	Rv0359
Rv1116	644.821	-10.6004	0.866018	-12.2404	1.89e-34	1.89e-33	Rv1116
Rv3483c	535.271	-2.91784	0.238834	-12.217	2.52e-34	2.51e-33	Rv3483c
Rv0141c	946.608	-2.46789	0.202203	-12.205	2.92e-34	2.9e-33	Rv0141c
Rv1791	376.831	-2.80841	0.230164	-12.2018	3.04e-34	3.01e-33	Rv1791
Rv2717c	317.678	-3.10808	0.25506	-12.1857	3.71e-34	3.66e-33	Rv2717c
Rv0600c	149.805	-7.06144	0.580629	-12.1617	4.97e-34	4.9e-33	Rv0600c
Rv2160A	268.158	4.21241	0.346795	12.1467	5.97e-34	5.87e-33	Rv2160A
Rv0279c	421.245	-2.82715	0.232959	-12.1358	6.82e-34	6.69e-33	Rv0279c
Rv1290c	508.443	-2.62383	0.216343	-12.1281	7.49e-34	7.32e-33	Rv1290c
Rv2140c	609.128	-2.51473	0.2074	-12.125	7.78e-34	7.59e-33	Rv2140c
Rv0604	570.491	-2.65342	0.219217	-12.1041	1.01e-33	9.78e-33	Rv0604
Rv2887	263.779	-3.0983	0.256309	-12.0881	1.22e-33	1.18e-32	Rv2887
Rv1934c	187.389	-3.52935	0.294372	-11.9894	4.04e-33	3.91e-32	Rv1934c
Rv0123	159.241	-3.92683	0.328092	-11.9687	5.19e-33	5e-32	Rv0123
Rv2774c	169.875	-3.60685	0.302083	-11.9399	7.33e-33	7.06e-32	Rv2774c
Rv1159	1258.23	-2.33854	0.196085	-11.9262	8.64e-33	8.3e-32	Rv1159
Rv3156	3994.03	2.20816	0.185296	11.9169	9.66e-33	9.25e-32	Rv3156
Rv3141	1659.81	-2.33929	0.196732	-11.8907	1.32e-32	1.26e-31	Rv3141
Rv0223c	695.108	-2.44553	0.205887	-11.878	1.54e-32	1.47e-31	Rv0223c
Rv2170	147.192	-4.13856	0.348694	-11.8688	1.72e-32	1.63e-31	Rv2170
Rv3590c	576.228	-2.73028	0.230224	-11.8592	1.93e-32	1.83e-31	Rv3590c
Rv0174	6367.58	2.09902	0.177199	11.8456	2.27e-32	2.14e-31	Rv0174
Rv3177	115.975	-5.60702	0.473493	-11.8418	2.37e-32	2.24e-31	Rv3177
Rv2102	1155.48	-2.32459	0.196325	-11.8406	2.41e-32	2.27e-31	Rv2102
Rv1954c	1420.57	-12.3267	1.04532	-11.7923	4.28e-32	4.02e-31	Rv1954c
Rv3614c	3120.76	2.85728	0.242391	11.7879	4.51e-32	4.22e-31	Rv3614c
Rv1039c	118.27	-4.75073	0.403222	-11.7819	4.84e-32	4.52e-31	Rv1039c
Rv0943c	114.005	-5.40702	0.459898	-11.757	6.5e-32	6.06e-31	Rv0943c
Rv0172	4227.25	2.17809	0.185341	11.7518	6.91e-32	6.43e-31	Rv0172
Rv0048c	678.41	-2.81379	0.240127	-11.7179	1.03e-31	9.57e-31	Rv0048c
Rv2387	1079.81	-2.45957	0.209922	-11.7166	1.05e-31	9.69e-31	Rv2387
Rv1645c	881.508	-3.4441	0.293981	-11.7154	1.06e-31	9.81e-31	Rv1645c
Rv0318c	293.635	-2.86554	0.245044	-11.694	1.37e-31	1.26e-30	Rv0318c
Rv0836c	132.786	-4.36091	0.372923	-11.6938	1.37e-31	1.26e-30	Rv0836c
Rv1542c	115.701	-6.11836	0.525023	-11.6535	2.2e-31	2.02e-30	Rv1542c
Rv2300c	358.245	-2.85541	0.245387	-11.6364	2.69e-31	2.46e-30	Rv2300c
Rv0344c	185.846	-3.50845	0.301907	-11.621	3.22e-31	2.94e-30	Rv0344c
Rv2306B	144.121	-3.95151	0.340585	-11.6021	4.02e-31	3.66e-30	Rv2306B
Rv2705c	237.296	-3.01781	0.260836	-11.5697	5.87e-31	5.32e-30	Rv2705c
Rv2346c	2810	2.38932	0.20701	11.542	8.1e-31	7.33e-30	Rv2346c
Rv0669c	1542.85	-2.80231	0.243274	-11.5192	1.06e-30	9.54e-30	Rv0669c
Rv0167	2331.83	2.19202	0.190332	11.5168	1.09e-30	9.78e-30	Rv0167
Rv1797	2160.72	2.27318	0.19755	11.5069	1.22e-30	1.09e-29	Rv1797
Rv3199c	1164.8	-2.36222	0.205498	-11.4951	1.4e-30	1.25e-29	Rv3199c
Rv0722	228.264	4.55992	0.397455	11.4728	1.81e-30	1.62e-29	Rv0722
Rv0678	508.212	-2.95886	0.25815	-11.4618	2.05e-30	1.83e-29	Rv0678
Rv0448c	101.474	-4.94865	0.432088	-11.4529	2.28e-30	2.03e-29	Rv0448c
Rv2656c	103.865	-5.61731	0.491332	-11.4328	2.87e-30	2.55e-29	Rv2656c
Rv1888A	100.023	-5.46979	0.478569	-11.4295	2.98e-30	2.64e-29	Rv1888A
Rv2514c	128.759	-4.01285	0.351262	-11.4241	3.17e-30	2.8e-29	Rv2514c
Rv3129	404.729	-9.92282	0.869648	-11.4101	3.72e-30	3.28e-29	Rv3129
Rv3743c	164.663	-3.59342	0.315994	-11.3718	5.78e-30	5.08e-29	Rv3743c
Rv0193c	390.282	-3.0218	0.265939	-11.3628	6.41e-30	5.61e-29	Rv0193c
Rv2807	102.564	-5.6008	0.492903	-11.3629	6.4e-30	5.61e-29	Rv2807
Rv2347c	1360.68	2.50028	0.220144	11.3575	6.81e-30	5.95e-29	Rv2347c
Rv2976c	918.355	-2.44796	0.21557	-11.3558	6.94e-30	6.05e-29	Rv2976c
Rv1661	1275.94	2.27964	0.200956	11.344	7.95e-30	6.91e-29	Rv1661
Rv0709	222.263	4.74625	0.418525	11.3404	8.27e-30	7.18e-29	Rv0709
Rv2162c	4875.73	-1.98378	0.175406	-11.3096	1.18e-29	1.02e-28	Rv2162c
Rv0579	788.192	-2.46136	0.217697	-11.3063	1.22e-29	1.05e-28	Rv0579
Rv2327	607.896	-2.5119	0.222281	-11.3005	1.3e-29	1.12e-28	Rv2327
Rv2133c	582.271	-2.48841	0.220307	-11.2952	1.39e-29	1.19e-28	Rv2133c
Rv3700c	824.16	-2.27232	0.201285	-11.2891	1.49e-29	1.27e-28	Rv3700c
Rv0313	1399.1	-2.2081	0.19563	-11.2871	1.52e-29	1.3e-28	Rv0313
Rv0942	935.195	-11.7174	1.03871	-11.2807	1.63e-29	1.4e-28	Rv0942
Rv1581c	112.944	-4.66651	0.414152	-11.2676	1.9e-29	1.62e-28	Rv1581c
Rv0297	950.589	-2.35687	0.209525	-11.2486	2.35e-29	2e-28	Rv0297
Rv3861	105.645	-5.22128	0.465151	-11.2249	3.08e-29	2.61e-28	Rv3861
Rv2881c	844.388	2.33065	0.207927	11.209	3.68e-29	3.12e-28	Rv2881c
Rv1357c	344.092	-9.69652	0.865364	-11.2051	3.85e-29	3.25e-28	Rv1357c
Rv1535	275.696	-3.10574	0.278465	-11.1531	6.92e-29	5.83e-28	Rv1535
Rv1990A	110.062	-4.24825	0.380952	-11.1517	7.03e-29	5.91e-28	Rv1990A
Rv0348	281.362	-2.75305	0.247103	-11.1413	7.89e-29	6.62e-28	Rv0348
Rv1517	144.063	-3.58276	0.321734	-11.1358	8.4e-29	7.03e-28	Rv1517
Rv0220	2300.75	2.04272	0.183513	11.1312	8.84e-29	7.38e-28	Rv0220
Rv1148c	607.811	-2.3491	0.211249	-11.12	1e-28	8.35e-28	Rv1148c
Rv3565	242.379	-2.87565	0.258848	-11.1094	1.13e-28	9.39e-28	Rv3565
Rv3749c	594.745	-2.32676	0.209654	-11.0981	1.28e-28	1.06e-27	Rv3749c
Rv0169	2529.87	2.06778	0.186614	11.0805	1.56e-28	1.29e-27	Rv0169
Rv1105	94.9586	-4.99586	0.450903	-11.0797	1.57e-28	1.3e-27	Rv1105
Rv2200c	2134.3	2.07464	0.187826	11.0456	2.3e-28	1.9e-27	Rv2200c
Rv0698	196.864	-3.10466	0.281469	-11.0302	2.73e-28	2.25e-27	Rv0698
Rv0868c	269.52	-2.7944	0.253431	-11.0263	2.85e-28	2.34e-27	Rv0868c
Rv3413c	2256.08	-2.43025	0.220582	-11.0174	3.15e-28	2.58e-27	Rv3413c
Rv1379	457.418	-2.48581	0.225672	-11.0151	3.23e-28	2.64e-27	Rv1379
Rv0305c	499.065	-2.63055	0.238846	-11.0136	3.29e-28	2.68e-27	Rv0305c
Rv3798	605.872	-2.92509	0.265684	-11.0097	3.43e-28	2.79e-27	Rv3798
Rv2877c	534.865	-2.68395	0.244508	-10.9769	4.93e-28	4.01e-27	Rv2877c
Rv0815c	286.03	3.50616	0.319433	10.9762	4.97e-28	4.03e-27	Rv0815c
Rv0866	733.416	-3.30439	0.301278	-10.9679	5.45e-28	4.41e-27	Rv0866
Rv1095	3135.47	2.04931	0.187001	10.9588	6.03e-28	4.86e-27	Rv1095
Rv2312	128.994	-4.56998	0.417154	-10.9551	6.28e-28	5.05e-27	Rv2312
Rv0810c	510.635	-2.39616	0.218952	-10.9438	7.12e-28	5.72e-27	Rv0810c
Rv2399c	457.559	-2.38011	0.217571	-10.9395	7.46e-28	5.98e-27	Rv2399c
Rv1908c	2745.64	2.37671	0.217931	10.9058	1.08e-27	8.65e-27	Rv1908c
Rv1705c	147.014	-3.55102	0.325831	-10.8983	1.17e-27	9.37e-27	Rv1705c
Rv2600	307.888	3.00642	0.276742	10.8636	1.72e-27	1.37e-26	Rv2600
Rv3449	136.093	-3.79353	0.349651	-10.8495	2.01e-27	1.59e-26	Rv3449
Rv2693c	786.293	-2.23069	0.205729	-10.8428	2.16e-27	1.71e-26	Rv2693c
Rv3859c	4430.09	1.95245	0.180067	10.8429	2.15e-27	1.71e-26	Rv3859c
Rv3616c	7670.93	2.79236	0.257803	10.8314	2.44e-27	1.93e-26	Rv3616c
Rv1753c	752.687	-2.21942	0.204934	-10.8299	2.48e-27	1.96e-26	Rv1753c
Rv0456c	272.044	-2.82599	0.260958	-10.8293	2.5e-27	1.97e-26	Rv0456c
Rv0858c	558.134	-2.4021	0.221864	-10.8269	2.57e-27	2.02e-26	Rv0858c
Rv1615	359.745	2.80178	0.258931	10.8206	2.75e-27	2.15e-26	Rv1615
Rv1243c	144.642	-3.44345	0.318426	-10.814	2.96e-27	2.31e-26	Rv1243c
Rv1607	998.849	-2.411	0.223121	-10.8058	3.23e-27	2.52e-26	Rv1607
Rv2249c	168.068	-3.40113	0.315069	-10.7949	3.64e-27	2.83e-26	Rv2249c
Rv1946c	669.921	-11.2357	1.04198	-10.783	4.14e-27	3.22e-26	Rv1946c
Rv2136c	544.486	2.70268	0.250715	10.7799	4.28e-27	3.32e-26	Rv2136c
Rv0453	180.447	-3.17186	0.294295	-10.7778	4.38e-27	3.39e-26	Rv0453
Rv3865	309.988	3.12961	0.291046	10.753	5.74e-27	4.43e-26	Rv3865
Rv0888	1007.68	-2.3926	0.222546	-10.751	5.86e-27	4.52e-26	Rv0888
Rv2110c	894.407	2.31037	0.215082	10.7418	6.48e-27	4.98e-26	Rv2110c
Rv0715	487.211	2.65538	0.247307	10.7372	6.81e-27	5.23e-26	Rv0715
Rv3119	237.765	3.45403	0.322415	10.713	8.85e-27	6.77e-26	Rv3119
Rv0099	616.866	2.45333	0.229338	10.6974	1.05e-26	8e-26	Rv0099
Rv1504c	334.983	-2.55475	0.23907	-10.6862	1.18e-26	9.01e-26	Rv1504c
Rv0522	724.862	-2.15331	0.201572	-10.6826	1.23e-26	9.35e-26	Rv0522
Rv3525c	268.119	-2.73385	0.256514	-10.6577	1.61e-26	1.22e-25	Rv3525c
Rv3903c	359.918	-2.48646	0.233752	-10.6372	2e-26	1.52e-25	Rv3903c
Rv3153	1258.01	2.16292	0.203437	10.6319	2.12e-26	1.6e-25	Rv3153
Rv3154	826.164	2.25282	0.211897	10.6316	2.12e-26	1.6e-25	Rv3154
Rv1760	728.97	-2.38889	0.224732	-10.63	2.16e-26	1.63e-25	Rv1760
Rv2188c	362.309	-2.55955	0.240831	-10.628	2.21e-26	1.66e-25	Rv2188c
Rv2891	88.5608	-5.40216	0.508302	-10.6278	2.21e-26	1.66e-25	Rv2891
Rv2616	223.016	-2.78433	0.262347	-10.6132	2.59e-26	1.94e-25	Rv2616
Rv1580c	135.071	-3.47122	0.327348	-10.6041	2.85e-26	2.13e-25	Rv1580c
Rv2371	102.006	-6.71099	0.63346	-10.5942	3.17e-26	2.37e-25	Rv2371
Rv3923c	322.904	2.829	0.26716	10.5892	3.34e-26	2.49e-25	Rv3923c
Rv0816c	141.266	-3.43401	0.324346	-10.5875	3.41e-26	2.53e-25	Rv0816c
Rv2457c	5004.04	1.92944	0.18229	10.5845	3.52e-26	2.61e-25	Rv2457c
Rv1390	589.525	2.47801	0.23416	10.5825	3.59e-26	2.66e-25	Rv1390
Rv1895	304.525	-2.80768	0.265808	-10.5628	4.43e-26	3.27e-25	Rv1895
Rv0289	2042.74	1.98049	0.187612	10.5563	4.75e-26	3.5e-25	Rv0289
Rv2405	682.825	-2.2891	0.217072	-10.5453	5.34e-26	3.93e-25	Rv2405
Rv0162c	301.26	-2.57597	0.244313	-10.5437	5.43e-26	3.99e-25	Rv0162c
Rv1268c	117.076	-3.993	0.378948	-10.537	5.83e-26	4.27e-25	Rv1268c
Rv2686c	302.776	-2.58947	0.245817	-10.5341	6.01e-26	4.4e-25	Rv2686c
Rv0253	103.488	-4.11267	0.390766	-10.5246	6.65e-26	4.86e-25	Rv0253
Rv0867c	1062.09	-2.20204	0.209316	-10.5202	6.97e-26	5.08e-25	Rv0867c
Rv1256c	363.711	-2.4512	0.233086	-10.5163	7.27e-26	5.29e-25	Rv1256c
Rv0564c	507.379	-2.28243	0.217309	-10.5031	8.36e-26	6.07e-25	Rv0564c
Rv1361c	10344.1	1.93664	0.184474	10.4982	8.8e-26	6.38e-25	Rv1361c
Rv0809	1775.21	-1.94206	0.185601	-10.4636	1.27e-25	9.18e-25	Rv0809
Rv1400c	737.262	-2.12018	0.203067	-10.4408	1.61e-25	1.17e-24	Rv1400c
Rv1245c	669.864	-2.38461	0.228675	-10.428	1.85e-25	1.33e-24	Rv1245c
Rv1510	661.194	-2.46132	0.236326	-10.4149	2.12e-25	1.52e-24	Rv1510
Rv0249c	584.718	2.31332	0.222141	10.4137	2.15e-25	1.54e-24	Rv0249c
Rv2559c	519.024	-2.36478	0.2275	-10.3946	2.62e-25	1.88e-24	Rv2559c
Rv1985c	238.913	-2.74044	0.263649	-10.3943	2.63e-25	1.88e-24	Rv1985c
Rv3922c	330.975	2.77802	0.267776	10.3744	3.24e-25	2.31e-24	Rv3922c
Rv0846c	196.519	-3.17178	0.305813	-10.3716	3.34e-25	2.38e-24	Rv0846c
Rv0142	562.434	-2.20942	0.213043	-10.3708	3.37e-25	2.39e-24	Rv0142
Rv2019	156.641	-3.10904	0.299873	-10.3679	3.47e-25	2.46e-24	Rv2019
Rv2020c	179.217	-3.15435	0.304803	-10.3488	4.24e-25	3e-24	Rv2020c
Rv2695	203.461	-2.82507	0.273092	-10.3447	4.42e-25	3.13e-24	Rv2695
Rv1367c	646.261	-2.19729	0.212419	-10.3441	4.45e-25	3.14e-24	Rv1367c
Rv1358	166.807	-3.12075	0.302033	-10.3325	5.02e-25	3.54e-24	Rv1358
Rv0988	244.322	3.23717	0.3136	10.3226	5.57e-25	3.92e-24	Rv0988
Rv3052c	765.54	2.25464	0.218546	10.3166	5.93e-25	4.16e-24	Rv3052c
Rv0306	149.425	-3.44992	0.334713	-10.3071	6.54e-25	4.58e-24	Rv0306
Rv0214	343.339	-2.40359	0.233549	-10.2916	7.69e-25	5.38e-24	Rv0214
Rv1339	463.958	2.4483	0.237952	10.289	7.9e-25	5.51e-24	Rv1339
Rv1666c	478.045	-2.25214	0.218952	-10.286	8.15e-25	5.68e-24	Rv1666c
Rv3867	713.606	2.21575	0.216087	10.2539	1.14e-24	7.9e-24	Rv3867
Rv3810	4386.57	-1.89782	0.185357	-10.2387	1.33e-24	9.23e-24	Rv3810
Rv2392	1368.5	2.44035	0.238728	10.2223	1.58e-24	1.09e-23	Rv2392
Rv0837c	111.678	-3.6522	0.357558	-10.2143	1.71e-24	1.18e-23	Rv0837c
Rv1794	1817.88	2.01669	0.197459	10.2132	1.73e-24	1.19e-23	Rv1794
Rv2522c	935.757	-2.09758	0.205443	-10.21	1.79e-24	1.23e-23	Rv2522c
Rv2698	587.686	-2.81982	0.276293	-10.2059	1.87e-24	1.28e-23	Rv2698
Rv1306	2010.86	2.20899	0.216491	10.2036	1.91e-24	1.31e-23	Rv1306
Rv1416	309.842	2.86874	0.281861	10.1779	2.49e-24	1.71e-23	Rv1416
Rv2608	808.272	-2.15165	0.211545	-10.1711	2.67e-24	1.83e-23	Rv2608
Rv0834c	778.861	-2.03695	0.200365	-10.1662	2.81e-24	1.92e-23	Rv0834c
Rv0812	483.586	-2.25398	0.221953	-10.1552	3.14e-24	2.14e-23	Rv0812
Rv0144	1846.19	2.18225	0.214915	10.154	3.18e-24	2.16e-23	Rv0144
Rv2879c	436.711	2.67411	0.264375	10.1148	4.75e-24	3.23e-23	Rv2879c
Rv0397	187.604	-8.81233	0.872522	-10.0998	5.53e-24	3.75e-23	Rv0397
Rv0049	795.74	-2.29458	0.227411	-10.09	6.12e-24	4.14e-23	Rv0049
Rv2154c	1641.77	1.90448	0.188882	10.0829	6.57e-24	4.44e-23	Rv2154c
Rv1962c	266.001	-2.58271	0.256213	-10.0803	6.75e-24	4.55e-23	Rv1962c
Rv3799c	4268.3	1.78066	0.176696	10.0776	6.94e-24	4.67e-23	Rv3799c
Rv2395A	4139.26	-1.8754	0.186176	-10.0733	7.25e-24	4.87e-23	Rv2395A
Rv3670	404.33	-2.54279	0.252769	-10.0597	8.32e-24	5.58e-23	Rv3670
Rv1396c	1536.49	-2.68892	0.26748	-10.0528	8.93e-24	5.98e-23	Rv1396c
Rv0696	782.111	2.3296	0.2324	10.0241	1.19e-23	7.99e-23	Rv0696
Rv0786c	238.151	-2.89398	0.289397	-10	1.52e-23	1.02e-22	Rv0786c
Rv1303	763.11	2.08782	0.208822	9.99808	1.55e-23	1.03e-22	Rv1303
Rv2464c	723.727	-2.05786	0.206297	-9.97525	1.96e-23	1.3e-22	Rv2464c
Rv2874	117.02	-3.41572	0.342953	-9.95974	2.29e-23	1.52e-22	Rv2874
Rv1899c	2377.28	-1.81284	0.182034	-9.95879	2.31e-23	1.53e-22	Rv1899c
Rv1430	353.937	-2.3709	0.238105	-9.95739	2.34e-23	1.55e-22	Rv1430
Rv1838c	176.056	-3.04911	0.306313	-9.95422	2.42e-23	1.6e-22	Rv1838c
Rv0850	73.8757	-5.56823	0.559419	-9.95359	2.43e-23	1.6e-22	Rv0850
Rv0978c	76.4163	-4.73894	0.47631	-9.94928	2.54e-23	1.67e-22	Rv0978c
Rv0050	2079.51	1.84028	0.185132	9.94035	2.78e-23	1.82e-22	Rv0050
Rv2750	838.274	-1.95516	0.197114	-9.91894	3.44e-23	2.26e-22	Rv2750
Rv1211	704.652	-2.1033	0.212212	-9.91131	3.72e-23	2.43e-22	Rv1211
Rv0403c	153.267	-3.06098	0.308869	-9.91028	3.76e-23	2.45e-22	Rv0403c
Rv1897c	162.86	-3.03504	0.306277	-9.90946	3.79e-23	2.47e-22	Rv1897c
Rv1649	832.441	-2.00484	0.202494	-9.90074	4.13e-23	2.69e-22	Rv1649
Rv2424c	158.527	-2.97963	0.300989	-9.89949	4.18e-23	2.72e-22	Rv2424c
Rv1765A	2319.4	-14.0279	1.41863	-9.88831	4.68e-23	3.03e-22	Rv1765A
Rv3146	702.419	2.14499	0.21692	9.88837	4.68e-23	3.03e-22	Rv3146
Rv3582c	1960.22	2.46874	0.251003	9.8355	7.92e-23	5.12e-22	Rv3582c
Rv3785	592.425	-2.07718	0.211576	-9.81766	9.45e-23	6.1e-22	Rv3785
Rv2329c	1286.19	1.94713	0.198406	9.81386	9.81e-23	6.32e-22	Rv2329c
Rv3461c	278.773	-2.57078	0.262383	-9.79781	1.15e-22	7.4e-22	Rv3461c
Rv3748	353.387	-2.39553	0.24458	-9.79445	1.19e-22	7.64e-22	Rv3748
Rv0136	373.772	-2.33995	0.238918	-9.79395	1.2e-22	7.66e-22	Rv0136
Rv2737c	2076.03	1.81083	0.184927	9.79213	1.22e-22	7.79e-22	Rv2737c
Rv2561	128.684	-3.34602	0.34175	-9.79086	1.23e-22	7.88e-22	Rv2561
Rv2093c	397.458	2.44611	0.250272	9.77379	1.46e-22	9.31e-22	Rv2093c
Rv0727c	98.7733	-4.07929	0.417507	-9.77059	1.51e-22	9.59e-22	Rv0727c
Rv1983	887.475	-1.91296	0.195791	-9.7704	1.51e-22	9.59e-22	Rv1983
Rv3257c	1627.94	1.84754	0.189256	9.76214	1.64e-22	1.04e-21	Rv3257c
Rv1455	241.821	-3.29568	0.337863	-9.75451	1.76e-22	1.12e-21	Rv1455
Rv0168	1041.25	2.06555	0.211808	9.75199	1.81e-22	1.14e-21	Rv0168
Rv1337	641.671	2.10058	0.215517	9.74669	1.91e-22	1.2e-21	Rv1337
Rv0402c	941.476	-1.92408	0.197638	-9.73536	2.13e-22	1.34e-21	Rv0402c
Rv2655c	121.269	-3.23707	0.333207	-9.7149	2.61e-22	1.64e-21	Rv2655c
Rv1805c	927.973	-14.1446	1.45683	-9.70917	2.76e-22	1.73e-21	Rv1805c
Rv3887c	470.475	2.24761	0.231508	9.70859	2.77e-22	1.74e-21	Rv3887c
Rv3376	1272.81	-2.11589	0.218013	-9.70536	2.86e-22	1.79e-21	Rv3376
Rv1309	1989.11	1.88319	0.194264	9.69396	3.2e-22	2e-21	Rv1309
Rv1197	2479.68	2.51201	0.259141	9.69362	3.21e-22	2e-21	Rv1197
Rv0365c	491.984	-2.11445	0.2183	-9.68598	3.46e-22	2.16e-21	Rv0365c
Rv2764c	506.409	2.26936	0.234344	9.68389	3.53e-22	2.2e-21	Rv2764c
Rv1244	593.603	-1.99332	0.20616	-9.66882	4.09e-22	2.54e-21	Rv1244
Rv3594	359.819	-2.24574	0.232263	-9.66895	4.09e-22	2.54e-21	Rv3594
Rv0523c	175.06	-2.77096	0.28663	-9.66737	4.15e-22	2.57e-21	Rv0523c
Rv2289	603.676	2.10593	0.217951	9.66241	4.35e-22	2.69e-21	Rv2289
Rv1479	2153.41	1.78847	0.18519	9.65751	4.57e-22	2.82e-21	Rv1479
Rv2156c	866.729	2.23139	0.231078	9.65644	4.62e-22	2.84e-21	Rv2156c
Rv2944	230.653	-2.66124	0.276135	-9.63747	5.55e-22	3.42e-21	Rv2944
Rv2570	90.3996	-3.81132	0.396031	-9.62379	6.34e-22	3.9e-21	Rv2570
Rv2003c	266.94	-2.6217	0.272816	-9.60976	7.27e-22	4.46e-21	Rv2003c
Rv2936	594.822	2.08712	0.217734	9.58565	9.19e-22	5.62e-21	Rv2936
Rv2903c	1724.72	1.83973	0.192608	9.5517	1.28e-21	7.8e-21	Rv2903c
Rv2951c	1061.22	1.91465	0.200726	9.53865	1.45e-21	8.83e-21	Rv2951c
Rv0898c	319.652	-2.26615	0.237682	-9.53438	1.51e-21	9.19e-21	Rv0898c
Rv3868	2388.25	1.83127	0.192292	9.52338	1.68e-21	1.02e-20	Rv3868
Rv0106	259.013	-2.64595	0.278325	-9.5067	1.97e-21	1.2e-20	Rv0106
Rv3367	509.637	-2.18092	0.229728	-9.49351	2.23e-21	1.35e-20	Rv3367
Rv3825c	12335.5	2.26916	0.239077	9.49136	2.28e-21	1.38e-20	Rv3825c
Rv1978	367.126	-2.30613	0.243594	-9.46713	2.88e-21	1.74e-20	Rv1978
Rv0003	326.246	2.43364	0.257211	9.46167	3.03e-21	1.83e-20	Rv0003
Rv3418c	4226.59	-2.47259	0.26162	-9.45106	3.35e-21	2.02e-20	Rv3418c
Rv2025c	153.202	-3.18551	0.337138	-9.44868	3.43e-21	2.06e-20	Rv2025c
Rv3653	67.0334	-4.68882	0.496394	-9.44576	3.53e-21	2.12e-20	Rv3653
Rv3101c	394.722	2.71001	0.287304	9.43255	4e-21	2.4e-20	Rv3101c
Rv2628	77.8423	-4.0117	0.425539	-9.42733	4.21e-21	2.52e-20	Rv2628
Rv0937c	676.412	-1.93959	0.205746	-9.42711	4.22e-21	2.52e-20	Rv0937c
Rv0028	132.447	-3.25847	0.345694	-9.42587	4.27e-21	2.55e-20	Rv0028
Rv0708	709.785	2.00506	0.212778	9.42323	4.37e-21	2.61e-20	Rv0708
Rv3124	129.123	-3.10137	0.3294	-9.41521	4.72e-21	2.81e-20	Rv3124
Rv2853	294.254	-2.25859	0.240123	-9.40599	5.15e-21	3.06e-20	Rv2853
Rv0538	797.164	-2.0772	0.221228	-9.3894	6.03e-21	3.58e-20	Rv0538
Rv1250	606.059	-1.95605	0.208401	-9.38602	6.23e-21	3.69e-20	Rv1250
Rv3346c	78.8889	-5.33076	0.567995	-9.38522	6.28e-21	3.71e-20	Rv3346c
Rv1186c	509.199	-2.11354	0.225315	-9.38041	6.57e-21	3.88e-20	Rv1186c
Rv3159c	1178.47	-1.88801	0.20141	-9.374	6.98e-21	4.12e-20	Rv3159c
Rv0112	279.069	2.62209	0.279807	9.37109	7.18e-21	4.22e-20	Rv0112
Rv2500c	487.024	2.20175	0.234997	9.36927	7.3e-21	4.29e-20	Rv2500c
Rv0194	233.215	-2.38724	0.254992	-9.36201	7.82e-21	4.59e-20	Rv0194
Rv1841c	484.285	2.29909	0.245838	9.35209	8.59e-21	5.03e-20	Rv1841c
Rv0005	3400.44	1.74891	0.187145	9.3452	9.17e-21	5.36e-20	Rv0005
Rv0863	225.694	2.80144	0.300278	9.32947	1.06e-20	6.21e-20	Rv0863
Rv1613	1878.06	1.73463	0.18598	9.32697	1.09e-20	6.35e-20	Rv1613
Rv2483c	931.679	1.91967	0.205869	9.32472	1.11e-20	6.48e-20	Rv2483c
Rv1072	5357.83	1.64614	0.17716	9.29184	1.52e-20	8.81e-20	Rv1072
Rv3623	953.796	-1.86767	0.201662	-9.26142	2.02e-20	1.17e-19	Rv3623
Rv1120c	61.9139	-5.0603	0.546862	-9.25334	2.18e-20	1.26e-19	Rv1120c
Rv1980c	1195.54	1.893	0.204654	9.24974	2.25e-20	1.3e-19	Rv1980c
Rv3595c	426.532	-2.02548	0.218989	-9.24922	2.26e-20	1.31e-19	Rv3595c
Rv0573c	120.868	-3.00922	0.325859	-9.23475	2.59e-20	1.49e-19	Rv0573c
Rv0304c	877.902	-1.80848	0.195889	-9.23216	2.65e-20	1.53e-19	Rv0304c
Rv1612	1415.12	1.81328	0.196813	9.21317	3.17e-20	1.82e-19	Rv1612
Rv2484c	1223.58	1.80608	0.196158	9.20727	3.35e-20	1.92e-19	Rv2484c
Rv0293c	1124.13	-1.80533	0.196112	-9.20561	3.4e-20	1.95e-19	Rv0293c
Rv3511	237	-2.34666	0.254946	-9.20454	3.43e-20	1.96e-19	Rv3511
Rv2970A	107.667	-3.41425	0.3716	-9.18798	4e-20	2.29e-19	Rv2970A
Rv3574	276.951	-2.68108	0.29254	-9.16481	4.96e-20	2.83e-19	Rv3574
Rv1181	3949.09	1.7012	0.185945	9.14894	5.75e-20	3.28e-19	Rv1181
Rv0935	1459.65	1.88753	0.206385	9.14568	5.93e-20	3.37e-19	Rv0935
Rv3138	378.497	-2.42568	0.265277	-9.14396	6.02e-20	3.42e-19	Rv3138
Rv0350	3289.02	2.01145	0.219993	9.14326	6.06e-20	3.44e-19	Rv0350
Rv0582	290.979	-2.51495	0.275159	-9.14001	6.24e-20	3.54e-19	Rv0582
Rv0330c	114.795	-3.19567	0.349934	-9.1322	6.71e-20	3.8e-19	Rv0330c
Rv3237c	240.337	2.63944	0.289052	9.13137	6.76e-20	3.82e-19	Rv3237c
Rv1840c	143.313	-2.77761	0.304288	-9.12823	6.96e-20	3.93e-19	Rv1840c
Rv0545c	3283.25	1.65964	0.181887	9.12455	7.2e-20	4.06e-19	Rv0545c
Rv2536	1212.49	-1.92556	0.21106	-9.12328	7.29e-20	4.1e-19	Rv2536
Rv1636	533.646	-1.93686	0.212403	-9.11879	7.6e-20	4.26e-19	Rv1636
Rv0410c	1816.9	-1.72861	0.189576	-9.11829	7.63e-20	4.28e-19	Rv0410c
Rv2783c	4930.85	1.60542	0.176118	9.11559	7.82e-20	4.38e-19	Rv2783c
Rv0274	448.278	-1.97816	0.217072	-9.11291	8.02e-20	4.48e-19	Rv0274
Rv1310	4958.63	1.77231	0.19451	9.11171	8.11e-20	4.52e-19	Rv1310
Rv3354	157.051	-2.87995	0.316292	-9.10536	8.6e-20	4.79e-19	Rv3354
Rv0104	581.398	-2.26776	0.249547	-9.08753	1.01e-19	5.64e-19	Rv0104
Rv1125	360.206	-2.19034	0.241376	-9.07439	1.14e-19	6.35e-19	Rv1125
Rv1783	4241.69	1.66255	0.183234	9.07337	1.15e-19	6.4e-19	Rv1783
Rv2761c	393.533	2.2497	0.24796	9.07281	1.16e-19	6.42e-19	Rv2761c
Rv3334	261.465	-2.5011	0.275884	-9.06575	1.24e-19	6.84e-19	Rv3334
Rv3555c	211.698	-2.37366	0.261972	-9.06073	1.3e-19	7.16e-19	Rv3555c
Rv0893c	179.632	-2.74439	0.302925	-9.05963	1.31e-19	7.22e-19	Rv0893c
Rv0323c	183.176	-2.55343	0.282142	-9.05018	1.43e-19	7.86e-19	Rv0323c
Rv1557	601.368	2.44967	0.271188	9.0331	1.67e-19	9.18e-19	Rv1557
Rv3548c	314.914	-2.16238	0.239529	-9.02762	1.75e-19	9.63e-19	Rv3548c
Rv2987c	474.669	2.83003	0.313535	9.02619	1.78e-19	9.75e-19	Rv2987c
Rv3107c	477.488	-2.01802	0.223662	-9.02263	1.84e-19	1.01e-18	Rv3107c
Rv3480c	1656.31	-1.85584	0.20581	-9.01724	1.93e-19	1.05e-18	Rv3480c
Rv3478	11046.6	1.69311	0.187779	9.01653	1.94e-19	1.06e-18	Rv3478
Rv0692	146.664	3.49819	0.388423	9.00613	2.13e-19	1.16e-18	Rv0692
Rv1332	339.249	2.43568	0.270469	9.0054	2.15e-19	1.17e-18	Rv1332
Rv0954	2312.35	1.75072	0.194503	9.00101	2.24e-19	1.22e-18	Rv0954
Rv1769	799.632	1.84225	0.204716	8.99902	2.28e-19	1.24e-18	Rv1769
Rv1200	1596.09	-1.8416	0.204692	-8.99695	2.32e-19	1.26e-18	Rv1200
Rv3359	172.522	-2.62434	0.291791	-8.99389	2.39e-19	1.29e-18	Rv3359
Rv2614A	461.76	-13.1382	1.46144	-8.98989	2.47e-19	1.34e-18	Rv2614A
Rv0635	367.254	2.43644	0.271139	8.98594	2.57e-19	1.38e-18	Rv0635
Rv1376	744.18	-1.78761	0.199421	-8.96401	3.13e-19	1.69e-18	Rv1376
Rv1302	586.005	1.99418	0.222492	8.96293	3.16e-19	1.7e-18	Rv1302
Rv1815	1413.96	1.77413	0.198	8.96027	3.24e-19	1.74e-18	Rv1815
Rv1300	860.903	1.97438	0.220681	8.94675	3.66e-19	1.96e-18	Rv1300
Rv2994	1601.77	-1.97012	0.220488	-8.9353	4.06e-19	2.18e-18	Rv2994
Rv2048c	5678.52	1.62645	0.182266	8.92353	4.52e-19	2.42e-18	Rv2048c
Rv2800	931.801	-1.72357	0.193183	-8.92193	4.58e-19	2.45e-18	Rv2800
Rv3889c	439.502	-2.01585	0.226025	-8.9187	4.72e-19	2.52e-18	Rv3889c
Rv0057	224.138	2.63653	0.295676	8.91696	4.79e-19	2.55e-18	Rv0057
Rv3858c	1354.95	1.71527	0.192415	8.91444	4.9e-19	2.61e-18	Rv3858c
Rv3209	519.672	-1.88705	0.212095	-8.89717	5.73e-19	3.04e-18	Rv3209
Rv0195	57.8126	-5.6818	0.638951	-8.89239	5.98e-19	3.17e-18	Rv0195
Rv0971c	188.664	-2.58735	0.291018	-8.89072	6.07e-19	3.22e-18	Rv0971c
Rv2014	426	-13.022	1.46503	-8.88857	6.19e-19	3.28e-18	Rv2014
Rv0754	181.353	-2.44965	0.275628	-8.88752	6.25e-19	3.3e-18	Rv0754
Rv2202c	1485.59	1.72952	0.195007	8.86903	7.38e-19	3.89e-18	Rv2202c
Rv0117	250.229	-2.49493	0.281485	-8.86347	7.76e-19	4.09e-18	Rv0117
Rv1630	5350.94	1.56191	0.176252	8.86179	7.87e-19	4.14e-18	Rv1630
Rv1087	424.812	-2.08942	0.235817	-8.86036	7.98e-19	4.19e-18	Rv1087
Rv3081	298.095	-2.21681	0.250333	-8.85543	8.34e-19	4.37e-18	Rv3081
Rv3254	678.329	-1.82181	0.205778	-8.85327	8.5e-19	4.45e-18	Rv3254
Rv3224B	154.02	-2.66645	0.301394	-8.84703	8.99e-19	4.7e-18	Rv3224B
Rv3263	476.808	-2.06562	0.233988	-8.8279	1.07e-18	5.57e-18	Rv3263
Rv0072	799.635	1.86449	0.211236	8.82657	1.08e-18	5.63e-18	Rv0072
Rv0132c	168.099	-2.58324	0.292926	-8.81876	1.16e-18	6.03e-18	Rv0132c
Rv3701c	353.829	2.24279	0.254377	8.8168	1.18e-18	6.13e-18	Rv3701c
Rv2049c	172.395	-2.4934	0.283168	-8.80537	1.3e-18	6.78e-18	Rv2049c
Rv1502	507.477	2.05263	0.233167	8.80327	1.33e-18	6.9e-18	Rv1502
Rv2737A	378.216	-12.8501	1.46079	-8.79666	1.41e-18	7.3e-18	Rv2737A
Rv1053c	800.323	-12.4913	1.42028	-8.79499	1.43e-18	7.4e-18	Rv1053c
Rv2363	513.696	-2.0652	0.235112	-8.78389	1.58e-18	8.16e-18	Rv2363
Rv2383c	349.604	-2.02929	0.231135	-8.77968	1.64e-18	8.46e-18	Rv2383c
Rv0871	837.763	-1.75792	0.20065	-8.7611	1.93e-18	9.97e-18	Rv0871
Rv2438A	366.287	-12.8032	1.46157	-8.75994	1.95e-18	1.01e-17	Rv2438A
Rv0864	544.747	2.00404	0.228903	8.75496	2.04e-18	1.05e-17	Rv0864
Rv1198	3488.67	2.16314	0.247268	8.74815	2.17e-18	1.11e-17	Rv1198
Rv1697	2435.57	1.59703	0.182588	8.74663	2.2e-18	1.13e-17	Rv1697
Rv2837c	922.525	1.79634	0.205582	8.73786	2.38e-18	1.22e-17	Rv2837c
Rv2238c	388.538	2.23927	0.256354	8.73505	2.44e-18	1.25e-17	Rv2238c
Rv1454c	947.749	-1.70521	0.195379	-8.72769	2.6e-18	1.33e-17	Rv1454c
Rv2451	350.945	-12.7419	1.46062	-8.72366	2.69e-18	1.37e-17	Rv2451
Rv0634A	864.002	-1.72044	0.197493	-8.71143	3e-18	1.53e-17	Rv0634A
Rv1000c	371.095	-1.99133	0.228885	-8.70011	3.32e-18	1.68e-17	Rv1000c
Rv2287	358.445	-2.01809	0.231958	-8.70025	3.31e-18	1.68e-17	Rv2287
Rv0078	176.191	-2.52207	0.289985	-8.69723	3.4e-18	1.72e-17	Rv0078
Rv0667	14384	1.52348	0.175248	8.69327	3.52e-18	1.78e-17	Rv0667
Rv1307	5045.97	1.687	0.19439	8.67843	4.01e-18	2.03e-17	Rv1307
Rv1149	243.359	7.50904	0.866614	8.6648	4.52e-18	2.28e-17	Rv1149
Rv0098	121.805	3.83639	0.442964	8.66072	4.69e-18	2.36e-17	Rv0098
Rv1828	710.774	1.88062	0.217322	8.65362	4.99e-18	2.51e-17	Rv1828
Rv0228	719.291	-1.91795	0.221641	-8.6534	5e-18	2.51e-17	Rv0228
Rv2482c	1281.6	1.66733	0.192694	8.65277	5.03e-18	2.53e-17	Rv2482c
Rv2197c	1377.5	-1.63869	0.189723	-8.63729	5.76e-18	2.89e-17	Rv2197c
Rv2948c	1591.94	1.63767	0.189663	8.63464	5.89e-18	2.95e-17	Rv2948c
Rv2450c	92.2334	-3.16571	0.367035	-8.6251	6.4e-18	3.2e-17	Rv2450c
Rv1876	271.883	2.42969	0.28221	8.60951	7.34e-18	3.67e-17	Rv1876
Rv3901c	124.555	-2.7242	0.316463	-8.60828	7.42e-18	3.7e-17	Rv3901c
Rv2385	131.655	-2.72378	0.316868	-8.59594	8.26e-18	4.12e-17	Rv2385
Rv1173	5356.28	-1.67265	0.194856	-8.58404	9.16e-18	4.56e-17	Rv1173
Rv1782	1645.35	1.63622	0.190764	8.57719	9.72e-18	4.83e-17	Rv1782
Rv0672	995.855	1.74094	0.203095	8.57207	1.02e-17	5.05e-17	Rv0672
Rv2880c	249.101	2.37341	0.277189	8.56242	1.11e-17	5.48e-17	Rv2880c
Rv3645	1672.58	-1.63876	0.191558	-8.55488	1.18e-17	5.84e-17	Rv3645
Rv2534c	462.775	1.98081	0.231657	8.55064	1.22e-17	6.05e-17	Rv2534c
Rv3158	2000.81	1.60244	0.18758	8.54268	1.31e-17	6.48e-17	Rv3158
Rv1424c	405.627	-2.12388	0.248822	-8.53575	1.39e-17	6.87e-17	Rv1424c
Rv1253	741.459	-1.70935	0.200368	-8.53105	1.45e-17	7.14e-17	Rv1253
Rv1331	216.511	2.55708	0.299993	8.5238	1.54e-17	7.6e-17	Rv1331
Rv1364c	969.513	-1.65977	0.19482	-8.51952	1.6e-17	7.87e-17	Rv1364c
Rv0679c	362.537	-1.94972	0.229425	-8.49829	1.92e-17	9.44e-17	Rv0679c
Rv0275c	445.78	-1.89958	0.223701	-8.4916	2.04e-17	9.99e-17	Rv0275c
Rv3066	130.293	-2.69751	0.317815	-8.48766	2.11e-17	1.03e-16	Rv3066
Rv0288	532.328	1.9344	0.228112	8.48002	2.25e-17	1.1e-16	Rv0288
Rv3801c	4110.82	1.54886	0.182661	8.4794	2.26e-17	1.1e-16	Rv3801c
Rv2961	89.0482	-7.7415	0.913284	-8.47655	2.32e-17	1.13e-16	Rv2961
Rv1543	897.074	1.78827	0.211095	8.47142	2.42e-17	1.18e-16	Rv1543
Rv1266c	857.599	-1.81566	0.21441	-8.46814	2.49e-17	1.21e-16	Rv1266c
Rv3457c	2476.8	1.60795	0.189901	8.46732	2.51e-17	1.22e-16	Rv3457c
Rv1618	670.72	1.80276	0.213277	8.45271	2.85e-17	1.38e-16	Rv1618
Rv0526	428.121	1.96533	0.232546	8.45135	2.88e-17	1.39e-16	Rv0526
Rv2008c	91.9323	-3.03939	0.360017	-8.44233	3.11e-17	1.5e-16	Rv2008c
Rv0108c	901.746	-1.70318	0.201755	-8.44185	3.12e-17	1.51e-16	Rv0108c
Rv0073	695.803	1.94725	0.230756	8.43857	3.21e-17	1.55e-16	Rv0073
Rv1437	1216.04	1.62496	0.192865	8.42536	3.6e-17	1.73e-16	Rv1437
Rv3048c	339.651	2.49103	0.295983	8.41613	3.89e-17	1.87e-16	Rv3048c
Rv2355	114.437	-2.99017	0.355774	-8.40467	4.29e-17	2.06e-16	Rv2355
Rv0717	210.724	-2.24473	0.268012	-8.37549	5.5e-17	2.64e-16	Rv0717
Rv3054c	65.0366	-4.01233	0.47911	-8.37453	5.54e-17	2.66e-16	Rv3054c
Rv0300	180.67	2.77033	0.330944	8.371	5.71e-17	2.74e-16	Rv0300
Rv3488	93.6972	-3.01336	0.360026	-8.36983	5.77e-17	2.76e-16	Rv3488
Rv2011c	78.3008	-3.58397	0.428371	-8.36651	5.94e-17	2.83e-16	Rv2011c
Rv0287	390.466	2.00209	0.239618	8.35537	6.52e-17	3.11e-16	Rv0287
Rv2165c	461.73	1.93985	0.232208	8.35394	6.6e-17	3.15e-16	Rv2165c
Rv1761c	82.9385	-3.18505	0.381763	-8.34302	7.24e-17	3.45e-16	Rv1761c
Rv3350c	2059.98	-1.56167	0.187329	-8.3365	7.65e-17	3.64e-16	Rv3350c
Rv0397A	196.612	-2.26872	0.272235	-8.33368	7.84e-17	3.72e-16	Rv0397A
Rv1274	658.24	1.81925	0.218609	8.32196	8.65e-17	4.1e-16	Rv1274
Rv2995c	1365.75	-1.60848	0.193308	-8.32082	8.74e-17	4.14e-16	Rv2995c
Rv2810c	507.536	-11.8335	1.42384	-8.31101	9.49e-17	4.49e-16	Rv2810c
Rv3148	1587.08	1.56012	0.187791	8.30774	9.75e-17	4.61e-16	Rv3148
Rv3648c	5091.03	-1.81976	0.219152	-8.30364	1.01e-16	4.76e-16	Rv3648c
Rv3362c	141.222	3.02071	0.363856	8.30194	1.02e-16	4.83e-16	Rv3362c
Rv2624c	63.3691	-3.68457	0.443922	-8.30005	1.04e-16	4.9e-16	Rv2624c
Rv1180	1006.25	1.84374	0.222408	8.28989	1.13e-16	5.33e-16	Rv1180
Rv2459	2376.69	-1.57642	0.190319	-8.28302	1.2e-16	5.64e-16	Rv2459
Rv3416	236.456	-2.24534	0.271292	-8.27647	1.27e-16	5.95e-16	Rv3416
Rv0701	3679.11	1.56586	0.189216	8.27554	1.28e-16	5.99e-16	Rv0701
Rv1817	409.677	-1.81827	0.220284	-8.25423	1.53e-16	7.15e-16	Rv1817
Rv3831	173.436	-2.39966	0.291072	-8.24419	1.66e-16	7.77e-16	Rv3831
Rv3248c	2496.01	1.53957	0.186761	8.24354	1.67e-16	7.8e-16	Rv3248c
Rv0628c	620.286	-1.68797	0.205226	-8.22493	1.95e-16	9.1e-16	Rv0628c
Rv3671c	881.187	1.66427	0.20268	8.2113	2.19e-16	1.02e-15	Rv3671c
Rv2196	5954.4	1.44616	0.176162	8.20922	2.23e-16	1.03e-15	Rv2196
Rv1308	5064.99	1.55981	0.19005	8.20736	2.26e-16	1.05e-15	Rv1308
Rv0929	185.102	2.54934	0.310647	8.20655	2.28e-16	1.06e-15	Rv0929
Rv2475c	270.426	2.24786	0.27442	8.19133	2.58e-16	1.2e-15	Rv2475c
Rv0221	496.124	1.85991	0.227128	8.1888	2.64e-16	1.22e-15	Rv0221
Rv3424c	62.7619	-3.99831	0.488883	-8.17847	2.87e-16	1.33e-15	Rv3424c
Rv0292	1810.22	-1.52123	0.18626	-8.16727	3.15e-16	1.46e-15	Rv0292
Rv3245c	1961.34	1.49802	0.183719	8.15387	3.52e-16	1.62e-15	Rv3245c
Rv2882c	594.118	1.78398	0.218986	8.14654	3.74e-16	1.72e-15	Rv2882c
Rv2804c	431.642	-11.6004	1.42465	-8.14269	3.87e-16	1.78e-15	Rv2804c
Rv3888c	426.888	2.08661	0.256362	8.13932	3.98e-16	1.83e-15	Rv3888c
Rv1665	434.758	-1.86419	0.22911	-8.13666	4.06e-16	1.86e-15	Rv1665
Rv2469c	450.283	-2.21134	0.272091	-8.12719	4.39e-16	2.01e-15	Rv2469c
Rv3496c	988.021	1.60971	0.198085	8.12635	4.42e-16	2.02e-15	Rv3496c
Rv3344c	50.3337	-4.96378	0.61085	-8.12602	4.44e-16	2.03e-15	Rv3344c
Rv0423c	1969.01	1.5169	0.186749	8.12265	4.56e-16	2.08e-15	Rv0423c
Rv0895	150.258	-2.42129	0.298277	-8.11759	4.76e-16	2.17e-15	Rv0895
Rv3283	1554.43	1.57544	0.194088	8.11716	4.77e-16	2.17e-15	Rv3283
Rv3033	126.663	-2.58738	0.319092	-8.10858	5.12e-16	2.33e-15	Rv3033
Rv1624c	201.32	2.43572	0.300402	8.1082	5.14e-16	2.33e-15	Rv1624c
Rv1107c	139.24	2.90691	0.358834	8.10098	5.45e-16	2.47e-15	Rv1107c
Rv1008	139.439	-2.54334	0.31415	-8.09592	5.68e-16	2.57e-15	Rv1008
Rv3460c	1336.5	1.68653	0.208386	8.09328	5.81e-16	2.63e-15	Rv3460c
Rv3628	343.921	-1.87352	0.231829	-8.08149	6.4e-16	2.89e-15	Rv3628
Rv0689c	192.853	-11.879	1.47043	-8.07857	6.55e-16	2.96e-15	Rv0689c
Rv1886c	2066.89	1.99776	0.247735	8.06411	7.38e-16	3.33e-15	Rv1886c
Rv3223c	543.011	1.78023	0.220953	8.05707	7.81e-16	3.52e-15	Rv3223c
Rv3232c	332.068	2.09172	0.260139	8.04075	8.93e-16	4.02e-15	Rv3232c
Rv0902c	935.956	-1.56926	0.1954	-8.03101	9.67e-16	4.34e-15	Rv0902c
Rv0589	169.596	2.70699	0.337152	8.029	9.83e-16	4.41e-15	Rv0589
Rv2662	107.912	-8.60703	1.07237	-8.02614	1.01e-15	4.51e-15	Rv2662
Rv0585c	365.337	-1.84211	0.229607	-8.02287	1.03e-15	4.62e-15	Rv0585c
Rv2127	1375.09	1.55461	0.193872	8.01877	1.07e-15	4.78e-15	Rv2127
Rv3043c	1510.45	1.5552	0.193983	8.01718	1.08e-15	4.83e-15	Rv3043c
Rv2998A	103.921	-8.54657	1.06664	-8.01262	1.12e-15	5.01e-15	Rv2998A
Rv2836c	374.994	2.06158	0.257558	8.00434	1.2e-15	5.35e-15	Rv2836c
Rv3016	214.427	-2.07781	0.259987	-7.992	1.33e-15	5.91e-15	Rv3016
Rv1123c	840.719	-1.56172	0.195642	-7.98254	1.43e-15	6.37e-15	Rv1123c
Rv0314c	1386.11	-1.57765	0.198034	-7.96656	1.63e-15	7.24e-15	Rv0314c
Rv3407	1659.17	1.54686	0.194358	7.95883	1.74e-15	7.7e-15	Rv3407
Rv2031c	453.724	2.25029	0.283495	7.93768	2.06e-15	9.13e-15	Rv2031c
Rv0205	683.169	-1.76441	0.222729	-7.9218	2.34e-15	1.04e-14	Rv0205
Rv3241c	572.168	1.80971	0.228449	7.92171	2.34e-15	1.04e-14	Rv3241c
Rv2391	8184.15	1.74911	0.220919	7.91742	2.42e-15	1.07e-14	Rv2391
Rv1835c	812.869	-1.62896	0.206075	-7.90471	2.69e-15	1.18e-14	Rv1835c
Rv1063c	500.137	-1.73331	0.219365	-7.90148	2.76e-15	1.21e-14	Rv1063c
Rv3058c	563.111	1.78011	0.225529	7.89304	2.95e-15	1.3e-14	Rv3058c
Rv2009	122.763	3.16125	0.400664	7.89005	3.02e-15	1.33e-14	Rv2009
Rv2843	262.216	-2.02228	0.256632	-7.88008	3.27e-15	1.44e-14	Rv2843
Rv1572c	156.169	-11.5733	1.46943	-7.87606	3.38e-15	1.48e-14	Rv1572c
Rv2411c	648.771	1.73068	0.220099	7.86317	3.75e-15	1.64e-14	Rv2411c
Rv3714c	333.747	-2.04147	0.259629	-7.86303	3.75e-15	1.64e-14	Rv3714c
Rv1559	1340.46	1.49872	0.190618	7.86242	3.77e-15	1.65e-14	Rv1559
Rv0977	398.223	-1.80228	0.229403	-7.85641	3.95e-15	1.72e-14	Rv0977
Rv1461	1690.73	1.57958	0.20108	7.85547	3.98e-15	1.74e-14	Rv1461
Rv0405	826.941	1.63474	0.208258	7.84959	4.17e-15	1.82e-14	Rv0405
Rv3147	669.679	1.67181	0.213025	7.84795	4.23e-15	1.84e-14	Rv3147
Rv2288	106.502	3.38588	0.431601	7.84492	4.33e-15	1.88e-14	Rv2288
Rv1818c	545.606	-1.65658	0.211176	-7.84453	4.35e-15	1.89e-14	Rv1818c
Rv3387	106.809	-2.66343	0.339702	-7.8405	4.49e-15	1.94e-14	Rv3387
Rv2094c	518.837	1.73111	0.221085	7.83007	4.88e-15	2.11e-14	Rv2094c
Rv1651c	870.879	-1.53499	0.19606	-7.8292	4.91e-15	2.12e-14	Rv1651c
Rv2670c	183.764	-2.15364	0.275928	-7.80508	5.95e-15	2.57e-14	Rv2670c
Rv0738	207.733	-2.04107	0.261621	-7.80162	6.11e-15	2.64e-14	Rv0738
Rv1514c	329.81	-1.823	0.233684	-7.80116	6.13e-15	2.64e-14	Rv1514c
Rv0151c	307.638	-1.91496	0.246399	-7.7718	7.74e-15	3.33e-14	Rv0151c
Rv1109c	1132.68	1.54561	0.199045	7.76511	8.16e-15	3.51e-14	Rv1109c
Rv0746	318.831	-1.97521	0.254641	-7.75683	8.71e-15	3.74e-14	Rv0746
Rv0870c	221.005	2.35976	0.304275	7.75535	8.81e-15	3.78e-14	Rv0870c
Rv0912	202.227	-2.28864	0.29534	-7.74915	9.25e-15	3.96e-14	Rv0912
Rv2487c	109.425	-2.58417	0.333516	-7.74825	9.32e-15	3.99e-14	Rv2487c
Rv2790c	673.942	1.6359	0.21136	7.73989	9.95e-15	4.25e-14	Rv2790c
Rv0872c	2879.13	-1.50661	0.194869	-7.7314	1.06e-14	4.54e-14	Rv0872c
Rv3804c	7801.88	1.39895	0.181043	7.72716	1.1e-14	4.69e-14	Rv3804c
Rv2669	84.3704	-2.85097	0.369481	-7.71616	1.2e-14	5.11e-14	Rv2669
Rv0128	360.516	-1.97718	0.256961	-7.69448	1.42e-14	6.05e-14	Rv0128
Rv0176	1062.74	1.51679	0.197249	7.68974	1.47e-14	6.27e-14	Rv0176
Rv2351c	445.49	-1.7078	0.222447	-7.67734	1.62e-14	6.9e-14	Rv2351c
Rv3149	745.039	1.57339	0.205221	7.66679	1.76e-14	7.48e-14	Rv3149
Rv1417	182.109	2.38432	0.311412	7.65647	1.91e-14	8.1e-14	Rv1417
Rv2866	69.7323	-3.45446	0.451665	-7.64828	2.04e-14	8.62e-14	Rv2866
Rv3324c	82.2596	-3.19783	0.418121	-7.64809	2.04e-14	8.62e-14	Rv3324c
Rv1465	211.555	2.2112	0.289222	7.64533	2.08e-14	8.8e-14	Rv1465
Rv0656c	96.3219	-3.11275	0.407546	-7.6378	2.21e-14	9.32e-14	Rv0656c
Rv3919c	479.286	2.01804	0.264462	7.63075	2.33e-14	9.83e-14	Rv3919c
Rv2199c	461.869	1.77922	0.233237	7.62838	2.38e-14	1e-13	Rv2199c
Rv3193c	1811.4	1.48642	0.194912	7.62614	2.42e-14	1.02e-13	Rv3193c
Rv3068c	414.834	-1.741	0.228409	-7.62226	2.49e-14	1.05e-13	Rv3068c
Rv1254	581.379	-1.58168	0.207655	-7.61687	2.6e-14	1.09e-13	Rv1254
Rv1798	1282.17	1.72173	0.226054	7.61643	2.61e-14	1.09e-13	Rv1798
Rv2258c	1040.08	1.63983	0.215503	7.60931	2.76e-14	1.15e-13	Rv2258c
Rv3297	315.872	-1.86588	0.245273	-7.60736	2.8e-14	1.17e-13	Rv3297
Rv3573c	136.679	-2.3417	0.308067	-7.60129	2.93e-14	1.22e-13	Rv3573c
Rv0627	193.649	-2.01939	0.265829	-7.59657	3.04e-14	1.27e-13	Rv0627
Rv2704	227.765	-1.93051	0.254127	-7.59662	3.04e-14	1.27e-13	Rv2704
Rv3760	153.044	-2.39198	0.315073	-7.59182	3.15e-14	1.31e-13	Rv3760
Rv0609	89.2915	3.85848	0.508447	7.58875	3.23e-14	1.34e-13	Rv0609
Rv0757	512.444	1.70755	0.225328	7.57809	3.51e-14	1.46e-13	Rv0757
Rv0625c	231.278	-1.92761	0.254388	-7.57744	3.52e-14	1.46e-13	Rv0625c
Rv2499c	113.908	3.33656	0.440456	7.57525	3.58e-14	1.49e-13	Rv2499c
Rv1395	246.529	-2.79399	0.36941	-7.5634	3.93e-14	1.63e-13	Rv1395
Rv1883c	790.788	1.68477	0.222768	7.56291	3.94e-14	1.63e-13	Rv1883c
Rv1031	134.997	-2.30865	0.305281	-7.56236	3.96e-14	1.63e-13	Rv1031
Rv0317c	708.926	-1.72482	0.228123	-7.56094	4e-14	1.65e-13	Rv0317c
Rv3246c	2426.6	1.40812	0.186511	7.54979	4.36e-14	1.8e-13	Rv3246c
Rv1291c	44.8209	-6.31784	0.837017	-7.54805	4.42e-14	1.82e-13	Rv1291c
Rv2530c	331.975	-2.20957	0.292793	-7.54652	4.47e-14	1.84e-13	Rv2530c
Rv1614	2936.02	1.39275	0.184673	7.54171	4.64e-14	1.91e-13	Rv1614
Rv0990c	104.472	-2.51314	0.333947	-7.52554	5.25e-14	2.15e-13	Rv0990c
Rv1501	347.033	-1.78975	0.237832	-7.52525	5.26e-14	2.16e-13	Rv1501
Rv2476c	4528.95	1.36376	0.181276	7.52314	5.35e-14	2.19e-13	Rv2476c
Rv1062	244.236	-1.91935	0.255614	-7.50875	5.97e-14	2.44e-13	Rv1062
Rv0291	2467.17	1.37603	0.183292	7.5073	6.04e-14	2.47e-13	Rv0291
Rv3125c	247.6	-2.26498	0.302101	-7.49744	6.51e-14	2.66e-13	Rv3125c
Rv3681c	371.515	-1.69093	0.225787	-7.48908	6.94e-14	2.83e-13	Rv3681c
Rv2185c	352.674	1.86153	0.248671	7.48589	7.11e-14	2.89e-13	Rv2185c
Rv0078B	101.086	3.23359	0.432084	7.48371	7.23e-14	2.94e-13	Rv0078B
Rv3836	171.972	-2.17652	0.291039	-7.47847	7.52e-14	3.06e-13	Rv3836
Rv0149	506.911	1.64653	0.220194	7.47764	7.57e-14	3.07e-13	Rv0149
Rv2302	365.775	-1.72583	0.230878	-7.47508	7.72e-14	3.13e-13	Rv2302
Rv2222c	1480.42	1.40258	0.187837	7.46702	8.2e-14	3.32e-13	Rv2222c
Rv3734c	971.554	1.51255	0.202727	7.46101	8.59e-14	3.47e-13	Rv3734c
Rv1349	247.704	-1.88443	0.252772	-7.45507	8.98e-14	3.63e-13	Rv1349
Rv3841	7824.22	1.54484	0.207353	7.45029	9.31e-14	3.76e-13	Rv3841
Rv1706c	131.516	-2.26931	0.305016	-7.43996	1.01e-13	4.06e-13	Rv1706c
Rv2410c	293.43	1.90087	0.255557	7.43816	1.02e-13	4.11e-13	Rv2410c
Rv2468A	200.327	7.81492	1.05066	7.4381	1.02e-13	4.11e-13	Rv2468A
Rv3866	658.092	1.6448	0.221151	7.43746	1.03e-13	4.13e-13	Rv3866
Rv1239c	276.288	-1.82709	0.245666	-7.4373	1.03e-13	4.13e-13	Rv1239c
Rv3697c	249.302	-1.90886	0.25682	-7.43267	1.06e-13	4.27e-13	Rv3697c
Rv3893c	78.7579	-2.80912	0.378369	-7.42428	1.13e-13	4.54e-13	Rv3893c
Rv3833	177.685	-2.23451	0.302347	-7.39055	1.46e-13	5.85e-13	Rv3833
Rv0093c	299.229	-1.85865	0.251503	-7.39018	1.47e-13	5.86e-13	Rv0093c
Rv2195	3280.03	1.34715	0.182359	7.38736	1.5e-13	5.98e-13	Rv2195
Rv2324	131.032	-2.37905	0.322095	-7.38618	1.51e-13	6.03e-13	Rv2324
Rv2584c	1027.04	1.4603	0.197889	7.37939	1.59e-13	6.34e-13	Rv2584c
Rv2917	237.737	-1.9346	0.262335	-7.37456	1.65e-13	6.57e-13	Rv2917
Rv0352	2006.91	1.43785	0.19505	7.3717	1.68e-13	6.7e-13	Rv0352
Rv2947c	837.743	1.69177	0.229602	7.36824	1.73e-13	6.87e-13	Rv2947c
Rv0387c	164.289	-2.33834	0.317614	-7.36219	1.81e-13	7.18e-13	Rv0387c
Rv0533c	778.375	-1.46116	0.198476	-7.36189	1.81e-13	7.19e-13	Rv0533c
Rv3517	86.9425	-2.71008	0.368713	-7.35012	1.98e-13	7.84e-13	Rv3517
Rv0203	377.301	-1.79287	0.244287	-7.33922	2.15e-13	8.5e-13	Rv0203
Rv3702c	179.519	2.35481	0.320905	7.33803	2.17e-13	8.57e-13	Rv3702c
Rv3654c	43.1228	-4.04312	0.551429	-7.33207	2.27e-13	8.95e-13	Rv3654c
Rv3079c	213.515	-2.31815	0.316186	-7.33159	2.27e-13	8.97e-13	Rv3079c
Rv3117	270.009	10.6943	1.4616	7.31689	2.54e-13	1e-12	Rv3117
Rv2390c	200.778	-2.01696	0.276242	-7.30142	2.85e-13	1.12e-12	Rv2390c
Rv3558	306.728	-1.93141	0.264689	-7.2969	2.94e-13	1.16e-12	Rv3558
Rv2046	398.852	-1.63269	0.2238	-7.29531	2.98e-13	1.17e-12	Rv2046
Rv0119	622.833	-1.5783	0.216354	-7.29498	2.99e-13	1.17e-12	Rv0119
Rv1171	492.361	-1.86701	0.256208	-7.2871	3.17e-13	1.24e-12	Rv1171
Rv3596c	7098.58	1.30032	0.178447	7.28688	3.17e-13	1.24e-12	Rv3596c
Rv2781c	1087.93	-1.60952	0.220899	-7.28622	3.19e-13	1.25e-12	Rv2781c
Rv2540c	1257.43	-1.38001	0.189476	-7.2833	3.26e-13	1.27e-12	Rv2540c
Rv1498A	57.2522	-3.32568	0.456642	-7.2829	3.27e-13	1.28e-12	Rv1498A
Rv1940	179.517	-2.36555	0.325061	-7.27727	3.41e-13	1.33e-12	Rv1940
Rv2968c	263.719	1.91544	0.263485	7.26964	3.6e-13	1.4e-12	Rv2968c
Rv2232	256.105	-1.80981	0.249048	-7.26691	3.68e-13	1.43e-12	Rv2232
Rv2245	3581.67	1.62024	0.223058	7.26375	3.76e-13	1.46e-12	Rv2245
Rv3206c	662.515	1.60999	0.221896	7.25561	4e-13	1.55e-12	Rv3206c
Rv0716	1076.87	1.49159	0.205794	7.24798	4.23e-13	1.64e-12	Rv0716
Rv1550	185.492	2.17179	0.299764	7.24501	4.32e-13	1.68e-12	Rv1550
Rv1732c	750.968	-1.48725	0.205393	-7.24102	4.45e-13	1.72e-12	Rv1732c
Rv1679	475.078	1.64107	0.226752	7.23727	4.58e-13	1.77e-12	Rv1679
Rv2876	204.669	-1.94154	0.26846	-7.23215	4.75e-13	1.84e-12	Rv2876
Rv1475c	1374	1.41182	0.195506	7.22136	5.15e-13	1.99e-12	Rv1475c
Rv0759c	394.81	-1.59826	0.221328	-7.2212	5.15e-13	1.99e-12	Rv0759c
Rv0940c	343.221	-1.85682	0.257255	-7.21784	5.28e-13	2.03e-12	Rv0940c
Rv3601c	147.95	2.37633	0.329243	7.21757	5.29e-13	2.04e-12	Rv3601c
Rv3271c	1363.47	-1.42426	0.197431	-7.21396	5.43e-13	2.09e-12	Rv3271c
Rv3781	299.777	1.81206	0.251415	7.20747	5.7e-13	2.19e-12	Rv3781
Rv2066	849.098	-1.42961	0.198589	-7.19885	6.07e-13	2.33e-12	Rv2066
Rv3150	1568.01	1.42478	0.198342	7.18345	6.8e-13	2.61e-12	Rv3150
Rv2553c	1044.84	1.40847	0.196291	7.17543	7.21e-13	2.76e-12	Rv2553c
Rv2591	789.631	-1.70295	0.237534	-7.16931	7.54e-13	2.88e-12	Rv2591
Rv0258c	122.631	-2.23772	0.31243	-7.16231	7.93e-13	3.03e-12	Rv0258c
Rv0200	796.677	-1.44654	0.20209	-7.1579	8.19e-13	3.13e-12	Rv0200
Rv0115	200.392	2.09623	0.293132	7.15112	8.61e-13	3.28e-12	Rv0115
Rv2333c	307.246	-1.67582	0.234384	-7.14991	8.68e-13	3.31e-12	Rv2333c
Rv3104c	541.694	1.60766	0.224909	7.14807	8.8e-13	3.35e-12	Rv3104c
Rv1698	647.839	1.58295	0.221519	7.14589	8.94e-13	3.4e-12	Rv1698
Rv3160c	269.093	1.90321	0.266568	7.13967	9.36e-13	3.55e-12	Rv3160c
Rv1191	373.277	-1.65182	0.231458	-7.13659	9.57e-13	3.63e-12	Rv1191
Rv3569c	214.73	2.10663	0.295367	7.13225	9.87e-13	3.74e-12	Rv3569c
Rv2929	146.398	-2.12029	0.297966	-7.1159	1.11e-12	4.21e-12	Rv2929
Rv3877	796.747	1.43421	0.201761	7.10848	1.17e-12	4.44e-12	Rv3877
Rv2359	192.185	-2.10058	0.295557	-7.10721	1.18e-12	4.48e-12	Rv2359
Rv2053c	219.755	2.04321	0.287923	7.09638	1.28e-12	4.84e-12	Rv2053c
Rv3384c	128.709	-2.60028	0.367253	-7.08035	1.44e-12	5.42e-12	Rv3384c
Rv2516c	116.076	3.0496	0.430727	7.08011	1.44e-12	5.43e-12	Rv2516c
Rv1619	353.252	-1.64845	0.232839	-7.07977	1.44e-12	5.44e-12	Rv1619
Rv2747	236.763	-1.94971	0.275408	-7.07935	1.45e-12	5.45e-12	Rv2747
Rv3897c	308.295	-1.66342	0.235043	-7.0771	1.47e-12	5.53e-12	Rv3897c
Rv1842c	977.892	-1.37754	0.194729	-7.07413	1.5e-12	5.64e-12	Rv1842c
Rv0518	361.745	-1.60851	0.227385	-7.07395	1.51e-12	5.65e-12	Rv0518
Rv1545	90.3161	3.12193	0.441471	7.07165	1.53e-12	5.73e-12	Rv1545
Rv3762c	471.933	1.69086	0.239241	7.06761	1.58e-12	5.9e-12	Rv3762c
Rv0513	420.91	1.85221	0.262221	7.06355	1.62e-12	6.06e-12	Rv0513
Rv2634c	195.346	-2.13495	0.30225	-7.06354	1.62e-12	6.06e-12	Rv2634c
Rv0346c	1716.1	1.31096	0.185759	7.05727	1.7e-12	6.33e-12	Rv0346c
Rv2586c	1667.72	1.55965	0.221237	7.04969	1.79e-12	6.68e-12	Rv2586c
Rv2939	994.451	-1.502	0.213115	-7.04785	1.82e-12	6.77e-12	Rv2939
Rv2863	155.136	-10.1233	1.43673	-7.04606	1.84e-12	6.85e-12	Rv2863
Rv3753c	281.616	1.87244	0.265849	7.04326	1.88e-12	6.98e-12	Rv3753c
Rv0198c	1319.74	1.34744	0.191581	7.03327	2.02e-12	7.49e-12	Rv0198c
Rv0749	161.461	-2.34584	0.333671	-7.0304	2.06e-12	7.64e-12	Rv0749
Rv1863c	1120.25	1.35494	0.192797	7.0278	2.1e-12	7.77e-12	Rv1863c
Rv0831c	1515.55	1.32999	0.189676	7.01194	2.35e-12	8.7e-12	Rv0831c
Rv2751	653.289	-1.41703	0.202116	-7.01095	2.37e-12	8.75e-12	Rv2751
Rv3489	85.3721	5.5567	0.793198	7.00544	2.46e-12	9.1e-12	Rv3489
Rv1779c	357.183	-1.74014	0.248727	-6.99619	2.63e-12	9.71e-12	Rv1779c
Rv2659c	183.122	-1.92002	0.274702	-6.98946	2.76e-12	1.02e-11	Rv2659c
Rv0791c	183.278	-1.88396	0.269623	-6.98738	2.8e-12	1.03e-11	Rv0791c
Rv2588c	421.017	1.62822	0.233063	6.98618	2.82e-12	1.04e-11	Rv2588c
Rv2989	1718.71	-1.86698	0.267261	-6.98559	2.84e-12	1.04e-11	Rv2989
Rv3126c	55.8436	-7.64583	1.09482	-6.98364	2.88e-12	1.06e-11	Rv3126c
Rv3304	291.496	-1.6945	0.242907	-6.97591	3.04e-12	1.12e-11	Rv3304
Rv3769	531.314	-1.46355	0.209811	-6.97553	3.05e-12	1.12e-11	Rv3769
Rv0982	1664.17	1.44229	0.206775	6.97516	3.06e-12	1.12e-11	Rv0982
Rv0462	1772.3	1.31964	0.18922	6.97412	3.08e-12	1.13e-11	Rv0462
Rv1182	1858.45	1.49069	0.213906	6.96891	3.19e-12	1.17e-11	Rv1182
Rv3662c	7070.11	-7.24448	1.04054	-6.96225	3.35e-12	1.22e-11	Rv3662c
Rv0907	312.021	1.72307	0.247507	6.96172	3.36e-12	1.23e-11	Rv0907
Rv2868c	1597.33	1.34827	0.193786	6.95753	3.46e-12	1.26e-11	Rv2868c
Rv3277	760.18	-1.4321	0.206036	-6.95069	3.64e-12	1.32e-11	Rv3277
Rv2731	819.988	-1.51029	0.217504	-6.94374	3.82e-12	1.39e-11	Rv2731
Rv0685	9866.11	1.29556	0.186604	6.94282	3.84e-12	1.4e-11	Rv0685
Rv3217c	348.748	-1.62136	0.233586	-6.94117	3.89e-12	1.41e-11	Rv3217c
Rv3899c	228.08	-1.77109	0.25536	-6.93566	4.04e-12	1.47e-11	Rv3899c
Rv0933	377.726	1.63959	0.236582	6.93034	4.2e-12	1.52e-11	Rv0933
Rv0031	40.0532	-3.9718	0.57331	-6.92784	4.27e-12	1.55e-11	Rv0031
Rv3605c	328.422	1.79825	0.259679	6.9249	4.36e-12	1.58e-11	Rv3605c
Rv1305	512.218	1.69663	0.245072	6.92301	4.42e-12	1.6e-11	Rv1305
Rv3852	677.148	-1.53717	0.222077	-6.92177	4.46e-12	1.61e-11	Rv3852
Rv1641	3046.87	1.43326	0.207819	6.89668	5.32e-12	1.92e-11	Rv1641
Rv3721c	1163.95	-1.33476	0.193574	-6.89532	5.37e-12	1.94e-11	Rv3721c
Rv2103c	245.152	-1.76259	0.256002	-6.88509	5.78e-12	2.08e-11	Rv2103c
Rv1844c	912.145	1.38107	0.201191	6.86445	6.67e-12	2.4e-11	Rv1844c
Rv2896c	134.827	-2.04921	0.298852	-6.85693	7.04e-12	2.53e-11	Rv2896c
Rv1448c	900.53	1.52803	0.223023	6.85146	7.31e-12	2.62e-11	Rv1448c
Rv3611	832.842	-5.81253	0.849074	-6.84573	7.61e-12	2.73e-11	Rv3611
Rv0747	197.288	-1.8417	0.269357	-6.83741	8.06e-12	2.89e-11	Rv0747
Rv2708c	456.715	-1.50267	0.219805	-6.83638	8.12e-12	2.91e-11	Rv2708c
Rv3091	715.791	-1.80479	0.264018	-6.83587	8.15e-12	2.91e-11	Rv3091
Rv0992c	195.924	-1.84724	0.270234	-6.8357	8.16e-12	2.92e-11	Rv0992c
Rv0137c	395.333	-1.6567	0.242529	-6.83093	8.44e-12	3.01e-11	Rv0137c
Rv0531	132.647	-2.08629	0.305842	-6.82147	9.01e-12	3.21e-11	Rv0531
Rv0594	201.827	-1.8293	0.268237	-6.81969	9.12e-12	3.25e-11	Rv0594
Rv2878c	190.112	2.11785	0.310739	6.81553	9.39e-12	3.34e-11	Rv2878c
Rv1872c	20642.4	1.42633	0.209579	6.80571	1.01e-11	3.58e-11	Rv1872c
Rv1368	848.622	1.41196	0.207476	6.80545	1.01e-11	3.58e-11	Rv1368
Rv0887c	99.5714	-2.35816	0.347428	-6.78747	1.14e-11	4.05e-11	Rv0887c
Rv0455c	613.941	1.50316	0.221666	6.78121	1.19e-11	4.23e-11	Rv0455c
Rv1853	318.605	-1.6208	0.239069	-6.77964	1.2e-11	4.27e-11	Rv1853
Rv0732	1288.03	1.28775	0.189951	6.77939	1.21e-11	4.27e-11	Rv0732
Rv2542	519.984	-1.60803	0.237201	-6.77919	1.21e-11	4.27e-11	Rv2542
Rv0185	204.792	2.18454	0.322346	6.77701	1.23e-11	4.33e-11	Rv0185
Rv1825	335.21	1.68625	0.249036	6.77111	1.28e-11	4.51e-11	Rv1825
Rv3299c	1218.08	1.32324	0.195422	6.77118	1.28e-11	4.51e-11	Rv3299c
Rv2254c	49.7526	-3.16663	0.467849	-6.76847	1.3e-11	4.58e-11	Rv2254c
Rv0879c	314.645	-1.67334	0.247405	-6.76358	1.35e-11	4.74e-11	Rv0879c
Rv1905c	683.341	-1.75419	0.25949	-6.76015	1.38e-11	4.85e-11	Rv1905c
Rv2213	1217.54	-1.36874	0.202484	-6.75972	1.38e-11	4.86e-11	Rv2213
Rv3729	686.978	-1.43099	0.211914	-6.7527	1.45e-11	5.09e-11	Rv3729
Rv2085	66.9268	4.36596	0.647609	6.74165	1.57e-11	5.49e-11	Rv2085
Rv2240c	1426.3	-1.31244	0.194787	-6.7378	1.61e-11	5.63e-11	Rv2240c
Rv3581c	740.304	1.74274	0.258647	6.73792	1.61e-11	5.63e-11	Rv3581c
Rv0605	193.159	1.94345	0.288529	6.73571	1.63e-11	5.7e-11	Rv0605
Rv0014c	2007.74	-1.26303	0.187556	-6.73414	1.65e-11	5.75e-11	Rv0014c
Rv2726c	684.102	1.38929	0.206302	6.73425	1.65e-11	5.75e-11	Rv2726c
Rv0236c	3054.34	-1.28128	0.190358	-6.73091	1.69e-11	5.87e-11	Rv0236c
Rv0781	124.019	2.55475	0.379549	6.73103	1.68e-11	5.87e-11	Rv0781
Rv1800	394.17	-1.49051	0.221451	-6.73065	1.69e-11	5.88e-11	Rv1800
Rv1342c	178.39	-1.9123	0.284239	-6.72779	1.72e-11	5.99e-11	Rv1342c
Rv2108	159.397	-2.25397	0.335149	-6.72528	1.75e-11	6.09e-11	Rv2108
Rv3806c	712.788	1.46319	0.217622	6.72352	1.77e-11	6.16e-11	Rv3806c
Rv1135c	157.558	-1.93666	0.28828	-6.71798	1.84e-11	6.39e-11	Rv1135c
Rv3391	420.369	-1.50859	0.224597	-6.71689	1.86e-11	6.43e-11	Rv3391
Rv3155	90.8324	2.90963	0.433349	6.71429	1.89e-11	6.54e-11	Rv3155
Rv1234	317.729	1.76303	0.26288	6.70661	1.99e-11	6.89e-11	Rv1234
Rv1481	1034.6	1.30513	0.194764	6.70108	2.07e-11	7.15e-11	Rv1481
Rv0442c	307.453	-1.57273	0.234722	-6.70041	2.08e-11	7.17e-11	Rv0442c
Rv1544	570.512	1.42785	0.213665	6.68267	2.35e-11	8.09e-11	Rv1544
Rv2844	669.262	-1.55033	0.232097	-6.67964	2.4e-11	8.25e-11	Rv2844
Rv0896	2756.55	1.21622	0.182194	6.67542	2.47e-11	8.49e-11	Rv0896
Rv3918c	548.704	1.44759	0.217204	6.66463	2.65e-11	9.13e-11	Rv3918c
Rv2510c	791.052	-1.34485	0.201892	-6.66122	2.72e-11	9.33e-11	Rv2510c
Rv0684	8188.25	1.19011	0.178719	6.65912	2.75e-11	9.46e-11	Rv0684
Rv1700	208.837	1.89029	0.283943	6.65729	2.79e-11	9.57e-11	Rv1700
Rv3280	1474.76	1.3102	0.196918	6.65353	2.86e-11	9.8e-11	Rv3280
Rv1101c	615.222	-1.37966	0.207487	-6.64937	2.94e-11	1.01e-10	Rv1101c
Rv2474c	623.371	-1.3762	0.207008	-6.64805	2.97e-11	1.02e-10	Rv2474c
Rv1100	507.558	-1.40467	0.211338	-6.64657	3e-11	1.03e-10	Rv1100
Rv2119	369.239	-1.91406	0.288086	-6.64406	3.05e-11	1.04e-10	Rv2119
Rv1571	127.905	-2.13341	0.321539	-6.63502	3.24e-11	1.11e-10	Rv1571
Rv1340	637.257	1.40549	0.211843	6.63458	3.25e-11	1.11e-10	Rv1340
Rv3639c	45.5038	-7.36083	1.10961	-6.63372	3.27e-11	1.11e-10	Rv3639c
Rv2152c	725.396	1.45209	0.218915	6.63312	3.29e-11	1.12e-10	Rv2152c
Rv3194c	322.565	1.83988	0.277524	6.62963	3.37e-11	1.14e-10	Rv3194c
Rv1038c	90.1373	2.9032	0.438547	6.62005	3.59e-11	1.22e-10	Rv1038c
Rv1833c	356.185	-1.75043	0.264493	-6.61805	3.64e-11	1.23e-10	Rv1833c
Rv2714	631.957	-1.41583	0.213984	-6.61655	3.68e-11	1.25e-10	Rv2714
Rv0733	598.146	1.79909	0.271936	6.61585	3.69e-11	1.25e-10	Rv0733
Rv2819c	133.775	2.23626	0.338196	6.61232	3.78e-11	1.28e-10	Rv2819c
Rv2326c	1589.05	1.28286	0.194227	6.60495	3.98e-11	1.34e-10	Rv2326c
Rv3363c	76.019	3.18358	0.482004	6.60487	3.98e-11	1.34e-10	Rv3363c
Rv2613c	170.116	2.02385	0.30668	6.59921	4.13e-11	1.39e-10	Rv2613c
Rv0334	158.239	2.06658	0.313612	6.58959	4.41e-11	1.49e-10	Rv0334
Rv2646	159.141	-1.89302	0.287469	-6.58513	4.54e-11	1.53e-10	Rv2646
Rv1523	192.742	1.90266	0.28915	6.58018	4.7e-11	1.58e-10	Rv1523
Rv0852	366.48	-1.59585	0.242671	-6.57618	4.83e-11	1.62e-10	Rv0852
Rv3402c	173.987	-1.84039	0.279879	-6.57567	4.84e-11	1.63e-10	Rv3402c
Rv3580c	601.857	1.38851	0.21145	6.56662	5.15e-11	1.73e-10	Rv3580c
Rv0541c	415.328	1.52953	0.233347	6.55476	5.57e-11	1.87e-10	Rv0541c
Rv2007c	157.543	-1.92771	0.294231	-6.55168	5.69e-11	1.91e-10	Rv2007c
Rv1206	369.351	1.55656	0.237704	6.5483	5.82e-11	1.95e-10	Rv1206
Rv1617	1156.83	1.32379	0.202656	6.53221	6.48e-11	2.17e-10	Rv1617
Rv2782c	1357.12	1.37475	0.210709	6.52442	6.83e-11	2.28e-10	Rv2782c
Rv0068	168.511	-1.84281	0.282626	-6.52033	7.02e-11	2.34e-10	Rv0068
Rv0315	815.901	1.50771	0.231405	6.51548	7.25e-11	2.42e-10	Rv0315
Rv3313c	258.08	1.72069	0.264089	6.51556	7.24e-11	2.42e-10	Rv3313c
Rv1336	454.398	1.47516	0.226706	6.50693	7.67e-11	2.55e-10	Rv1336
Rv1906c	546.012	1.43052	0.219848	6.50686	7.67e-11	2.55e-10	Rv1906c
Rv0841	99.9874	-9.48995	1.45873	-6.50561	7.74e-11	2.57e-10	Rv0841
Rv1384	1057.7	1.37505	0.211486	6.50185	7.93e-11	2.64e-10	Rv1384
Rv1837c	2850.93	1.15788	0.178824	6.47499	9.48e-11	3.15e-10	Rv1837c
Rv2338c	175.682	1.95818	0.302601	6.47117	9.72e-11	3.22e-10	Rv2338c
Rv3355c	84.918	-2.41097	0.372735	-6.46832	9.91e-11	3.28e-10	Rv3355c
Rv1597	673.416	-1.3514	0.209207	-6.45963	1.05e-10	3.47e-10	Rv1597
Rv3725	1178.95	-1.26164	0.195945	-6.43876	1.2e-10	3.98e-10	Rv3725
Rv3862c	39.6801	-3.52236	0.547778	-6.43027	1.27e-10	4.21e-10	Rv3862c
Rv0204c	1312.57	-1.3867	0.215857	-6.42416	1.33e-10	4.38e-10	Rv0204c
Rv1096	997.24	-1.22885	0.191363	-6.4216	1.35e-10	4.45e-10	Rv1096
Rv3759c	500.936	1.43482	0.223561	6.41802	1.38e-10	4.55e-10	Rv3759c
Rv1644	1162.1	1.56584	0.244269	6.4103	1.45e-10	4.78e-10	Rv1644
Rv0984	1042.72	1.25942	0.196572	6.40692	1.48e-10	4.88e-10	Rv0984
Rv1348	316.335	-1.48086	0.231253	-6.40361	1.52e-10	4.99e-10	Rv1348
Rv0829	62.2274	-2.79134	0.436145	-6.40003	1.55e-10	5.1e-10	Rv0829
Rv2286c	182.297	-1.83057	0.286211	-6.39587	1.6e-10	5.24e-10	Rv2286c
Rv2503c	163.294	1.96655	0.307543	6.3944	1.61e-10	5.28e-10	Rv2503c
Rv0650	44.776	-3.15375	0.493264	-6.39364	1.62e-10	5.31e-10	Rv0650
Rv2015c	224.692	1.74094	0.272403	6.39104	1.65e-10	5.39e-10	Rv2015c
Rv1629	1227.73	-1.21013	0.189516	-6.3854	1.71e-10	5.59e-10	Rv1629
Rv2928	349.043	1.52532	0.238961	6.38314	1.73e-10	5.67e-10	Rv2928
Rv3041c	211.976	1.82038	0.285209	6.38263	1.74e-10	5.68e-10	Rv3041c
Rv1664	344.585	1.70139	0.267359	6.36367	1.97e-10	6.42e-10	Rv1664
Rv2358	236.584	-1.70623	0.26813	-6.36345	1.97e-10	6.43e-10	Rv2358
Rv1447c	982.926	1.30644	0.205529	6.35648	2.06e-10	6.72e-10	Rv1447c
Rv0527	568.012	1.37302	0.216045	6.35527	2.08e-10	6.77e-10	Rv0527
Rv2842c	398.184	1.46684	0.230873	6.35346	2.11e-10	6.84e-10	Rv2842c
Rv2532c	177.624	1.87599	0.295588	6.34663	2.2e-10	7.15e-10	Rv2532c
Rv2068c	406.213	1.46577	0.230985	6.34572	2.21e-10	7.18e-10	Rv2068c
Rv2079	409.506	-1.43015	0.225373	-6.34569	2.21e-10	7.18e-10	Rv2079
Rv2307c	168.473	-1.74691	0.275329	-6.3448	2.23e-10	7.21e-10	Rv2307c
Rv2684	377.38	1.49894	0.236364	6.34165	2.27e-10	7.36e-10	Rv2684
Rv0129c	2130.01	1.35269	0.213477	6.33649	2.35e-10	7.6e-10	Rv0129c
Rv0197	1048	-1.514	0.238951	-6.33601	2.36e-10	7.62e-10	Rv0197
Rv2220	2247.27	1.42711	0.225353	6.33276	2.41e-10	7.77e-10	Rv2220
Rv1016c	487.624	-1.45705	0.230092	-6.33249	2.41e-10	7.78e-10	Rv1016c
Rv1988	253.227	-1.60367	0.253279	-6.33164	2.43e-10	7.82e-10	Rv1988
Rv0642c	1316.61	1.25431	0.198288	6.32572	2.52e-10	8.12e-10	Rv0642c
Rv1017c	763.207	1.28243	0.20298	6.31803	2.65e-10	8.52e-10	Rv1017c
Rv1489	141.407	2.05193	0.32482	6.31712	2.66e-10	8.57e-10	Rv1489
Rv2432c	53.0083	-2.9066	0.460246	-6.31532	2.7e-10	8.66e-10	Rv2432c
Rv3249c	280.489	1.62807	0.257975	6.31095	2.77e-10	8.9e-10	Rv3249c
Rv3568c	249.55	1.68985	0.267786	6.31046	2.78e-10	8.92e-10	Rv3568c
Rv0873	1242.06	1.25358	0.198703	6.30879	2.81e-10	9.01e-10	Rv0873
Rv1469	665.623	-1.33008	0.211159	-6.29892	3e-10	9.59e-10	Rv1469
Rv1261c	388.271	-1.39913	0.222162	-6.29776	3.02e-10	9.66e-10	Rv1261c
Rv1511	387.856	1.45726	0.231401	6.29757	3.02e-10	9.66e-10	Rv1511
Rv2193	1536.94	1.23631	0.196342	6.29674	3.04e-10	9.7e-10	Rv2193
Rv3559c	117.087	-1.97378	0.313533	-6.29528	3.07e-10	9.79e-10	Rv3559c
Rv0217c	198.917	-1.73645	0.275961	-6.29237	3.13e-10	9.96e-10	Rv0217c
Rv0051	518.533	1.38134	0.220026	6.2781	3.43e-10	1.09e-09	Rv0051
Rv1524	196.184	1.79944	0.286672	6.277	3.45e-10	1.1e-09	Rv1524
Rv0648	155.794	-1.81951	0.290038	-6.27335	3.53e-10	1.12e-09	Rv0648
Rv0587	195.281	1.79183	0.285714	6.27141	3.58e-10	1.14e-09	Rv0587
Rv2821c	101.431	2.47839	0.395209	6.27109	3.59e-10	1.14e-09	Rv2821c
Rv1229c	1652.29	-1.15817	0.184696	-6.27067	3.59e-10	1.14e-09	Rv1229c
Rv1561	94.3865	-2.32762	0.371225	-6.27011	3.61e-10	1.14e-09	Rv1561
Rv1712	384.456	1.4852	0.236876	6.26995	3.61e-10	1.14e-09	Rv1712
Rv1622c	231.901	1.91931	0.306155	6.26909	3.63e-10	1.15e-09	Rv1622c
Rv1616	153.459	1.98113	0.31616	6.26621	3.7e-10	1.17e-09	Rv1616
Rv1223	2159.12	1.13856	0.181741	6.26476	3.73e-10	1.18e-09	Rv1223
Rv1425	1205.96	-1.26804	0.202482	-6.26248	3.79e-10	1.2e-09	Rv1425
Rv2496c	512.288	1.39846	0.223675	6.25217	4.05e-10	1.28e-09	Rv2496c
Rv0618	127.735	-1.95002	0.311908	-6.25191	4.05e-10	1.28e-09	Rv0618
Rv3133c	150.939	2.06624	0.330827	6.24569	4.22e-10	1.33e-09	Rv3133c
Rv1164	208.528	1.79457	0.287924	6.23279	4.58e-10	1.44e-09	Rv1164
Rv0148	459.749	1.38716	0.222575	6.2323	4.6e-10	1.44e-09	Rv0148
Rv3135	176.334	-1.69763	0.272499	-6.22988	4.67e-10	1.47e-09	Rv3135
Rv2461c	810.25	1.31875	0.211697	6.22942	4.68e-10	1.47e-09	Rv2461c
Rv2096c	452.437	1.40536	0.22571	6.22642	4.77e-10	1.5e-09	Rv2096c
Rv2734	207.864	-1.62896	0.261788	-6.22246	4.89e-10	1.53e-09	Rv2734
Rv0152c	165.018	-1.74859	0.281941	-6.20197	5.58e-10	1.74e-09	Rv0152c
Rv0202c	2581.49	1.11782	0.18028	6.20044	5.63e-10	1.76e-09	Rv0202c
Rv0075	490.787	1.41156	0.227702	6.19915	5.68e-10	1.77e-09	Rv0075
Rv3805c	1412.26	1.17189	0.189064	6.19835	5.71e-10	1.78e-09	Rv3805c
Rv2244	1740.61	1.366	0.220566	6.19315	5.9e-10	1.84e-09	Rv2244
Rv1432	141.713	-1.89237	0.305618	-6.19195	5.94e-10	1.85e-09	Rv1432
Rv2756c	237.394	1.69312	0.273581	6.18874	6.06e-10	1.89e-09	Rv2756c
Rv2860c	389.632	1.43046	0.231146	6.18856	6.07e-10	1.89e-09	Rv2860c
Rv0187	350.226	-1.45189	0.234635	-6.18787	6.1e-10	1.9e-09	Rv0187
Rv0639	1824.82	1.1606	0.187669	6.18428	6.24e-10	1.94e-09	Rv0639
Rv2792c	377.4	1.49767	0.242273	6.18173	6.34e-10	1.97e-09	Rv2792c
Rv1663	190.934	1.76391	0.285943	6.16872	6.88e-10	2.13e-09	Rv1663
Rv3414c	598.455	1.37151	0.222339	6.16854	6.89e-10	2.14e-09	Rv3414c
Rv0673	255.818	1.62021	0.263092	6.15832	7.35e-10	2.28e-09	Rv0673
Rv1821	3796.16	1.09259	0.177439	6.15754	7.39e-10	2.29e-09	Rv1821
Rv3030	345.094	1.48105	0.241379	6.13579	8.47e-10	2.62e-09	Rv3030
Rv0301	207.314	1.7189	0.280332	6.13166	8.7e-10	2.69e-09	Rv0301
Rv1795	1383.04	1.19375	0.195322	6.11171	9.86e-10	3.04e-09	Rv1795
Rv2959c	129.718	2.12128	0.347094	6.11154	9.87e-10	3.04e-09	Rv2959c
Rv2497c	548.247	1.30788	0.21427	6.10388	1.04e-09	3.19e-09	Rv2497c
Rv1311	442.333	1.4306	0.234402	6.1032	1.04e-09	3.2e-09	Rv1311
Rv1411c	1372.98	1.17918	0.193247	6.10195	1.05e-09	3.22e-09	Rv1411c
Rv3869	1516.14	1.37364	0.225227	6.09892	1.07e-09	3.28e-09	Rv3869
Rv3532	89.4429	-2.1082	0.34647	-6.08481	1.17e-09	3.58e-09	Rv3532
Rv3269	420.175	-1.45244	0.23871	-6.08452	1.17e-09	3.58e-09	Rv3269
Rv3717	572.196	-1.40236	0.230873	-6.07416	1.25e-09	3.82e-09	Rv3717
Rv2246	2930.69	1.18463	0.195124	6.07115	1.27e-09	3.89e-09	Rv2246
Rv2372c	457.933	-1.33967	0.220779	-6.06791	1.3e-09	3.97e-09	Rv2372c
Rv1527c	1611.45	-1.12738	0.1859	-6.06444	1.32e-09	4.05e-09	Rv1527c
Rv1463	381.394	1.45082	0.239403	6.06016	1.36e-09	4.16e-09	Rv1463
Rv1208	356.707	1.55996	0.257486	6.05841	1.37e-09	4.2e-09	Rv1208
Rv3840	64.9624	-2.46435	0.406918	-6.05614	1.39e-09	4.25e-09	Rv3840
Rv1567c	100.187	-2.06606	0.341741	-6.04569	1.49e-09	4.54e-09	Rv1567c
Rv0433	694.291	1.24441	0.205929	6.04289	1.51e-09	4.61e-09	Rv0433
Rv1729c	241.202	-1.493	0.247274	-6.03784	1.56e-09	4.75e-09	Rv1729c
Rv3822	2261.26	1.39854	0.231657	6.0371	1.57e-09	4.77e-09	Rv3822
Rv0446c	217.989	1.65181	0.273701	6.03508	1.59e-09	4.83e-09	Rv0446c
Rv0987	363.782	1.52898	0.253754	6.02543	1.69e-09	5.12e-09	Rv0987
Rv1896c	466.243	-1.2949	0.214906	-6.02542	1.69e-09	5.12e-09	Rv1896c
Rv2394	1829.73	1.36275	0.226414	6.01883	1.76e-09	5.33e-09	Rv2394
Rv1836c	1830.68	1.12366	0.18675	6.0169	1.78e-09	5.38e-09	Rv1836c
Rv1236	153.799	1.91257	0.318191	6.01076	1.85e-09	5.59e-09	Rv1236
Rv0145	2969.42	1.38315	0.230446	6.00207	1.95e-09	5.89e-09	Rv0145
Rv1937	281.25	-1.43122	0.238529	-6.0002	1.97e-09	5.95e-09	Rv1937
Rv1709	429.654	1.41821	0.23648	5.99717	2.01e-09	6.06e-09	Rv1709
Rv1695	447.619	1.40451	0.234388	5.99223	2.07e-09	6.24e-09	Rv1695
Rv2396	1729.46	-1.2003	0.200358	-5.99079	2.09e-09	6.29e-09	Rv2396
Rv1847	386.65	-1.42651	0.238162	-5.98965	2.1e-09	6.33e-09	Rv1847
Rv3002c	176.851	1.77832	0.297121	5.98517	2.16e-09	6.51e-09	Rv3002c
Rv2744c	1211.11	1.14621	0.191516	5.98496	2.16e-09	6.51e-09	Rv2744c
Rv2899c	189.371	1.71166	0.286072	5.98334	2.19e-09	6.57e-09	Rv2899c
Rv1848	74.8924	2.73532	0.457416	5.97994	2.23e-09	6.7e-09	Rv1848
Rv2340c	327.214	-1.48418	0.248253	-5.97848	2.25e-09	6.76e-09	Rv2340c
Rv1822	481.898	-1.26936	0.212364	-5.97729	2.27e-09	6.8e-09	Rv1822
Rv3750c	450.453	1.45826	0.243971	5.97721	2.27e-09	6.8e-09	Rv3750c
Rv1121	621.534	1.33128	0.223017	5.96942	2.38e-09	7.13e-09	Rv1121
Rv3390	651.305	-1.32765	0.222626	-5.96357	2.47e-09	7.38e-09	Rv3390
Rv1765c	201.475	1.68718	0.283078	5.96013	2.52e-09	7.53e-09	Rv1765c
Rv2715	913.934	1.17603	0.197326	5.95982	2.53e-09	7.54e-09	Rv2715
Rv2134c	666.835	1.2523	0.210193	5.95787	2.56e-09	7.62e-09	Rv2134c
Rv0358	81.2304	-2.23042	0.374474	-5.95615	2.58e-09	7.7e-09	Rv0358
Rv0114	89.6428	2.51311	0.422507	5.94808	2.71e-09	8.08e-09	Rv0114
Rv2456c	418.372	1.39302	0.234286	5.94582	2.75e-09	8.19e-09	Rv2456c
Rv3690	177.958	1.73051	0.291498	5.93659	2.91e-09	8.65e-09	Rv3690
Rv0638	1385.07	-1.169	0.196929	-5.93613	2.92e-09	8.67e-09	Rv0638
Rv0166	3611.09	1.42925	0.241021	5.92999	3.03e-09	9e-09	Rv0166
Rv1192	1032.3	1.16671	0.196786	5.9288	3.05e-09	9.05e-09	Rv1192
Rv1604	301.478	1.50589	0.254175	5.9246	3.13e-09	9.28e-09	Rv1604
Rv2184c	559.558	1.39977	0.236411	5.92091	3.2e-09	9.48e-09	Rv2184c
Rv2674	683.387	-1.20625	0.203734	-5.92068	3.21e-09	9.49e-09	Rv2674
Rv1369c	88.0993	-2.21933	0.375335	-5.91291	3.36e-09	9.94e-09	Rv1369c
Rv1880c	904.283	1.20009	0.203052	5.91029	3.42e-09	1.01e-08	Rv1880c
Rv2967c	1295.96	1.13456	0.192087	5.90651	3.49e-09	1.03e-08	Rv2967c
Rv3609c	255.851	1.67626	0.28382	5.90606	3.5e-09	1.03e-08	Rv3609c
Rv0556	226.431	1.58136	0.268163	5.897	3.7e-09	1.09e-08	Rv0556
Rv1073	1220.18	-1.21134	0.205438	-5.89639	3.72e-09	1.09e-08	Rv1073
Rv1787	211.924	-1.52685	0.259012	-5.89491	3.75e-09	1.1e-08	Rv1787
Rv1608c	386.727	-1.32834	0.22543	-5.89248	3.8e-09	1.12e-08	Rv1608c
Rv3244c	1372.75	1.11747	0.189663	5.89187	3.82e-09	1.12e-08	Rv3244c
Rv0554	191.173	1.73731	0.294907	5.89104	3.84e-09	1.13e-08	Rv0554
Rv1283c	289.267	1.46315	0.248415	5.88992	3.86e-09	1.13e-08	Rv1283c
Rv2012	45.1791	-3.015	0.512299	-5.88524	3.97e-09	1.17e-08	Rv2012
Rv0407	447.185	1.5796	0.268483	5.88342	4.02e-09	1.18e-08	Rv0407
Rv2709	225.516	1.57452	0.267677	5.88217	4.05e-09	1.19e-08	Rv2709
Rv3741c	52.7769	-2.60247	0.443433	-5.86891	4.39e-09	1.28e-08	Rv3741c
Rv2132	162.421	-1.90237	0.324207	-5.86776	4.42e-09	1.29e-08	Rv2132
Rv0584	275.381	-1.39895	0.238792	-5.85845	4.67e-09	1.36e-08	Rv0584
Rv3567c	94.9511	2.25903	0.385959	5.85303	4.83e-09	1.41e-08	Rv3567c
Rv0006	4808.54	1.02651	0.175401	5.85236	4.85e-09	1.41e-08	Rv0006
Rv2869c	778.851	1.17832	0.201341	5.85237	4.85e-09	1.41e-08	Rv2869c
Rv2587c	2138.18	1.06422	0.181872	5.85146	4.87e-09	1.42e-08	Rv2587c
Rv1600	214.049	1.62659	0.27812	5.8485	4.96e-09	1.44e-08	Rv1600
Rv2470	128.436	1.93951	0.331657	5.84794	4.98e-09	1.45e-08	Rv2470
Rv2681	1408.85	-1.14025	0.195137	-5.84333	5.12e-09	1.49e-08	Rv2681
Rv3779	506.796	-1.2309	0.210662	-5.84302	5.13e-09	1.49e-08	Rv3779
Rv3427c	158.925	-1.65995	0.284221	-5.84035	5.21e-09	1.51e-08	Rv3427c
Rv0934	1030.26	1.33252	0.228167	5.84012	5.22e-09	1.51e-08	Rv0934
Rv2194	1468.65	1.1361	0.194554	5.83951	5.24e-09	1.52e-08	Rv2194
Rv0945	683.532	-1.17997	0.202073	-5.83932	5.24e-09	1.52e-08	Rv0945
Rv3682	2556.5	1.08728	0.18622	5.83867	5.26e-09	1.52e-08	Rv3682
Rv3170	510.507	-1.22911	0.210529	-5.83821	5.28e-09	1.52e-08	Rv3170
Rv1061	146.715	1.88097	0.322317	5.8358	5.35e-09	1.55e-08	Rv1061
Rv0995	205.766	1.63383	0.280084	5.83336	5.43e-09	1.57e-08	Rv0995
Rv1326c	514.527	1.26315	0.216728	5.82827	5.6e-09	1.61e-08	Rv1326c
Rv1445c	337.883	1.38907	0.238451	5.8254	5.7e-09	1.64e-08	Rv1445c
Rv2668	156.02	-1.7225	0.295688	-5.82539	5.7e-09	1.64e-08	Rv2668
Rv3233c	140.219	1.90404	0.326861	5.82523	5.7e-09	1.64e-08	Rv3233c
Rv1677	400.076	1.35254	0.232266	5.82323	5.77e-09	1.66e-08	Rv1677
Rv0643c	536.151	1.31696	0.226322	5.81895	5.92e-09	1.7e-08	Rv0643c
Rv1273c	397.617	-1.30714	0.224703	-5.8172	5.98e-09	1.72e-08	Rv1273c
Rv3130c	1188.76	1.62036	0.278588	5.81633	6.02e-09	1.73e-08	Rv3130c
Rv1778c	72.2637	-2.21193	0.380325	-5.81589	6.03e-09	1.73e-08	Rv1778c
Rv0865	169.664	1.80347	0.310301	5.81199	6.17e-09	1.77e-08	Rv0865
Rv3772	360.097	-1.30349	0.224332	-5.81054	6.23e-09	1.78e-08	Rv3772
Rv0011c	294.254	-1.84031	0.316742	-5.81012	6.24e-09	1.79e-08	Rv0011c
Rv2786c	328.979	1.39377	0.239942	5.8088	6.29e-09	1.8e-08	Rv2786c
Rv3519	1624.33	-1.08042	0.186211	-5.80215	6.55e-09	1.87e-08	Rv3519
Rv1759c	122.717	-1.88973	0.325737	-5.80139	6.58e-09	1.88e-08	Rv1759c
Rv3629c	507.451	-1.65332	0.285046	-5.80019	6.62e-09	1.89e-08	Rv3629c
Rv0351	1302.16	1.53569	0.264884	5.79761	6.73e-09	1.92e-08	Rv0351
Rv1297	14086.9	1.17278	0.202421	5.79379	6.88e-09	1.96e-08	Rv1297
Rv1676	580.183	1.32643	0.228959	5.79331	6.9e-09	1.96e-08	Rv1676
Rv0575c	78.6115	-2.13265	0.368291	-5.79066	7.01e-09	1.99e-08	Rv0575c
Rv1152	191.874	-1.63079	0.281614	-5.79087	7e-09	1.99e-08	Rv1152
Rv2635	49.7568	-8.48303	1.46493	-5.79074	7.01e-09	1.99e-08	Rv2635
Rv3914	206.634	1.79095	0.309513	5.78636	7.19e-09	2.04e-08	Rv3914
Rv2943	122.223	1.97081	0.340807	5.78276	7.35e-09	2.08e-08	Rv2943
Rv2395	982.359	1.14482	0.198097	5.77912	7.51e-09	2.13e-08	Rv2395
Rv3723	999.382	-1.19861	0.207531	-5.77558	7.67e-09	2.17e-08	Rv3723
Rv0553	109.771	-1.85011	0.32038	-5.77474	7.71e-09	2.18e-08	Rv0553
Rv0160c	43.7078	-2.77767	0.481118	-5.77336	7.77e-09	2.2e-08	Rv0160c
Rv3664c	78.939	2.48073	0.430008	5.76904	7.97e-09	2.25e-08	Rv3664c
Rv2835c	54.8088	3.22216	0.558703	5.76721	8.06e-09	2.27e-08	Rv2835c
Rv2914c	285.222	1.44374	0.250359	5.76668	8.08e-09	2.28e-08	Rv2914c
Rv1286	250.307	-1.42949	0.248221	-5.75894	8.46e-09	2.38e-08	Rv1286
Rv1503c	56.3119	-2.52294	0.43858	-5.75252	8.79e-09	2.47e-08	Rv1503c
Rv1777	89.0936	-2.02685	0.352617	-5.74802	9.03e-09	2.54e-08	Rv1777
Rv2950c	2936.34	1.27853	0.222509	5.74595	9.14e-09	2.57e-08	Rv2950c
Rv2548A	236.496	-1.43395	0.249573	-5.74561	9.16e-09	2.57e-08	Rv2548A
Rv1639c	3246.87	1.26012	0.219359	5.74457	9.22e-09	2.59e-08	Rv1639c
Rv2597	182.296	1.72552	0.300714	5.73808	9.58e-09	2.69e-08	Rv2597
Rv1638	2523.17	-1.22143	0.21295	-5.73575	9.71e-09	2.72e-08	Rv1638
Rv3487c	3766.38	1.29696	0.226141	5.73519	9.74e-09	2.73e-08	Rv3487c
Rv2366c	569.806	1.35077	0.23564	5.73235	9.9e-09	2.77e-08	Rv2366c
Rv2004c	195.518	1.60894	0.280777	5.7303	1e-08	2.8e-08	Rv2004c
Rv1131	66.6968	-2.71729	0.474293	-5.72914	1.01e-08	2.82e-08	Rv1131
Rv2763c	222.499	1.58869	0.277437	5.72632	1.03e-08	2.87e-08	Rv2763c
Rv2777c	335.817	1.39048	0.242843	5.72583	1.03e-08	2.87e-08	Rv2777c
Rv3756c	258.57	1.48971	0.260346	5.72205	1.05e-08	2.93e-08	Rv3756c
Rv2092c	1489.92	1.27997	0.223878	5.71726	1.08e-08	3.02e-08	Rv2092c
Rv3679	1961.88	1.12724	0.197228	5.71541	1.09e-08	3.05e-08	Rv3679
Rv0058	1801.52	1.28859	0.22547	5.71515	1.1e-08	3.05e-08	Rv0058
Rv1734c	797.206	-11.3928	1.99667	-5.7059	1.16e-08	3.22e-08	Rv1734c
Rv3336c	657.209	1.17838	0.206858	5.69657	1.22e-08	3.4e-08	Rv3336c
Rv3680	1953.03	1.08398	0.190516	5.6897	1.27e-08	3.53e-08	Rv3680
Rv2676c	218.322	1.5833	0.27836	5.68795	1.29e-08	3.57e-08	Rv2676c
Rv0458	594.514	1.28339	0.225739	5.68528	1.31e-08	3.62e-08	Rv0458
Rv3351c	46.6866	-2.71652	0.478078	-5.68218	1.33e-08	3.68e-08	Rv3351c
Rv1477	1808.07	1.1119	0.195841	5.67754	1.37e-08	3.78e-08	Rv1477
Rv1929c	91.9309	2.24851	0.396408	5.67222	1.41e-08	3.9e-08	Rv1929c
Rv0842	900	-4.56766	0.806389	-5.66434	1.48e-08	4.08e-08	Rv0842
Rv1488	935.301	1.22919	0.217125	5.66123	1.5e-08	4.15e-08	Rv1488
Rv2308	96.7711	-1.95687	0.345785	-5.6592	1.52e-08	4.2e-08	Rv2308
Rv2952	621.502	1.23346	0.218074	5.65615	1.55e-08	4.27e-08	Rv2952
Rv2097c	1169.67	1.09001	0.192742	5.65527	1.56e-08	4.29e-08	Rv2097c
Rv2920c	151.149	1.77449	0.313938	5.65237	1.58e-08	4.36e-08	Rv2920c
Rv1788	43.8951	-2.77759	0.492037	-5.64509	1.65e-08	4.54e-08	Rv1788
Rv3666c	314.056	-1.34719	0.238724	-5.64328	1.67e-08	4.59e-08	Rv3666c
Rv0640	841.971	1.17149	0.207688	5.64064	1.69e-08	4.65e-08	Rv0640
Rv3626c	308.03	1.37984	0.244678	5.63941	1.71e-08	4.68e-08	Rv3626c
Rv1025	173.298	1.75675	0.311631	5.63728	1.73e-08	4.74e-08	Rv1025
Rv0298	219.893	1.55256	0.275795	5.62939	1.81e-08	4.96e-08	Rv0298
Rv2350c	522.146	1.21022	0.215319	5.62057	1.9e-08	5.21e-08	Rv2350c
Rv1277	302.571	1.3786	0.2455	5.61549	1.96e-08	5.37e-08	Rv1277
Rv0097	239.611	1.50143	0.267535	5.61207	2e-08	5.47e-08	Rv0097
Rv2415c	66.2147	-2.24309	0.399844	-5.60992	2.02e-08	5.53e-08	Rv2415c
Rv1116A	129.612	-1.68694	0.301064	-5.60325	2.1e-08	5.75e-08	Rv1116A
Rv0017c	687.921	1.23014	0.219614	5.60138	2.13e-08	5.8e-08	Rv0017c
Rv1793	1023.4	1.10625	0.197777	5.59343	2.23e-08	6.07e-08	Rv1793
Rv3264c	1051.17	1.09825	0.196605	5.58609	2.32e-08	6.33e-08	Rv3264c
Rv3118	79.8143	2.38996	0.428022	5.58374	2.35e-08	6.41e-08	Rv3118
Rv0199	345.836	-1.30713	0.234113	-5.58335	2.36e-08	6.42e-08	Rv0199
Rv3537	203.987	-1.45827	0.261232	-5.58229	2.37e-08	6.46e-08	Rv3537
Rv1097c	931.199	-1.09238	0.195882	-5.57673	2.45e-08	6.66e-08	Rv1097c
Rv3520c	1461.18	-1.14411	0.205214	-5.57519	2.47e-08	6.72e-08	Rv3520c
Rv2315c	487.377	1.21962	0.219096	5.5666	2.6e-08	7.05e-08	Rv2315c
Rv1602	98.0008	2.09096	0.375714	5.56529	2.62e-08	7.1e-08	Rv1602
Rv0074	637.65	1.20963	0.217491	5.56175	2.67e-08	7.24e-08	Rv0074
Rv0590	167.466	1.73692	0.312323	5.56131	2.68e-08	7.25e-08	Rv0590
Rv0668	9736.08	0.98152	0.176515	5.56056	2.69e-08	7.28e-08	Rv0668
Rv3109	70.5108	2.55864	0.46015	5.56045	2.69e-08	7.28e-08	Rv3109
Rv3282	316.741	1.36329	0.245296	5.55776	2.73e-08	7.38e-08	Rv3282
Rv2828A	51.7194	-2.51401	0.452356	-5.55759	2.74e-08	7.39e-08	Rv2828A
Rv2438c	734.94	1.13558	0.20479	5.54507	2.94e-08	7.93e-08	Rv2438c
Rv3267	1414.87	1.04452	0.188552	5.53968	3.03e-08	8.17e-08	Rv3267
Rv3116	329.356	1.33726	0.241592	5.53521	3.11e-08	8.38e-08	Rv3116
Rv1069c	508.225	1.29273	0.233632	5.53321	3.14e-08	8.47e-08	Rv1069c
Rv2403c	377.815	-1.264	0.228554	-5.53042	3.19e-08	8.6e-08	Rv2403c
Rv0179c	1382.64	-1.04716	0.189381	-5.52941	3.21e-08	8.64e-08	Rv0179c
Rv0449c	128.512	-1.66497	0.301233	-5.52718	3.25e-08	8.74e-08	Rv0449c
Rv2352c	182.532	1.80383	0.326657	5.5221	3.35e-08	8.99e-08	Rv2352c
Rv0499	225.363	1.4707	0.26658	5.51693	3.45e-08	9.26e-08	Rv0499
Rv0399c	134.897	1.77088	0.321786	5.5033	3.73e-08	9.99e-08	Rv0399c
Rv2946c	2537.5	1.02401	0.18611	5.50217	3.75e-08	1.01e-07	Rv2946c
Rv1948c	69.1149	-2.32679	0.423007	-5.50059	3.79e-08	1.01e-07	Rv1948c
Rv2908c	87.4051	2.16724	0.394026	5.50025	3.79e-08	1.01e-07	Rv2908c
Rv2414c	268.699	1.50385	0.273578	5.49696	3.86e-08	1.03e-07	Rv2414c
Rv1736c	170.633	-1.63689	0.298112	-5.49083	4e-08	1.07e-07	Rv1736c
Rv2298	874.858	-1.39575	0.254618	-5.48173	4.21e-08	1.12e-07	Rv2298
Rv3882c	732.605	1.11848	0.204051	5.48136	4.22e-08	1.13e-07	Rv3882c
Rv1904	607.773	-1.29572	0.236467	-5.4795	4.27e-08	1.14e-07	Rv1904
Rv3818	411.856	1.29523	0.23639	5.47921	4.27e-08	1.14e-07	Rv3818
Rv3732	596.088	-1.14796	0.209527	-5.47883	4.28e-08	1.14e-07	Rv3732
Rv2699c	142.814	-1.92681	0.351693	-5.47865	4.29e-08	1.14e-07	Rv2699c
Rv3900c	383.526	1.45446	0.265804	5.47193	4.45e-08	1.18e-07	Rv3900c
Rv3127	844.119	1.37637	0.251553	5.47151	4.46e-08	1.18e-07	Rv3127
Rv3612c	481.613	1.76798	0.323126	5.47148	4.46e-08	1.18e-07	Rv3612c
Rv2332	290.681	-1.29132	0.236032	-5.47095	4.48e-08	1.19e-07	Rv2332
Rv2746c	176.112	1.59298	0.291915	5.45699	4.84e-08	1.28e-07	Rv2746c
Rv0408	615.244	1.21954	0.223537	5.45565	4.88e-08	1.29e-07	Rv0408
Rv3435c	415.388	1.23552	0.226727	5.44936	5.06e-08	1.34e-07	Rv3435c
Rv1427c	700.216	1.11559	0.20477	5.44803	5.09e-08	1.35e-07	Rv1427c
Rv0755c	513.065	1.2542	0.230258	5.44692	5.12e-08	1.35e-07	Rv0755c
Rv3570c	391.499	1.3279	0.244127	5.4394	5.35e-08	1.41e-07	Rv3570c
Rv1771	560.016	1.19162	0.219159	5.43725	5.41e-08	1.43e-07	Rv1771
Rv3600c	270.41	1.37338	0.252612	5.4367	5.43e-08	1.43e-07	Rv3600c
Rv0917	215.714	1.48506	0.27335	5.43282	5.55e-08	1.46e-07	Rv0917
Rv2084	577.815	1.19899	0.220808	5.43002	5.63e-08	1.48e-07	Rv2084
Rv2986c	8366.67	-1.08395	0.199923	-5.42186	5.9e-08	1.55e-07	Rv2986c
Rv3468c	94.852	-1.84075	0.339673	-5.41919	5.99e-08	1.58e-07	Rv3468c
Rv3491	1063.14	-1.04297	0.192537	-5.41701	6.06e-08	1.59e-07	Rv3491
Rv2770c	331.403	-1.2464	0.230107	-5.41663	6.07e-08	1.6e-07	Rv2770c
Rv2898c	127.128	-1.6755	0.309486	-5.41382	6.17e-08	1.62e-07	Rv2898c
Rv0777	656.432	1.12211	0.207278	5.41356	6.18e-08	1.62e-07	Rv0777
Rv3305c	552.644	-1.17192	0.216614	-5.41016	6.3e-08	1.65e-07	Rv3305c
Rv3495c	736.1	1.10159	0.203877	5.40322	6.55e-08	1.71e-07	Rv3495c
Rv1738	508.607	-1.46045	0.270319	-5.40267	6.57e-08	1.72e-07	Rv1738
Rv2224c	913.79	1.06507	0.197248	5.39964	6.68e-08	1.75e-07	Rv2224c
Rv0512	917.798	1.26689	0.234665	5.39873	6.71e-08	1.75e-07	Rv0512
Rv1436	1562.41	1.04649	0.194123	5.39087	7.01e-08	1.83e-07	Rv1436
Rv0520	45.2182	-2.89631	0.537766	-5.38582	7.21e-08	1.88e-07	Rv0520
Rv2427c	965.95	-1.03737	0.192615	-5.38574	7.21e-08	1.88e-07	Rv2427c
Rv0760c	204.298	1.49525	0.277959	5.37938	7.47e-08	1.95e-07	Rv0760c
Rv1689	376.164	1.24684	0.231779	5.37944	7.47e-08	1.95e-07	Rv1689
Rv2039c	42.6963	3.67336	0.682983	5.37841	7.51e-08	1.96e-07	Rv2039c
Rv1282c	182.184	1.6495	0.307026	5.37253	7.76e-08	2.02e-07	Rv1282c
Rv2736c	210.523	1.45746	0.271412	5.36991	7.88e-08	2.05e-07	Rv2736c
Rv2610c	385.387	1.43081	0.266873	5.36137	8.26e-08	2.15e-07	Rv2610c
Rv3733c	669.466	-1.07544	0.201092	-5.34799	8.89e-08	2.31e-07	Rv3733c
Rv3057c	392.488	1.24098	0.232455	5.33857	9.37e-08	2.43e-07	Rv3057c
Rv1710	301.924	1.30739	0.244986	5.33661	9.47e-08	2.46e-07	Rv1710
Rv0002	555.364	1.2377	0.231963	5.33576	9.51e-08	2.47e-07	Rv0002
Rv3758c	315.828	1.36567	0.256396	5.32642	1e-07	2.59e-07	Rv3758c
Rv3431c	323.021	1.2845	0.241408	5.32088	1.03e-07	2.67e-07	Rv3431c
Rv3678c	669.05	1.17756	0.22135	5.3199	1.04e-07	2.68e-07	Rv3678c
Rv3819	106.169	-1.91426	0.360013	-5.31719	1.05e-07	2.72e-07	Rv3819
Rv0799c	390.575	1.22256	0.23005	5.31434	1.07e-07	2.76e-07	Rv0799c
Rv1675c	44.2048	-2.54612	0.479373	-5.31136	1.09e-07	2.81e-07	Rv1675c
Rv3425	68.8603	-2.06173	0.388799	-5.30282	1.14e-07	2.94e-07	Rv3425
Rv0758	1088.52	-1.02375	0.193167	-5.29979	1.16e-07	2.99e-07	Rv0758
Rv0231	433.263	1.35385	0.255738	5.29389	1.2e-07	3.08e-07	Rv0231
Rv2135c	456.774	1.21994	0.230625	5.28971	1.23e-07	3.15e-07	Rv2135c
Rv3870	2741.64	1.1067	0.209338	5.28664	1.25e-07	3.2e-07	Rv3870
Rv2775	270.169	-1.29861	0.245726	-5.28477	1.26e-07	3.23e-07	Rv2775
Rv1789	814.219	1.06822	0.202142	5.28452	1.26e-07	3.24e-07	Rv1789
Rv0299	150.943	1.63144	0.308782	5.28345	1.27e-07	3.25e-07	Rv0299
Rv1264	1865.4	-1.0613	0.201033	-5.27924	1.3e-07	3.33e-07	Rv1264
Rv3224A	40.296	7.95119	1.50619	5.27901	1.3e-07	3.33e-07	Rv3224A
Rv2802c	232.02	-1.3345	0.252842	-5.27799	1.31e-07	3.35e-07	Rv2802c
Rv1468c	169.869	-1.62884	0.308618	-5.27785	1.31e-07	3.35e-07	Rv1468c
Rv2845c	1057.88	-1.21992	0.231401	-5.27189	1.35e-07	3.45e-07	Rv2845c
Rv1094	6353.17	1.18179	0.224734	5.2586	1.45e-07	3.71e-07	Rv1094
Rv2144c	576.345	-1.09846	0.208905	-5.25817	1.45e-07	3.72e-07	Rv2144c
Rv1603	262.59	1.3835	0.263193	5.2566	1.47e-07	3.75e-07	Rv1603
Rv2336	430.999	-1.32753	0.252896	-5.24932	1.53e-07	3.89e-07	Rv2336
Rv1457c	165.023	1.61752	0.308374	5.24533	1.56e-07	3.98e-07	Rv1457c
Rv0591	57.2119	-2.22833	0.424843	-5.24507	1.56e-07	3.98e-07	Rv0591
Rv2069	603.741	-1.20081	0.229142	-5.24044	1.6e-07	4.08e-07	Rv2069
Rv0008c	131.511	-1.57477	0.300962	-5.23246	1.67e-07	4.26e-07	Rv0008c
Rv3794	2174.73	1.22645	0.234689	5.22585	1.73e-07	4.41e-07	Rv3794
Rv3084	77.3335	-2.16074	0.41379	-5.22182	1.77e-07	4.5e-07	Rv3084
Rv1903	153.862	-1.52587	0.292455	-5.21745	1.81e-07	4.61e-07	Rv1903
Rv2907c	81.8403	2.10084	0.403601	5.20525	1.94e-07	4.92e-07	Rv2907c
Rv0477	260.932	1.47514	0.283646	5.20063	1.99e-07	5.04e-07	Rv0477
Rv2241	2335	0.941779	0.181241	5.19627	2.03e-07	5.15e-07	Rv2241
Rv3786c	390.788	-1.26064	0.242669	-5.1949	2.05e-07	5.19e-07	Rv3786c
Rv2984	955.131	1.08162	0.208216	5.19469	2.05e-07	5.19e-07	Rv2984
Rv2969c	870.257	1.04517	0.201236	5.19374	2.06e-07	5.21e-07	Rv2969c
Rv0207c	1126.09	-0.997279	0.192105	-5.19132	2.09e-07	5.27e-07	Rv0207c
Rv2367c	276.134	1.48606	0.286256	5.19136	2.09e-07	5.27e-07	Rv2367c
Rv0248c	2276.83	0.982623	0.189347	5.18955	2.11e-07	5.32e-07	Rv0248c
Rv3885c	472.83	1.13701	0.21912	5.189	2.11e-07	5.33e-07	Rv3885c
Rv2045c	490.538	1.12609	0.217066	5.1878	2.13e-07	5.36e-07	Rv2045c
Rv1010	601.343	1.13075	0.218075	5.18512	2.16e-07	5.44e-07	Rv1010
Rv0557	469.187	1.17384	0.226467	5.18327	2.18e-07	5.49e-07	Rv0557
Rv2420c	86.5201	2.21076	0.426628	5.18193	2.2e-07	5.52e-07	Rv2420c
Rv2440c	405.242	1.17687	0.227122	5.18166	2.2e-07	5.53e-07	Rv2440c
Rv2694c	196.269	1.50367	0.290412	5.17772	2.25e-07	5.64e-07	Rv2694c
Rv2960c	82.5887	-1.99348	0.38515	-5.17587	2.27e-07	5.69e-07	Rv2960c
Rv2016	138.29	-1.53447	0.296847	-5.16922	2.35e-07	5.9e-07	Rv2016
Rv0792c	134.285	-1.56482	0.302818	-5.16751	2.37e-07	5.95e-07	Rv0792c
Rv0955	785.301	1.03908	0.201157	5.16551	2.4e-07	6.01e-07	Rv0955
Rv2337c	542.822	-1.21189	0.234615	-5.16543	2.4e-07	6.01e-07	Rv2337c
Rv2148c	216.355	1.4086	0.272866	5.16222	2.44e-07	6.11e-07	Rv2148c
Rv2539c	263.082	-1.2528	0.242958	-5.15643	2.52e-07	6.29e-07	Rv2539c
Rv3408	1618.25	1.03301	0.200373	5.1554	2.53e-07	6.32e-07	Rv3408
Rv3465	287.548	1.33463	0.258938	5.15425	2.55e-07	6.36e-07	Rv3465
Rv3078	112.66	-1.63735	0.317684	-5.154	2.55e-07	6.36e-07	Rv3078
Rv2990c	1111.26	-3.38672	0.657167	-5.15351	2.56e-07	6.38e-07	Rv2990c
Rv1850	550.555	1.09276	0.212204	5.14956	2.61e-07	6.51e-07	Rv1850
Rv2124c	2575.17	1.10981	0.215691	5.14536	2.67e-07	6.65e-07	Rv2124c
Rv3672c	455.442	1.17888	0.229172	5.14411	2.69e-07	6.69e-07	Rv3672c
Rv3123	114.738	-1.65711	0.322292	-5.14164	2.72e-07	6.77e-07	Rv3123
Rv2937	499.484	-1.11228	0.216405	-5.13983	2.75e-07	6.83e-07	Rv2937
Rv1497	1596.87	0.95324	0.185467	5.13967	2.75e-07	6.84e-07	Rv1497
Rv0092	886.843	-1.0127	0.19708	-5.13852	2.77e-07	6.87e-07	Rv0092
Rv2256c	1363.75	1.03491	0.201414	5.13824	2.77e-07	6.88e-07	Rv2256c
Rv1440	303.548	-1.20363	0.234261	-5.13799	2.78e-07	6.88e-07	Rv1440
Rv0707	2367.42	0.927332	0.180515	5.13715	2.79e-07	6.91e-07	Rv0707
Rv0233	706.541	1.24451	0.242291	5.13644	2.8e-07	6.93e-07	Rv0233
Rv0473	321.587	1.23866	0.241192	5.13557	2.81e-07	6.96e-07	Rv0473
Rv1237	186.443	1.4608	0.28459	5.13302	2.85e-07	7.05e-07	Rv1237
Rv3542c	150.577	1.56169	0.304318	5.13177	2.87e-07	7.09e-07	Rv3542c
Rv3339c	475.488	1.23332	0.240352	5.13131	2.88e-07	7.11e-07	Rv3339c
Rv1592c	360.773	-1.22546	0.238865	-5.13035	2.89e-07	7.14e-07	Rv1592c
Rv0983	1869.04	0.978234	0.190774	5.12771	2.93e-07	7.23e-07	Rv0983
Rv3102c	164.363	1.52147	0.296851	5.12538	2.97e-07	7.32e-07	Rv3102c
Rv2455c	1594.65	1.0397	0.202921	5.12368	3e-07	7.38e-07	Rv2455c
Rv3140	840.227	1.17329	0.22933	5.11617	3.12e-07	7.67e-07	Rv3140
Rv1598c	324.358	-1.27577	0.249733	-5.10852	3.25e-07	7.99e-07	Rv1598c
Rv2293c	174.808	-1.40315	0.274896	-5.10429	3.32e-07	8.16e-07	Rv2293c
Rv2977c	326.394	1.21557	0.238642	5.09371	3.51e-07	8.62e-07	Rv2977c
Rv3807c	246.699	1.35663	0.266335	5.0937	3.51e-07	8.62e-07	Rv3807c
Rv1196	11199.4	1.31402	0.258114	5.09086	3.56e-07	8.74e-07	Rv1196
Rv0704	4098.5	0.906888	0.178873	5.07002	3.98e-07	9.75e-07	Rv0704
Rv3240c	2218.58	0.946226	0.186767	5.06634	4.06e-07	9.94e-07	Rv3240c
Rv2855	226.246	1.48916	0.293945	5.06613	4.06e-07	9.94e-07	Rv2855
Rv3053c	541.914	-1.13701	0.224746	-5.05908	4.21e-07	1.03e-06	Rv3053c
Rv1478	658.926	1.04261	0.206166	5.05712	4.26e-07	1.04e-06	Rv1478
Rv3295	1256.43	1.01414	0.200904	5.04788	4.47e-07	1.09e-06	Rv3295
Rv0192	437.636	1.13338	0.224656	5.04497	4.54e-07	1.11e-06	Rv0192
Rv2343c	1440.85	-0.945682	0.187787	-5.03593	4.76e-07	1.16e-06	Rv2343c
Rv0060	1293.78	-1.03403	0.205385	-5.0346	4.79e-07	1.17e-06	Rv0060
Rv3736	304.9	-1.17013	0.232743	-5.02755	4.97e-07	1.21e-06	Rv3736
Rv2846c	2030.28	1.12087	0.223276	5.0201	5.16e-07	1.26e-06	Rv2846c
Rv3163c	128.708	1.62969	0.324642	5.01996	5.17e-07	1.26e-06	Rv3163c
Rv0425c	4643.86	0.879654	0.175311	5.01767	5.23e-07	1.27e-06	Rv0425c
Rv1594	2295.36	0.954891	0.190348	5.01656	5.26e-07	1.28e-06	Rv1594
Rv2803	121.608	-1.54101	0.307284	-5.01496	5.3e-07	1.29e-06	Rv2803
Rv3718c	156.342	-1.41999	0.283213	-5.01387	5.33e-07	1.3e-06	Rv3718c
Rv3898c	107.889	1.74361	0.347793	5.01335	5.35e-07	1.3e-06	Rv3898c
Rv1231c	273.256	-1.21503	0.242428	-5.01193	5.39e-07	1.31e-06	Rv1231c
Rv3082c	58.6628	-2.10667	0.420347	-5.01174	5.39e-07	1.31e-06	Rv3082c
Rv2861c	859.883	0.996708	0.19895	5.00985	5.45e-07	1.32e-06	Rv2861c
Rv0367c	89.8608	-1.75195	0.350071	-5.00457	5.6e-07	1.36e-06	Rv0367c
Rv0118c	497.865	1.12776	0.225371	5.00401	5.61e-07	1.36e-06	Rv0118c
Rv2239c	531.853	1.07986	0.21584	5.00304	5.64e-07	1.36e-06	Rv2239c
Rv1910c	124.177	-1.53601	0.307046	-5.00253	5.66e-07	1.37e-06	Rv1910c
Rv0281	889.216	-0.971581	0.19437	-4.99861	5.77e-07	1.39e-06	Rv0281
Rv3497c	469.316	1.09695	0.219452	4.99857	5.78e-07	1.39e-06	Rv3497c
Rv3252c	218.767	1.41716	0.283549	4.99795	5.79e-07	1.4e-06	Rv3252c
Rv3844	31.3926	7.59003	1.51881	4.99735	5.81e-07	1.4e-06	Rv3844
Rv0078A	271.403	1.27104	0.254641	4.99149	5.99e-07	1.44e-06	Rv0078A
Rv3761c	348.112	-1.20007	0.24051	-4.98968	6.05e-07	1.46e-06	Rv3761c
Rv1507c	212.279	1.38572	0.277886	4.98663	6.14e-07	1.48e-06	Rv1507c
Rv2524c	12291.4	0.920491	0.184616	4.98598	6.16e-07	1.48e-06	Rv2524c
Rv0284	3528.27	0.882624	0.177041	4.98541	6.18e-07	1.49e-06	Rv0284
Rv1635c	446.491	-1.16875	0.234451	-4.98503	6.2e-07	1.49e-06	Rv1635c
Rv1843c	1357.6	0.967993	0.194255	4.98311	6.26e-07	1.5e-06	Rv1843c
Rv1547	2793.76	0.912594	0.183159	4.98252	6.28e-07	1.5e-06	Rv1547
Rv2638	136.671	-1.48212	0.297503	-4.98188	6.3e-07	1.51e-06	Rv2638
Rv2398c	93.637	1.84634	0.37073	4.98028	6.35e-07	1.52e-06	Rv2398c
Rv1882c	300.638	1.35228	0.271588	4.97917	6.39e-07	1.53e-06	Rv1882c
Rv1693	37.6002	3.71022	0.745525	4.97665	6.47e-07	1.55e-06	Rv1693
Rv3236c	472.912	1.32206	0.265785	4.97417	6.55e-07	1.57e-06	Rv3236c
Rv0056	385.11	1.29764	0.260987	4.97206	6.62e-07	1.58e-06	Rv0056
Rv1023	706.705	1.01783	0.204721	4.97181	6.63e-07	1.58e-06	Rv1023
Rv3499c	416.705	1.22718	0.246873	4.97092	6.66e-07	1.59e-06	Rv3499c
Rv2801c	63.7549	-2.03006	0.40841	-4.97063	6.67e-07	1.59e-06	Rv2801c
Rv2622	64.7482	-1.95729	0.39426	-4.96446	6.89e-07	1.64e-06	Rv2622
Rv1315	561.262	1.0689	0.215327	4.96406	6.9e-07	1.64e-06	Rv1315
Rv0950c	1099.88	-1.19438	0.240624	-4.96367	6.92e-07	1.64e-06	Rv0950c
Rv1398c	1427.16	1.28454	0.258789	4.96365	6.92e-07	1.64e-06	Rv1398c
Rv0461	206.121	1.35028	0.272272	4.95931	7.07e-07	1.68e-06	Rv0461
Rv2531c	717.011	1.03199	0.208351	4.95315	7.3e-07	1.73e-06	Rv2531c
Rv0164	859.511	-1.10258	0.222659	-4.95187	7.35e-07	1.74e-06	Rv0164
Rv3250c	30.1467	7.53006	1.52339	4.94296	7.69e-07	1.83e-06	Rv3250c
Rv1298	679.666	1.47848	0.299609	4.93468	8.03e-07	1.9e-06	Rv1298
Rv0226c	771.182	-1.00095	0.203191	-4.92615	8.39e-07	1.99e-06	Rv0226c
Rv0674	165.285	1.44815	0.294081	4.92432	8.47e-07	2e-06	Rv0674
Rv2605c	412.653	1.11269	0.225983	4.92377	8.49e-07	2.01e-06	Rv2605c
Rv3168	192.737	-1.37145	0.278652	-4.92173	8.58e-07	2.03e-06	Rv3168
Rv1901	1589.41	-0.993958	0.202042	-4.91956	8.67e-07	2.05e-06	Rv1901
Rv1099c	681.701	-0.995806	0.202819	-4.90982	9.12e-07	2.15e-06	Rv1099c
Rv3617	213.559	1.37015	0.279094	4.90928	9.14e-07	2.16e-06	Rv3617
Rv1799	38.7963	-2.68126	0.546849	-4.90311	9.43e-07	2.22e-06	Rv1799
Rv0061c	732.123	-0.985947	0.201119	-4.90231	9.47e-07	2.23e-06	Rv0061c
Rv0728c	114.467	-1.59271	0.324973	-4.90106	9.53e-07	2.25e-06	Rv0728c
Rv0431	315.383	1.18413	0.241641	4.90039	9.56e-07	2.25e-06	Rv0431
Rv3484	1049.57	-1.35363	0.27658	-4.89419	9.87e-07	2.32e-06	Rv3484
Rv1215c	791.906	-1.04879	0.214544	-4.88844	1.02e-06	2.39e-06	Rv1215c
Rv2700	405.877	-1.19911	0.245883	-4.87675	1.08e-06	2.53e-06	Rv2700
Rv0861c	508.544	1.04917	0.215348	4.87197	1.1e-06	2.59e-06	Rv0861c
Rv1159A	358.075	-1.14979	0.236098	-4.86998	1.12e-06	2.62e-06	Rv1159A
Rv3494c	1125.69	0.957311	0.196789	4.86465	1.15e-06	2.69e-06	Rv3494c
Rv3705c	285.072	1.29048	0.265271	4.86477	1.15e-06	2.69e-06	Rv3705c
Rv3284	349.595	1.13594	0.233756	4.85949	1.18e-06	2.76e-06	Rv3284
Rv2446c	58.1302	2.40026	0.494524	4.85367	1.21e-06	2.84e-06	Rv2446c
Rv0034	35.5838	3.62471	0.748095	4.84525	1.26e-06	2.96e-06	Rv0034
Rv0227c	1519.44	1.02884	0.212382	4.84427	1.27e-06	2.97e-06	Rv0227c
Rv3814c	275.518	1.25968	0.260157	4.84202	1.29e-06	3e-06	Rv3814c
Rv1248c	3494.79	0.898833	0.185668	4.84108	1.29e-06	3.02e-06	Rv1248c
Rv1301	580.988	1.18249	0.244343	4.83946	1.3e-06	3.04e-06	Rv1301
Rv3040c	200.382	1.36393	0.281845	4.83929	1.3e-06	3.04e-06	Rv3040c
Rv2849c	327.198	1.17994	0.243835	4.8391	1.3e-06	3.04e-06	Rv2849c
Rv2204c	1048.52	-0.956038	0.197609	-4.83803	1.31e-06	3.05e-06	Rv2204c
Rv3526	222.291	1.41708	0.293725	4.82449	1.4e-06	3.27e-06	Rv3526
Rv3331	682.786	1.02447	0.212548	4.81996	1.44e-06	3.34e-06	Rv3331
Rv1169c	47.0231	-2.17019	0.450318	-4.81924	1.44e-06	3.35e-06	Rv1169c
Rv0505c	782.968	0.983415	0.204074	4.81891	1.44e-06	3.35e-06	Rv0505c
Rv1214c	93.9212	-1.64439	0.341337	-4.81749	1.45e-06	3.37e-06	Rv1214c
Rv3458c	2059.04	0.954561	0.198146	4.81747	1.45e-06	3.37e-06	Rv3458c
Rv0901	303.805	-1.13918	0.236477	-4.81728	1.46e-06	3.38e-06	Rv0901
Rv3618	262.379	-1.3156	0.273171	-4.81602	1.46e-06	3.39e-06	Rv3618
Rv2710	2219.3	0.879793	0.182772	4.81361	1.48e-06	3.43e-06	Rv2710
Rv2116	85.8217	-1.69286	0.351748	-4.81271	1.49e-06	3.45e-06	Rv2116
Rv2935	2175.04	0.882101	0.183611	4.80418	1.55e-06	3.6e-06	Rv2935
Rv3894c	1071	1.03165	0.214781	4.80325	1.56e-06	3.61e-06	Rv3894c
Rv0171	4030.52	0.903275	0.188123	4.80151	1.57e-06	3.64e-06	Rv0171
Rv2834c	41.2991	2.89791	0.605102	4.78912	1.68e-06	3.87e-06	Rv2834c
Rv0986	60.9101	2.23599	0.468288	4.77481	1.8e-06	4.15e-06	Rv0986
Rv2259	810.822	0.963026	0.201702	4.7745	1.8e-06	4.16e-06	Rv2259
Rv0157A	707.254	-9.1178	1.91106	-4.77107	1.83e-06	4.22e-06	Rv0157A
Rv2551c	97.5012	-1.68425	0.353242	-4.76799	1.86e-06	4.29e-06	Rv2551c
Rv1024	188.237	1.32939	0.278862	4.76718	1.87e-06	4.3e-06	Rv1024
Rv3583c	5293.05	0.947028	0.198667	4.76691	1.87e-06	4.3e-06	Rv3583c
Rv3823c	4462.66	1.16208	0.243984	4.76293	1.91e-06	4.39e-06	Rv3823c
Rv2956	382.692	1.08964	0.229329	4.75144	2.02e-06	4.64e-06	Rv2956
Rv1518	46.317	-2.24988	0.4738	-4.74859	2.05e-06	4.71e-06	Rv1518
Rv0127	553.924	1.08729	0.228994	4.74809	2.05e-06	4.71e-06	Rv0127
Rv1018c	1223.5	-0.905528	0.191056	-4.7396	2.14e-06	4.91e-06	Rv1018c
Rv2104c	61.2627	2.24299	0.473328	4.73877	2.15e-06	4.93e-06	Rv2104c
Rv2519	1133.49	-1.05304	0.222358	-4.73578	2.18e-06	5e-06	Rv2519
Rv2257c	433.889	1.05886	0.223849	4.73024	2.24e-06	5.14e-06	Rv2257c
Rv3606c	251.363	1.21349	0.256582	4.72943	2.25e-06	5.15e-06	Rv3606c
Rv0651	552.256	-0.989706	0.209446	-4.72535	2.3e-06	5.25e-06	Rv0651
Rv3042c	842.742	1.05962	0.224499	4.71993	2.36e-06	5.39e-06	Rv3042c
Rv0239	140.592	1.52041	0.322284	4.7176	2.39e-06	5.45e-06	Rv0239
Rv1711	351.62	1.12073	0.238102	4.70695	2.51e-06	5.74e-06	Rv1711
Rv2556c	532.354	1.08868	0.231334	4.70611	2.52e-06	5.76e-06	Rv2556c
Rv2612c	153.513	1.47789	0.314417	4.70041	2.6e-06	5.92e-06	Rv2612c
Rv3916c	428.486	-1.03178	0.219537	-4.69981	2.6e-06	5.93e-06	Rv3916c
Rv1780	554.944	-1.12173	0.238896	-4.69547	2.66e-06	6.06e-06	Rv1780
Rv2485c	538.79	1.07784	0.229727	4.69184	2.71e-06	6.16e-06	Rv2485c
Rv2150c	2082.51	0.851828	0.181603	4.6906	2.72e-06	6.19e-06	Rv2150c
Rv3071	147.788	-1.33618	0.284864	-4.69058	2.72e-06	6.19e-06	Rv3071
Rv1207	355.309	1.17887	0.251886	4.68019	2.87e-06	6.51e-06	Rv1207
Rv1377c	357.249	-1.10684	0.23649	-4.68029	2.86e-06	6.51e-06	Rv1377c
Rv3589	294.123	-1.1539	0.246558	-4.68003	2.87e-06	6.51e-06	Rv3589
Rv2729c	169.669	1.38083	0.295454	4.67358	2.96e-06	6.71e-06	Rv2729c
Rv3434c	146.514	1.43841	0.30797	4.67061	3e-06	6.81e-06	Rv3434c
Rv1117	567.3	-0.963028	0.206506	-4.66343	3.11e-06	7.04e-06	Rv1117
Rv3541c	37.5713	3.06543	0.65764	4.66126	3.14e-06	7.11e-06	Rv3541c
Rv1028c	270.777	-1.16792	0.250621	-4.6601	3.16e-06	7.15e-06	Rv1028c
Rv0938	1161.98	0.948275	0.203527	4.65922	3.17e-06	7.18e-06	Rv0938
Rv3821	352.32	1.12807	0.242261	4.65642	3.22e-06	7.27e-06	Rv3821
Rv0739	40.8111	-2.27527	0.489882	-4.64454	3.41e-06	7.7e-06	Rv0739
Rv3238c	141.449	1.4661	0.315801	4.64249	3.44e-06	7.77e-06	Rv3238c
Rv1262c	128.463	1.4972	0.322692	4.63973	3.49e-06	7.87e-06	Rv1262c
Rv2166c	508.567	0.997871	0.215068	4.63979	3.49e-06	7.87e-06	Rv2166c
Rv0529	459.356	1.0237	0.220762	4.63709	3.53e-06	7.96e-06	Rv0529
Rv1892	43.83	2.60762	0.562557	4.6353	3.56e-06	8.03e-06	Rv1892
Rv0487	308.979	1.11698	0.241249	4.62998	3.66e-06	8.23e-06	Rv0487
Rv0588	175.185	1.32091	0.285648	4.62426	3.76e-06	8.46e-06	Rv0588
Rv2592c	802.811	-1.12116	0.242541	-4.62254	3.79e-06	8.52e-06	Rv2592c
Rv3757c	193.747	1.34597	0.291196	4.62223	3.8e-06	8.53e-06	Rv3757c
Rv3300c	224.823	1.21375	0.262676	4.6207	3.82e-06	8.59e-06	Rv3300c
Rv0787A	137.849	1.45571	0.315155	4.61902	3.86e-06	8.65e-06	Rv0787A
Rv2501c	434.946	1.02871	0.222754	4.61812	3.87e-06	8.68e-06	Rv2501c
Rv1467c	441.29	-1.04193	0.225865	-4.61305	3.97e-06	8.89e-06	Rv1467c
Rv3433c	246.457	-1.1773	0.255462	-4.6085	4.06e-06	9.08e-06	Rv3433c
Rv2981c	691.591	0.937628	0.203672	4.60362	4.15e-06	9.29e-06	Rv2981c
Rv3890c	202.838	1.30598	0.283718	4.60308	4.16e-06	9.31e-06	Rv3890c
Rv2963	151.971	-1.35527	0.294536	-4.60137	4.2e-06	9.38e-06	Rv2963
Rv2857c	236.242	1.22801	0.266907	4.60089	4.21e-06	9.4e-06	Rv2857c
Rv3010c	427.187	1.0266	0.223265	4.59814	4.26e-06	9.52e-06	Rv3010c
Rv2442c	437.327	-1.01517	0.220808	-4.59751	4.28e-06	9.54e-06	Rv2442c
Rv1433	511.177	-1.09959	0.239355	-4.59398	4.35e-06	9.7e-06	Rv1433
Rv3598c	387.016	1.13296	0.246812	4.59039	4.42e-06	9.86e-06	Rv3598c
Rv0925c	376.075	1.09651	0.239017	4.58758	4.48e-06	9.99e-06	Rv0925c
Rv1007c	726.338	-0.958142	0.209311	-4.57759	4.7e-06	1.05e-05	Rv1007c
Rv3715c	490.282	1.01746	0.222286	4.57727	4.71e-06	1.05e-05	Rv3715c
Rv3791	300.588	1.29468	0.28286	4.57712	4.71e-06	1.05e-05	Rv3791
Rv1855c	474.954	1.01187	0.221139	4.57572	4.75e-06	1.05e-05	Rv1855c
Rv2314c	609.801	0.965977	0.211109	4.57574	4.75e-06	1.05e-05	Rv2314c
Rv1462	657.657	0.961329	0.210185	4.57372	4.79e-06	1.06e-05	Rv1462
Rv2970c	870.987	0.925835	0.202534	4.57127	4.85e-06	1.08e-05	Rv2970c
Rv1133c	9262.93	0.806344	0.176888	4.5585	5.15e-06	1.14e-05	Rv1133c
Rv1190	57.4944	-1.8856	0.413643	-4.55853	5.15e-06	1.14e-05	Rv1190
Rv2393	1887.85	1.08094	0.23715	4.55805	5.16e-06	1.14e-05	Rv2393
Rv2530A	30.0705	3.65546	0.80225	4.55651	5.2e-06	1.15e-05	Rv2530A
Rv2488c	297.913	1.10997	0.243853	4.55177	5.32e-06	1.18e-05	Rv2488c
Rv2137c	2782.9	0.904291	0.19881	4.54851	5.4e-06	1.19e-05	Rv2137c
Rv2762c	180.93	1.28635	0.282874	4.54745	5.43e-06	1.2e-05	Rv2762c
Rv2142c	36.5366	-2.41534	0.532115	-4.53914	5.65e-06	1.25e-05	Rv2142c
Rv0906	307.752	1.09166	0.240533	4.5385	5.67e-06	1.25e-05	Rv0906
Rv3464	809.408	0.946842	0.208695	4.53696	5.71e-06	1.26e-05	Rv3464
Rv0663	664.631	0.950111	0.209653	4.53183	5.85e-06	1.29e-05	Rv0663
Rv3482c	175.044	1.30717	0.288552	4.53009	5.9e-06	1.3e-05	Rv3482c
Rv3724B	129.384	1.47766	0.326366	4.52761	5.97e-06	1.31e-05	Rv3724B
Rv0087	117.942	-1.40838	0.311499	-4.5213	6.15e-06	1.35e-05	Rv0087
Rv1247c	49.5432	2.46768	0.54591	4.5203	6.18e-06	1.36e-05	Rv1247c
Rv2115c	3170.4	0.811884	0.179659	4.51904	6.21e-06	1.37e-05	Rv2115c
Rv1998c	150.881	-1.38435	0.306591	-4.51531	6.32e-06	1.39e-05	Rv1998c
Rv2250c	36.274	-2.32983	0.516019	-4.51501	6.33e-06	1.39e-05	Rv2250c
Rv0798c	409.138	1.0133	0.224536	4.51284	6.4e-06	1.4e-05	Rv0798c
Rv1494	49.9547	2.38975	0.530104	4.50808	6.54e-06	1.43e-05	Rv1494
Rv0247c	627.709	0.940913	0.208977	4.50247	6.72e-06	1.47e-05	Rv0247c
Rv0019c	303.794	1.10922	0.246539	4.49917	6.82e-06	1.49e-05	Rv0019c
Rv1177	627.633	0.999006	0.222125	4.4975	6.88e-06	1.51e-05	Rv1177
Rv0599c	36.4297	2.84877	0.633607	4.49611	6.92e-06	1.51e-05	Rv0599c
Rv0009	2008.68	0.845839	0.188246	4.49326	7.01e-06	1.53e-05	Rv0009
Rv2953	1225.98	-0.853566	0.190035	-4.49162	7.07e-06	1.54e-05	Rv2953
Rv0182c	736.804	-0.890133	0.19824	-4.49017	7.12e-06	1.55e-05	Rv0182c
Rv3364c	99.3745	1.58918	0.354092	4.48806	7.19e-06	1.57e-05	Rv3364c
Rv3796	283.972	-1.10251	0.245812	-4.48517	7.29e-06	1.59e-05	Rv3796
Rv0939	880.059	1.02313	0.2282	4.48349	7.34e-06	1.6e-05	Rv0939
Rv0506	150.94	1.35204	0.301738	4.48085	7.43e-06	1.62e-05	Rv0506
Rv0724	2656.51	0.824386	0.184284	4.47345	7.7e-06	1.68e-05	Rv0724
Rv1083	30.3242	3.38102	0.756589	4.46877	7.87e-06	1.71e-05	Rv1083
Rv1538c	420.704	-0.989124	0.221548	-4.46459	8.02e-06	1.75e-05	Rv1538c
Rv0064	750.788	0.962705	0.215742	4.4623	8.11e-06	1.76e-05	Rv0064
Rv1891	380.215	1.01676	0.22804	4.45868	8.25e-06	1.79e-05	Rv1891
Rv2687c	53.8619	2.18284	0.490091	4.45394	8.43e-06	1.83e-05	Rv2687c
Rv3323c	75.4197	1.80356	0.404942	4.45388	8.43e-06	1.83e-05	Rv3323c
Rv2182c	1054.57	0.877433	0.197058	4.45267	8.48e-06	1.84e-05	Rv2182c
Rv1609	687.748	0.919113	0.206466	4.45164	8.52e-06	1.85e-05	Rv1609
Rv0682	1046	0.899814	0.20225	4.44902	8.63e-06	1.87e-05	Rv0682
Rv0100	19.8922	6.93355	1.55908	4.4472	8.7e-06	1.88e-05	Rv0100
Rv2210c	636.08	0.936722	0.21104	4.43859	9.05e-06	1.96e-05	Rv2210c
Rv0126	508.853	0.999294	0.225392	4.43358	9.27e-06	2e-05	Rv0126
Rv2689c	191.735	1.25926	0.284076	4.43284	9.3e-06	2.01e-05	Rv2689c
Rv0385	156.797	-1.4024	0.316529	-4.43057	9.4e-06	2.03e-05	Rv0385
Rv0801	178.995	-1.2255	0.276614	-4.43034	9.41e-06	2.03e-05	Rv0801
Rv0549c	44.755	-2.01579	0.455947	-4.4211	9.82e-06	2.12e-05	Rv0549c
Rv2589	813.863	-0.978691	0.221373	-4.42101	9.82e-06	2.12e-05	Rv2589
Rv3884c	731.236	0.915548	0.207214	4.41837	9.94e-06	2.14e-05	Rv3884c
Rv1042c	33.9288	2.91108	0.659021	4.41728	9.99e-06	2.15e-05	Rv1042c
Rv2577	110.709	-1.41516	0.320516	-4.41525	1.01e-05	2.17e-05	Rv2577
Rv3544c	140.315	1.35582	0.307279	4.41234	1.02e-05	2.2e-05	Rv3544c
Rv2509	932.489	-0.854214	0.193864	-4.40625	1.05e-05	2.26e-05	Rv2509
Rv3644c	268.389	-1.07157	0.243463	-4.40136	1.08e-05	2.31e-05	Rv3644c
Rv1747	1761.95	0.833712	0.189473	4.40016	1.08e-05	2.32e-05	Rv1747
Rv3270	2483.85	-0.830133	0.18879	-4.39712	1.1e-05	2.36e-05	Rv3270
Rv1498c	293.813	-1.04014	0.236625	-4.39574	1.1e-05	2.37e-05	Rv1498c
Rv1576c	153.132	1.37539	0.313136	4.39232	1.12e-05	2.41e-05	Rv1576c
Rv3724A	31.1431	3.18562	0.726412	4.38542	1.16e-05	2.48e-05	Rv3724A
Rv1183	4478.45	1.17627	0.268519	4.3806	1.18e-05	2.54e-05	Rv1183
Rv0130	106.485	-1.42898	0.326408	-4.37791	1.2e-05	2.57e-05	Rv0130
Rv0742	62.82	-1.75955	0.402812	-4.36817	1.25e-05	2.68e-05	Rv0742
Rv1657	83.1816	-1.60615	0.367778	-4.36717	1.26e-05	2.69e-05	Rv1657
Rv0997	356.289	1.06296	0.243418	4.36681	1.26e-05	2.69e-05	Rv0997
Rv1161	4631.87	0.994628	0.227829	4.36569	1.27e-05	2.71e-05	Rv1161
Rv0805	1300.46	0.828446	0.18982	4.36439	1.27e-05	2.72e-05	Rv0805
Rv2645	65.6394	-1.67981	0.384961	-4.36359	1.28e-05	2.73e-05	Rv2645
Rv0693	1182.13	0.884863	0.203279	4.35295	1.34e-05	2.86e-05	Rv0693
Rv0243	4024.34	0.894903	0.205629	4.35202	1.35e-05	2.87e-05	Rv0243
Rv2226	526.757	-0.99614	0.228915	-4.35157	1.35e-05	2.88e-05	Rv2226
Rv1684	70.9641	-1.73154	0.39796	-4.35104	1.35e-05	2.88e-05	Rv1684
Rv0156	75.2042	1.74427	0.401228	4.34733	1.38e-05	2.93e-05	Rv0156
Rv3891c	191.177	-1.20073	0.276263	-4.34632	1.38e-05	2.94e-05	Rv3891c
Rv0686	464.448	0.961208	0.221174	4.34594	1.39e-05	2.95e-05	Rv0686
Rv3667	654.98	-0.8955	0.206058	-4.34586	1.39e-05	2.95e-05	Rv3667
Rv0675	361.018	-1.11847	0.257427	-4.34479	1.39e-05	2.96e-05	Rv0675
Rv2885c	429.327	-0.940886	0.216899	-4.33789	1.44e-05	3.05e-05	Rv2885c
Rv2498c	232.139	1.12279	0.258942	4.33605	1.45e-05	3.08e-05	Rv2498c
Rv1932	883.213	0.900464	0.207712	4.33516	1.46e-05	3.09e-05	Rv1932
Rv2032	236.648	-1.33239	0.307803	-4.32873	1.5e-05	3.18e-05	Rv2032
Rv0349	124.352	-1.3175	0.304429	-4.32779	1.51e-05	3.19e-05	Rv0349
Rv2785c	479.01	1.11187	0.256959	4.32703	1.51e-05	3.2e-05	Rv2785c
Rv0338c	2704.92	0.820409	0.189853	4.32129	1.55e-05	3.28e-05	Rv0338c
Rv2089c	78.3126	-1.58241	0.366241	-4.32067	1.56e-05	3.29e-05	Rv2089c
Rv0147	941.086	0.846739	0.196019	4.31968	1.56e-05	3.3e-05	Rv0147
Rv1312	429.476	0.983652	0.227714	4.31968	1.56e-05	3.3e-05	Rv1312
Rv3843c	1192.28	0.906736	0.210126	4.3152	1.59e-05	3.36e-05	Rv3843c
Rv3335c	222.279	1.23872	0.287222	4.31275	1.61e-05	3.4e-05	Rv3335c
Rv2675c	544.849	-0.893155	0.207151	-4.31161	1.62e-05	3.42e-05	Rv2675c
Rv2206	851.149	-0.875733	0.203171	-4.31033	1.63e-05	3.43e-05	Rv2206
Rv1058	142.834	1.33089	0.309477	4.30045	1.7e-05	3.59e-05	Rv1058
Rv1443c	290.951	-1.05355	0.245107	-4.29833	1.72e-05	3.62e-05	Rv1443c
Rv3688c	457.983	-0.961477	0.223883	-4.29456	1.75e-05	3.68e-05	Rv3688c
Rv2565	567.605	0.921828	0.214827	4.29102	1.78e-05	3.74e-05	Rv2565
Rv2743c	383.372	0.97558	0.22739	4.29033	1.78e-05	3.75e-05	Rv2743c
Rv3621c	67.9689	-1.63681	0.382016	-4.28467	1.83e-05	3.84e-05	Rv3621c
Rv3025c	607.123	0.898871	0.209892	4.28254	1.85e-05	3.88e-05	Rv3025c
Rv2724c	344.634	1.00344	0.234395	4.28099	1.86e-05	3.9e-05	Rv2724c
Rv3846	567.203	0.99845	0.233375	4.2783	1.88e-05	3.95e-05	Rv3846
Rv2207	590.139	-0.899425	0.210412	-4.27459	1.91e-05	4.01e-05	Rv2207
Rv3261	342.773	1.01334	0.237217	4.27177	1.94e-05	4.06e-05	Rv3261
Rv2818c	120.448	1.39704	0.327438	4.26657	1.98e-05	4.15e-05	Rv2818c
Rv3828c	69.9324	1.82256	0.427611	4.2622	2.02e-05	4.23e-05	Rv3828c
Rv2884	311.358	-1.04171	0.24454	-4.25989	2.05e-05	4.27e-05	Rv2884
Rv1774	152.564	1.27142	0.298499	4.25936	2.05e-05	4.28e-05	Rv1774
Rv1486c	679.886	-0.901548	0.211751	-4.25759	2.07e-05	4.31e-05	Rv1486c
Rv1081c	86.0854	-1.4897	0.349988	-4.25643	2.08e-05	4.33e-05	Rv1081c
Rv1345	481.185	0.934229	0.219598	4.25427	2.1e-05	4.37e-05	Rv1345
Rv0884c	532.64	0.930353	0.218694	4.25414	2.1e-05	4.37e-05	Rv0884c
Rv0915c	86.8416	-1.52445	0.358393	-4.25358	2.1e-05	4.38e-05	Rv0915c
Rv0711	586.661	1.03731	0.243881	4.25336	2.11e-05	4.38e-05	Rv0711
Rv0250c	1324.8	-0.810729	0.19062	-4.25312	2.11e-05	4.39e-05	Rv0250c
Rv2423	125.152	-1.40949	0.331512	-4.25171	2.12e-05	4.41e-05	Rv2423
Rv0516c	875.444	0.906681	0.213421	4.24832	2.15e-05	4.48e-05	Rv0516c
Rv0120c	897.609	0.883725	0.208274	4.2431	2.2e-05	4.58e-05	Rv0120c
Rv2978c	445.453	0.997983	0.235317	4.24102	2.23e-05	4.62e-05	Rv2978c
Rv3692	627.409	0.905375	0.213558	4.23947	2.24e-05	4.65e-05	Rv3692
Rv0859	832.522	0.879778	0.207682	4.23618	2.27e-05	4.72e-05	Rv0859
Rv1694	335.006	0.991979	0.234603	4.22832	2.35e-05	4.88e-05	Rv1694
Rv3728	392.664	-0.967498	0.229113	-4.22281	2.41e-05	5e-05	Rv3728
Rv1241	77.0041	1.70541	0.404594	4.21512	2.5e-05	5.17e-05	Rv1241
Rv0688	375.266	1.15127	0.273589	4.20803	2.58e-05	5.33e-05	Rv0688
Rv1077	886.83	0.857807	0.203907	4.20686	2.59e-05	5.36e-05	Rv1077
Rv2757c	46.252	2.17312	0.516721	4.20559	2.6e-05	5.38e-05	Rv2757c
Rv3787c	100.855	-1.41875	0.337396	-4.20499	2.61e-05	5.39e-05	Rv3787c
Rv3607c	151.359	1.25333	0.298244	4.20235	2.64e-05	5.45e-05	Rv3607c
Rv3808c	1508.97	0.790665	0.188203	4.20113	2.66e-05	5.48e-05	Rv3808c
Rv3197	2355.96	0.882952	0.210188	4.20078	2.66e-05	5.49e-05	Rv3197
Rv2678c	520.845	0.920157	0.219298	4.19592	2.72e-05	5.6e-05	Rv2678c
Rv3212	1781.32	0.863792	0.205915	4.1949	2.73e-05	5.62e-05	Rv3212
Rv3366	49.5613	-1.84822	0.441484	-4.18637	2.83e-05	5.84e-05	Rv3366
Rv3469c	35.9957	2.52951	0.60467	4.18329	2.87e-05	5.91e-05	Rv3469c
Rv1982A	97.0389	1.53747	0.367569	4.18282	2.88e-05	5.92e-05	Rv1982A
Rv3320c	198.24	-1.13675	0.271878	-4.18111	2.9e-05	5.96e-05	Rv3320c
Rv0413	327.44	-1.07258	0.256636	-4.17936	2.92e-05	6.01e-05	Rv0413
Rv1003	133.287	-1.25864	0.30128	-4.17763	2.95e-05	6.05e-05	Rv1003
Rv0542c	514.452	0.971912	0.232891	4.17325	3e-05	6.16e-05	Rv0542c
Rv1059	254.284	1.04987	0.25177	4.16997	3.05e-05	6.25e-05	Rv1059
Rv3422c	91.9806	1.55421	0.373112	4.16553	3.11e-05	6.37e-05	Rv3422c
Rv0353	503.475	-0.897987	0.215887	-4.15953	3.19e-05	6.54e-05	Rv0353
Rv1178	1747.47	0.86237	0.207657	4.15286	3.28e-05	6.73e-05	Rv1178
Rv2897c	47.5021	2.11963	0.510812	4.14954	3.33e-05	6.82e-05	Rv2897c
Rv1824	56.2061	1.95289	0.471092	4.14545	3.39e-05	6.94e-05	Rv1824
Rv1415	684.428	0.883461	0.213241	4.14302	3.43e-05	7.01e-05	Rv1415
Rv1796	2247.46	0.747252	0.180412	4.14192	3.44e-05	7.04e-05	Rv1796
Rv1389	1461.35	-0.80236	0.193727	-4.14172	3.45e-05	7.04e-05	Rv1389
Rv0734	857.554	0.929428	0.224414	4.14158	3.45e-05	7.04e-05	Rv0734
Rv0814c	218.13	-1.15538	0.279098	-4.13971	3.48e-05	7.1e-05	Rv0814c
Rv3498c	502.367	0.965006	0.233253	4.13717	3.52e-05	7.17e-05	Rv3498c
Rv3185	15.2859	6.55123	1.58499	4.13329	3.58e-05	7.29e-05	Rv3185
Rv3258c	694.579	-0.876997	0.212272	-4.13149	3.6e-05	7.34e-05	Rv3258c
Rv0107c	3169.34	0.781913	0.189405	4.12826	3.66e-05	7.44e-05	Rv0107c
Rv3647c	887.474	0.877144	0.2125	4.12774	3.66e-05	7.46e-05	Rv3647c
Rv0981	547.698	0.936373	0.226953	4.12584	3.69e-05	7.51e-05	Rv0981
Rv2005c	250.011	1.07625	0.261055	4.12268	3.74e-05	7.61e-05	Rv2005c
Rv3196A	77.0559	-1.56326	0.379553	-4.11868	3.81e-05	7.74e-05	Rv3196A
Rv0559c	908.108	-0.839895	0.204005	-4.11704	3.84e-05	7.79e-05	Rv0559c
Rv1529	137.298	1.26981	0.308494	4.11615	3.85e-05	7.82e-05	Rv1529
Rv1942c	65.6235	-1.66009	0.403555	-4.11366	3.89e-05	7.9e-05	Rv1942c
Rv1080c	1406.8	-0.792929	0.192773	-4.11328	3.9e-05	7.91e-05	Rv1080c
Rv1945	207.511	-1.05916	0.257515	-4.11302	3.91e-05	7.91e-05	Rv1945
Rv0489	265.579	1.10804	0.26948	4.11176	3.93e-05	7.95e-05	Rv0489
Rv2331	85.1444	1.62349	0.395077	4.10931	3.97e-05	8.03e-05	Rv2331
Rv1221	679.742	0.968402	0.235723	4.10822	3.99e-05	8.07e-05	Rv1221
Rv0826	192.176	-1.42525	0.347173	-4.1053	4.04e-05	8.16e-05	Rv0826
Rv1590	86.2721	1.53211	0.373232	4.10498	4.04e-05	8.17e-05	Rv1590
Rv0501	896.239	0.816738	0.198974	4.10475	4.05e-05	8.17e-05	Rv0501
Rv0655	4920.62	0.828582	0.202219	4.09745	4.18e-05	8.43e-05	Rv0655
Rv1768	636.208	-0.855909	0.20898	-4.09565	4.21e-05	8.49e-05	Rv1768
Rv0466	520.257	0.900104	0.219866	4.09387	4.24e-05	8.55e-05	Rv0466
Rv2690c	490.489	0.895522	0.218778	4.09329	4.25e-05	8.57e-05	Rv2690c
Rv0047c	287.134	-0.975061	0.239225	-4.07591	4.58e-05	9.23e-05	Rv0047c
Rv0270	2600.74	0.736151	0.18061	4.07592	4.58e-05	9.23e-05	Rv0270
Rv2894c	481.022	-0.869565	0.213424	-4.07435	4.61e-05	9.29e-05	Rv2894c
Rv0824c	11049.7	0.811567	0.199197	4.0742	4.62e-05	9.29e-05	Rv0824c
Rv1638A	455.14	-0.940882	0.231156	-4.07034	4.69e-05	9.44e-05	Rv1638A
Rv3398c	121.345	-1.30366	0.320359	-4.06938	4.71e-05	9.47e-05	Rv3398c
Rv2754c	94.1862	-1.37794	0.338787	-4.06728	4.76e-05	9.55e-05	Rv2754c
Rv2479c	14.5037	6.47502	1.59232	4.06642	4.77e-05	9.58e-05	Rv2479c
Rv2595	54.5379	1.89959	0.467522	4.0631	4.84e-05	9.71e-05	Rv2595
Rv0360c	219.88	-1.24126	0.305819	-4.05879	4.93e-05	9.89e-05	Rv0360c
Rv1864c	87.5602	1.61574	0.398379	4.05579	5e-05	0.000100113	Rv1864c
Rv3328c	554.116	-0.856214	0.21112	-4.05557	5e-05	0.000100157	Rv3328c
Rv1756c	14.3203	6.45702	1.59357	4.05193	5.08e-05	0.000101674	Rv1756c
Rv2643	160.273	-1.12156	0.277113	-4.04729	5.18e-05	0.000103656	Rv2643
Rv3913	329.053	1.03328	0.255713	4.04076	5.33e-05	0.000106526	Rv3913
Rv3466	23.709	3.62328	0.89756	4.03681	5.42e-05	0.000108278	Rv3466
Rv3347c	3060.5	-0.721925	0.178966	-4.03386	5.49e-05	0.00010959	Rv3347c
Rv2477c	1694.39	0.789103	0.19566	4.03303	5.51e-05	0.00010992	Rv2477c
Rv0552	321.639	-0.925099	0.229685	-4.02768	5.63e-05	0.000112392	Rv0552
Rv3060c	427.914	-0.977801	0.242968	-4.0244	5.71e-05	0.000113908	Rv3060c
Rv2364c	660.308	-0.884113	0.220134	-4.01625	5.91e-05	0.000117858	Rv2364c
Rv1397c	616.524	1.10506	0.275207	4.01536	5.94e-05	0.00011824	Rv1397c
Rv3059	672.196	-0.825123	0.205603	-4.01318	5.99e-05	0.000119275	Rv3059
Rv1380	113.396	1.32833	0.331122	4.0116	6.03e-05	0.000120012	Rv1380
Rv2229c	172.173	1.16955	0.291609	4.01069	6.05e-05	0.000120416	Rv2229c
Rv1483	537.946	0.890926	0.222176	4.01	6.07e-05	0.000120704	Rv1483
Rv1741	26.0902	3.15187	0.787128	4.00427	6.22e-05	0.000123603	Rv1741
Rv3214	228.588	1.05031	0.262584	3.9999	6.34e-05	0.000125839	Rv3214
Rv3827c	565.807	-0.827571	0.206911	-3.99964	6.34e-05	0.00012591	Rv3827c
Rv3802c	786.998	0.811897	0.203059	3.99834	6.38e-05	0.000126541	Rv3802c
Rv0908	568.841	0.873007	0.218806	3.98986	6.61e-05	0.000131081	Rv0908
Rv2901c	300.711	1.0967	0.275031	3.98756	6.68e-05	0.00013224	Rv2901c
Rv3547	247.857	-1.03743	0.260169	-3.98752	6.68e-05	0.00013224	Rv3547
Rv0146	412.436	0.986711	0.248158	3.97614	7e-05	0.000138594	Rv0146
Rv2573	54.1611	-1.68771	0.424476	-3.976	7.01e-05	0.000138594	Rv2573
Rv2778c	347.096	0.955522	0.240319	3.97605	7.01e-05	0.000138594	Rv2778c
Rv0924c	117.679	1.29565	0.326174	3.97228	7.12e-05	0.000140704	Rv0924c
Rv2859c	272.251	1.04024	0.261984	3.97061	7.17e-05	0.000141616	Rv2859c
Rv1009	1617.15	0.769088	0.193784	3.96879	7.22e-05	0.000142605	Rv1009
Rv3577	137.148	1.23821	0.311992	3.96871	7.23e-05	0.000142605	Rv3577
Rv0778	407.16	0.891069	0.224659	3.96632	7.3e-05	0.000143967	Rv0778
Rv0712	260.824	1.00057	0.252764	3.9585	7.54e-05	0.000148682	Rv0712
Rv1925	5548.99	0.689011	0.174082	3.95798	7.56e-05	0.000148854	Rv1925
Rv2263	164.929	-1.09299	0.276144	-3.95806	7.56e-05	0.000148854	Rv2263
Rv1299	1081.76	0.964359	0.243955	3.95301	7.72e-05	0.000151897	Rv1299
Rv0960	108.472	-1.31854	0.333775	-3.9504	7.8e-05	0.000153488	Rv0960
Rv2311	55.5559	-1.62931	0.412502	-3.94982	7.82e-05	0.000153779	Rv2311
Rv0691A	88.8134	1.48637	0.376561	3.94721	7.91e-05	0.00015538	Rv0691A
Rv0813c	392.692	-0.886345	0.224701	-3.94456	7.99e-05	0.000157031	Rv0813c
Rv1324	1350.67	0.752038	0.191042	3.9365	8.27e-05	0.000162311	Rv1324
Rv0447c	192.841	1.12015	0.284663	3.93501	8.32e-05	0.000163235	Rv0447c
Rv3735	180.047	1.1462	0.291327	3.93439	8.34e-05	0.000163575	Rv3735
Rv0683	822.321	0.810857	0.206414	3.9283	8.56e-05	0.0001676	Rv0683
Rv1577c	98.4636	1.40847	0.358543	3.92832	8.55e-05	0.0001676	Rv1577c
Rv3683	613.027	0.848485	0.216018	3.92784	8.57e-05	0.000167832	Rv3683
Rv0412c	602.346	-0.812484	0.20708	-3.92354	8.73e-05	0.000170771	Rv0412c
Rv3871	1604.56	0.827714	0.211114	3.92069	8.83e-05	0.000172708	Rv3871
Rv1588c	23.0305	3.5718	0.911759	3.91748	8.95e-05	0.000174937	Rv1588c
Rv3501c	172.056	1.11231	0.284139	3.91466	9.05e-05	0.000176902	Rv3501c
Rv0849	49.7714	-1.72481	0.440687	-3.91392	9.08e-05	0.000177355	Rv0849
Rv0507	710.541	0.812513	0.207682	3.9123	9.14e-05	0.000178455	Rv0507
Rv0181c	126.342	1.23822	0.316587	3.91116	9.19e-05	0.000179205	Rv0181c
Rv2262c	159.079	1.15604	0.29596	3.90607	9.38e-05	0.000182919	Rv2262c
Rv3211	3423.96	0.752559	0.192669	3.90596	9.39e-05	0.000182919	Rv3211
Rv3493c	384.354	0.897342	0.229884	3.90346	9.48e-05	0.00018472	Rv3493c
Rv1194c	1389.21	-0.728921	0.186745	-3.90329	9.49e-05	0.000184755	Rv1194c
Rv2973c	406.549	-0.912284	0.233803	-3.90194	9.54e-05	0.000185698	Rv2973c
Rv0847	36.9465	-2.26812	0.581711	-3.89905	9.66e-05	0.000187831	Rv0847
Rv0713	504.529	0.934992	0.239885	3.89766	9.71e-05	0.000188666	Rv0713
Rv3001c	1056.97	0.767086	0.19681	3.8976	9.72e-05	0.000188666	Rv3001c
Rv3077	301.14	1.03538	0.265645	3.89761	9.71e-05	0.000188666	Rv3077
Rv0490	995.822	0.781284	0.200468	3.89729	9.73e-05	0.000188809	Rv0490
Rv1982c	99.0327	-1.27111	0.326773	-3.88987	0.000100298	0.000194578	Rv1982c
Rv0543c	260.952	0.975175	0.250808	3.88813	0.000101017	0.000195873	Rv0543c
Rv2109c	800.14	0.796007	0.204962	3.88369	0.000102885	0.000199392	Rv2109c
Rv1713	971.942	0.781133	0.201232	3.88176	0.000103703	0.000200875	Rv1713
Rv2368c	898.166	-0.927293	0.239084	-3.87852	0.000105093	0.000203359	Rv2368c
Rv3417c	2386.47	1.0388	0.267831	3.87855	0.000105083	0.000203359	Rv3417c
Rv1682	120.781	-1.24861	0.322012	-3.87752	0.000105526	0.000204092	Rv1682
Rv2692	485.434	-0.820708	0.211704	-3.87667	0.000105896	0.000204704	Rv2692
Rv3924c	54.6884	-1.60821	0.414941	-3.87577	0.000106287	0.000205354	Rv3924c
Rv0913c	378.604	0.952916	0.245984	3.87389	0.00010711	0.000206839	Rv0913c
Rv1509	88.2019	1.42683	0.368478	3.87223	0.000107844	0.000208151	Rv1509
Rv0404	541.93	-1.0364	0.267878	-3.86892	0.00010932	0.000210892	Rv0404
Rv0319	111.05	-1.32466	0.34282	-3.86401	0.000111541	0.000215066	Rv0319
Rv3337	86.393	-1.33825	0.346403	-3.86328	0.000111876	0.000215602	Rv3337
Rv1605	337.285	0.946485	0.245037	3.86262	0.000112179	0.000216076	Rv1605
Rv3096	471.544	0.923173	0.239103	3.86098	0.000112933	0.000217418	Rv3096
Rv1683	1413.8	0.836517	0.216668	3.86082	0.000113007	0.000217449	Rv1683
Rv0077c	73.1111	-1.48456	0.385036	-3.85564	0.000115428	0.000221995	Rv0077c
Rv2113	179.781	1.09141	0.283416	3.85092	0.000117674	0.0002262	Rv2113
Rv0999	487.313	-0.851122	0.221047	-3.85041	0.000117919	0.000226556	Rv0999
Rv2441c	206.044	-1.01501	0.263621	-3.85028	0.000117982	0.000226561	Rv2441c
Rv2820c	97.1575	1.38428	0.359759	3.84779	0.000119188	0.000228761	Rv2820c
Rv0875c	163.639	1.17301	0.304938	3.84673	0.000119707	0.00022964	Rv0875c
Rv0530	1422.82	-0.716539	0.186496	-3.84212	0.000121975	0.000233872	Rv0530
Rv1849	40.7343	2.3401	0.609342	3.84038	0.000122846	0.000235424	Rv1849
Rv1070c	355.103	0.912786	0.237869	3.83734	0.000124374	0.000238231	Rv1070c
Rv0282	2803.23	0.703726	0.183523	3.83454	0.000125798	0.000240837	Rv0282
Rv2889c	913.513	0.774352	0.202025	3.83295	0.000126615	0.000242278	Rv2889c
Rv1328	1315.7	0.774384	0.202357	3.82682	0.000129811	0.000248268	Rv1328
Rv0767c	47.0908	-1.8063	0.472423	-3.82348	0.000131579	0.000251523	Rv0767c
Rv1413	118.012	-1.2393	0.324224	-3.82235	0.000132184	0.000252552	Rv1413
Rv2038c	65.1007	1.67201	0.437448	3.82218	0.000132275	0.000252597	Rv2038c
Rv3215	266.644	-0.954929	0.249927	-3.82084	0.000133	0.000253854	Rv3215
Rv0491	519.079	0.857839	0.224737	3.81707	0.000135044	0.000257625	Rv0491
Rv3139	952.098	0.873593	0.228951	3.81563	0.000135838	0.00025901	Rv3139
Rv2640c	67.1381	-1.45216	0.380899	-3.81245	0.000137596	0.000262229	Rv2640c
Rv1110	1314.93	-0.71148	0.186674	-3.81136	0.000138206	0.000263259	Rv1110
Rv0218	168.452	-1.11708	0.29314	-3.81072	0.000138562	0.000263805	Rv0218
Rv2632c	215.921	-1.03032	0.270636	-3.80704	0.00014064	0.000267627	Rv2632c
Rv1775	328.506	0.898093	0.236142	3.80319	0.000142845	0.000271685	Rv1775
Rv2930	720.837	0.768437	0.202064	3.80293	0.000142995	0.000271834	Rv2930
Rv0652	424.361	-1.01462	0.266815	-3.8027	0.000143127	0.000271949	Rv0652
Rv2794c	235.047	0.991987	0.261108	3.79915	0.000145193	0.000275736	Rv2794c
Rv0018c	1078.15	0.733092	0.193096	3.79651	0.00014675	0.000278552	Rv0018c
Rv2247	4586.39	0.806422	0.212474	3.79539	0.000147414	0.000279672	Rv2247
Rv1708	462.861	0.856338	0.225981	3.78942	0.000150998	0.000286328	Rv1708
Rv1451	769.578	0.778045	0.205389	3.78815	0.000151774	0.000287655	Rv1451
Rv2513	205.358	-0.983824	0.259811	-3.78669	0.00015267	0.000289209	Rv2513
Rv1658	590.123	0.847193	0.223791	3.78564	0.000153316	0.000290287	Rv1658
[truncated: 1,785 more rows]
