# Supplementary material for: Mycobacterium tuberculosis Transcription Factor EmbR Regulates the Expression of Key Virulence Factors That Aid in Ex Vivo and In Vivo Survival
Source: mBio. 2022 Apr 26;13(3):e03836-21. doi: 10.1128/mbio.03836-21 (PMC9239209; doi:10.1128/mbio.03836-21)
Supplement: TABLE S5 [file mbio.03836-21-s0008.xlsx]

## Sheet: Table S5a
Table S5a. Statistical analysis for common DEGs in Rv vs RvembR under both normoxic and hypoxic conditions.
	Gene	Normoxia_Rv1	Normoxia_Rv2	Normoxia_KO1	Normoxia_KO2	Hypoxia_KO1	Hypoxia_KO2	Hypoxia_Rv1	Hypoxia_Rv2	Gene_Name	Average Rv Norm	AverageRv Hypoxia	norm_1	norm_2	hypo_1	hypo_2	pvalue
695	Rv0696	434.411	455.737	256.628	188.985	1043.19	1243.4	1769.44	1968.36	Rv0696	445.074	1868.9	0.576597	0.424614	0.558183	0.665311	0.3544
858	Rv0859	750.677	930.914	474.137	531.52	877.448	1014	2169.33	2017.94	fadA	840.795	2093.63	0.563914	0.632163	0.419103	0.484324	0.0902
1737	Rv1738	1325.04	1054.03	777.709	501.991	194.102	281.098	474.334	579.224	Rv1738	1189.54	526.779	0.653792	0.422006	0.36847	0.533616	0.6037
1852	Rv1856c	888.816	917.954	355.211	403.069	517.605	567.042	955.872	845.121	Rv1856c	903.385	900.497	0.3932	0.446177	0.5748	0.629699	0.041
2000	Rv1996	1277.79	969.792	506.997	394.211	360.728	452.88	800.963	733.013	Rv1996	1123.79	766.988	0.45115	0.350787	0.470318	0.590465	0.2401
2033	Rv2030c	727.048	665.247	395.896	401.593	178.148	348.949	1609.13	1512.02	Rv2030c	696.147	1560.58	0.568696	0.576879	0.114156	0.223603	0.018
2034	Rv2031c	465.311	457.897	100.148	169.791	549.069	765.21	2093.67	2443.38	hspX	461.604	2268.53	0.216956	0.367829	0.242038	0.337316	0.9785
2155	Rv2159c	2964.54	2935.29	1796.4	1063.04	1423.41	1896.06	2631.65	2572.73	Rv2159c	2949.92	2602.19	0.608966	0.360363	0.547006	0.728641	0.4246
2344	Rv2346c	1341.4	1401.77	749.543	795.803	3561.64	4708.12	6231.78	6834.99	esxO	1371.59	6533.39	0.546478	0.580206	0.545144	0.720624	0.5178
2346	Rv2348c	1628.59	1257.06	666.608	599.436	458.223	555.195	743.323	975.914	Rv2348c	1442.82	859.618	0.462017	0.415461	0.533054	0.645862	0.1322
2429	Rv2430c	332.624	261.347	471.007	643.73	638.587	644.586	314.621	401.001	PPE41	296.986	357.811	1.58596	2.16754	1.7847	1.80147	0.8007
2632	Rv2633c	672.519	846.678	331.739	298.242	487.028	677.435	853.2	943.575	Rv2633c	759.599	898.388	0.436729	0.392631	0.542113	0.754056	0.1638
3125	Rv3127	934.256	784.041	488.22	317.436	912.9	1222.4	2284.01	1702.46	Rv3127	859.149	1993.23	0.56826	0.369477	0.458	0.613274	0.6494
3127	Rv3130c	1486.81	1544.32	660.349	341.059	1340.1	1802.9	4308.03	3625.54	tgs1	1515.57	3966.79	0.43571	0.225037	0.337831	0.4545	0.6396
3128	Rv3131	1868.51	1481.69	1056.24	592.054	1185	1420.03	2971.49	2778.98	Rv3131	1675.1	2875.24	0.630556	0.353444	0.412139	0.493882	0.8125
3131	Rv3134c	730.683	550.773	389.637	338.106	276.086	309.1	719.306	618.75	Rv3134c	640.728	669.028	0.608116	0.52769	0.412667	0.462013	0.1095
3511	Rv3508	4993	7989.44	3297.05	3277.71	236.645	270.866	433.505	420.405	PE_PGRS54	6491.22	426.955	0.507924	0.504944	0.554262	0.634414	0.1597
3620	Rv3615c	805.205	814.28	253.499	178.65	2096.57	2583.19	4195.15	3339.52	espC	809.742	3767.34	0.313061	0.220625	0.556512	0.685681	0.0468

## Sheet: Table S5b
Table S4b. List of common DEGs in Rv vs RvembR under both normoxic and hypoxic conditions.
	Normoxia		Hypoxia
Gene_Id	Norm_log2FC	Norm_pAdj	Hypo_log2FC	Hypo_pAdj
Rv2484c	-0.744832	0.0263324	-0.200653	0.627877
Rv2031c	-1.73583	2.84e-06	-1.77881	8.91e-22
Rv1736c	-0.476689	NA	-2.20966	2.51e-21
Rv1737c	-0.880735	NA	-1.93749	7.42e-18
Rv2032	-0.22072	0.836928	-1.75913	5.19e-14
Rv3130c	-1.56427	5.1e-06	-1.32616	2.42e-13
Rv3134c	-0.783243	0.044101	-1.18565	9.52e-11
Rv2007c	-0.17655	NA	-1.60788	3.95e-08
Rv2623	-0.509216	NA	-1.44983	1.8e-06
Rv2626c	-1.28141	NA	-1.8255	1.92e-06
Rv3088	-0.596756	NA	-1.15037	1.5e-05
Rv2005c	-0.480913	NA	-0.807931	8.23e-05
Rv3133c	0.103477	NA	-0.786894	0.000404186
Rv3087	-0.841194	NA	-1.10881	0.00140767
Rv3734c	-0.386903	0.531213	-0.614599	0.00997191
Rv1161	-0.315202	0.647791	-0.383011	0.072069
Rv0569	-0.806663	NA	-0.729764	0.0754037
Rv2710	0.212572	0.740539	0.351092	0.0980931

## Sheet: Table S5c
Table S5c. Gene ontology analysis of hypoxia associated genes.
gene_id	Uniport_id	Structure	Activity	Function
Rv2031c	MYCTU|Gene_OrderedLocusName=Rv2031c|UniProtKB=P9WMK1	Alpha-crystallin hspX ortholog	HEAT SHOCK PROTEIN 42 (PTHR11527:SF175)	chaperone
Rv3841	MYCTU|Gene_OrderedLocusName=Rv3841|UniProtKB=P9WNE5	Ferritin BfrB bfrB ortholog	FERRITIN (PTHR11431:SF75)	storage protein
Rv0465c	MYCTU|Gene_OrderedLocusName=Rv0465c|UniProtKB=P9WMI1	HTH-type transcriptional regulator RamB ramB ortholog	METHYLPHOSPHONATE SYNTHASE (PTHR46797:SF1)	Lambda repressor-like transcription factor
Rv2258c	MYCTU|Gene_OrderedLocusName=Rv2258c|UniProtKB=O53532	Uncharacterized S-adenosylmethionine-dependent methyltransferase Rv2258c Rv2258c ortholog	METHYLTRANSFERASE TYPE 11 (PTHR45128:SF1)	methyltransferase
Rv3734c	MYCTU|Gene_OrderedLocusName=Rv3734c|UniProtKB=P9WKC7	Probable diacyglycerol O-acyltransferase tgs2 tgs2 ortholog	DIACYGLYCEROL O-ACYLTRANSFERASE TGS4-RELATED (PTHR31650:SF1)	acyltransferase
Rv3571	MYCTU|Gene_OrderedLocusName=Rv3571|UniProtKB=P9WJ93	3-ketosteroid-9-alpha-monooxygenase, ferredoxin reductase component hmp ortholog	1,2-PHENYLACETYL-COA EPOXIDASE, SUBUNIT E (PTHR47354:SF8)	oxidoreductase
Rv0560c	MYCTU|Gene_OrderedLocusName=Rv0560c|UniProtKB=P9WKL5	2-heptyl-1-hydroxyquinolin-4(1H)-one methyltransferase htm ortholog	2-HEPTYL-1-HYDROXYQUINOLIN-4(1H)-ONE METHYLTRANSFERASE (PTHR43464:SF81)	methyltransferase
Rv2984	MYCTU|Gene_OrderedLocusName=Rv2984|UniProtKB=P9WHV9	Polyphosphate kinase ppk ortholog	POLYPHOSPHATE KINASE (PTHR30218:SF0)	kinase
Rv3913	MYCTU|Gene_OrderedLocusName=Rv3913|UniProtKB=P9WHH1	Thioredoxin reductase trxB ortholog	THIOREDOXIN REDUCTASE 1-RELATED (PTHR48105:SF16)	reductase
Rv1736c	MYCTU|Gene_OrderedLocusName=Rv1736c|UniProtKB=P9WJQ1	Nitrate reductase-like protein NarX narX ortholog	RESPIRATORY NITRATE REDUCTASE 2 ALPHA CHAIN (PTHR43105:SF2)	reductase
Rv2185c	MYCTU|Gene_OrderedLocusName=Rv2185c|UniProtKB=O53519	Conserved protein TB16.3 TB16.3 ortholog	POLYKETIDE_CYC DOMAIN-CONTAINING PROTEIN (PTHR39683:SF4)	-
Rv1956	MYCTU|Gene_OrderedLocusName=Rv1956|UniProtKB=P9WJA7	Antitoxin HigA1 higA1 ortholog	ANTITOXIN HIGA1 (PTHR43236:SF1)	helix-turn-helix transcription factor
Rv2285	MYCTU|Gene_OrderedLocusName=Rv2285|UniProtKB=P9WKB5	Putative diacyglycerol O-acyltransferase Rv2285 Rv2285 ortholog	DIACYGLYCEROL O-ACYLTRANSFERASE TGS4-RELATED (PTHR31650:SF1)	acyltransferase
Rv3087	MYCTU|Gene_OrderedLocusName=Rv3087|UniProtKB=P9WKB1	Putative diacyglycerol O-acyltransferase Rv3087 Rv3087 ortholog	DIACYGLYCEROL O-ACYLTRANSFERASE TGS4-RELATED (PTHR31650:SF1)	acyltransferase
Rv0573c	MYCTU|Gene_OrderedLocusName=Rv0573c|UniProtKB=P9WJI7	Nicotinate phosphoribosyltransferase pncB2 pncB2 ortholog	NICOTINATE PHOSPHORIBOSYLTRANSFERASE (PTHR11098:SF1)	glycosyltransferase
Rv0685	MYCTU|Gene_OrderedLocusName=Rv0685|UniProtKB=P9WNN1	Elongation factor Tu tuf ortholog	ELONGATION FACTOR TU, MITOCHONDRIAL (PTHR43721:SF22)	translation elongation factor
Rv2626c	MYCTU|Gene_OrderedLocusName=Rv2626c|UniProtKB=P9WJA3	Hypoxic response protein 1 hrp1 ortholog	CBS DOMAIN-CONTAINING PROTEIN CBSX1, CHLOROPLASTIC (PTHR48108:SF6)	-
Rv1737c	MYCTU|Gene_OrderedLocusName=Rv1737c|UniProtKB=P9WJY7	Probable nitrate/nitrite transporter NarK2 narK2 ortholog	NITRITE EXTRUSION PROTEIN (PTHR23515:SF38)	transporter
Rv3130c	MYCTU|Gene_OrderedLocusName=Rv3130c|UniProtKB=P9WKC9	Probable diacyglycerol O-acyltransferase tgs1 tgs1 ortholog	DIACYGLYCEROL O-ACYLTRANSFERASE TGS4-RELATED (PTHR31650:SF1)	acyltransferase
Rv3234c	MYCTU|Gene_OrderedLocusName=Rv3234c|UniProtKB=P9WKC5	Probable diacyglycerol O-acyltransferase tgs3 tgs3 ortholog	DIACYGLYCEROL O-ACYLTRANSFERASE TGS4-RELATED (PTHR31650:SF1)	acyltransferase
Rv2010	MYCTU|Gene_OrderedLocusName=Rv2010|UniProtKB=P9WF97	Ribonuclease VapC15 vapC15 ortholog	RIBONUCLEASE VAPC3 (PTHR42740:SF1)	endoribonuclease
Rv3480c	MYCTU|Gene_OrderedLocusName=Rv3480c|UniProtKB=P9WKA7	Putative diacyglycerol O-acyltransferase Rv3480c Rv3480c ortholog	DIACYGLYCEROL O-ACYLTRANSFERASE TGS4-RELATED (PTHR31650:SF1)	acyltransferase
Rv2257c	MYCTU|Gene_OrderedLocusName=Rv2257c|UniProtKB=O53531	Conserved protein Rv2257c ortholog	CONSERVED PROTEIN (PTHR43283:SF15)	hydrolase
Rv2032	MYCTU|Gene_OrderedLocusName=Rv2032|UniProtKB=P9WIZ9	Putative NAD(P)H nitroreductase acg acg ortholog	NAD(P)H NITROREDUCTASE RV3131-RELATED (PTHR23026:SF123)	reductase
Rv2484c	MYCTU|Gene_OrderedLocusName=Rv2484c|UniProtKB=P9WKB3	Putative diacyglycerol O-acyltransferase Rv2484c Rv2484c ortholog	DIACYGLYCEROL O-ACYLTRANSFERASE TGS4-RELATED (PTHR31650:SF1)	acyltransferase
Rv3740c	MYCTU|Gene_OrderedLocusName=Rv3740c|UniProtKB=P9WKA5	Putative diacyglycerol O-acyltransferase Rv3740c Rv3740c ortholog	DIACYGLYCEROL O-ACYLTRANSFERASE TGS4-RELATED (PTHR31650:SF1)	acyltransferase
Rv2710	MYCTU|Gene_OrderedLocusName=Rv2710|UniProtKB=P9WGI5	RNA polymerase sigma factor SigB sigB ortholog	RNA POLYMERASE SIGMA FACTOR RPOD (PTHR30603:SF60)	winged helix/forkhead transcription factor
Rv0221	MYCTU|Gene_OrderedLocusName=Rv0221|UniProtKB=P9WKB7	Putative diacyglycerol O-acyltransferase Rv0221 Rv0221 ortholog	DIACYGLYCEROL O-ACYLTRANSFERASE TGS4-RELATED (PTHR31650:SF1)	acyltransferase
Rv0182c	MYCTU|Gene_OrderedLocusName=Rv0182c|UniProtKB=P9WGG5	ECF RNA polymerase sigma factor SigG sigG ortholog	ECF RNA POLYMERASE SIGMA FACTOR SIGG (PTHR43133:SF25)	winged helix/forkhead transcription factor
Rv1511	MYCTU|Gene_OrderedLocusName=Rv1511|UniProtKB=P71790	GDP-mannose 4,6-dehydratase gmdA ortholog	GDP-MANNOSE 4,6 DEHYDRATASE (PTHR43715:SF1)	dehydratase
Rv0569	MYCTU|Gene_OrderedLocusName=Rv0569|UniProtKB=P9WM83	Uncharacterized protein Rv0569 Rv0569 ortholog	-	-
Rv3088	MYCTU|Gene_OrderedLocusName=Rv3088|UniProtKB=P9WKC3	Probable diacyglycerol O-acyltransferase Tgs4 tgs4 ortholog	DIACYGLYCEROL O-ACYLTRANSFERASE TGS4-RELATED (PTHR31650:SF1)	acyltransferase
Rv0895	MYCTU|Gene_OrderedLocusName=Rv0895|UniProtKB=P9WKA3	Putative diacyglycerol O-acyltransferase Rv0895 Rv0895 ortholog	DIACYGLYCEROL O-ACYLTRANSFERASE TGS4-RELATED (PTHR31650:SF1)	acyltransferase
Rv2005c	MYCTU|Gene_OrderedLocusName=Rv2005c|UniProtKB=P9WLN1	Universal stress protein Rv2005c Rv2005c ortholog	UNIVERSAL STRESS PROTEIN A-RELATED (PTHR46268:SF6)	-
Rv1955	MYCTU|Gene_OrderedLocusName=Rv1955|UniProtKB=P9WJA5	Probable endoribonuclease HigB1 higB1 ortholog	-	-
Rv1425	MYCTU|Gene_OrderedLocusName=Rv1425|UniProtKB=P9WKC1	Putative diacyglycerol O-acyltransferase Rv1425 Rv1425 ortholog	DIACYGLYCEROL O-ACYLTRANSFERASE TGS4-RELATED (PTHR31650:SF1)	acyltransferase
Rv2623	MYCTU|Gene_OrderedLocusName=Rv2623|UniProtKB=P9WFD7	Universal stress protein Rv2623 Rv2623 ortholog	UNIVERSAL STRESS PROTEIN A-RELATED (PTHR46268:SF6)	-
Rv1162	MYCTU|Gene_OrderedLocusName=Rv1162|UniProtKB=O06560	Probable respiratory nitrate reductase (Beta chain) NarH narH ortholog	RESPIRATORY NITRATE REDUCTASE 1 BETA CHAIN (PTHR43518:SF1)	reductase
Rv3233c	MYCTU|Gene_OrderedLocusName=Rv3233c|UniProtKB=O05878	Possible triacylglycerol synthase (Diacylglycerol acyltransferase) Rv3233c ortholog	DIACYGLYCEROL O-ACYLTRANSFERASE TGS4-RELATED (PTHR31650:SF1)	acyltransferase
Rv3866	MYCTU|Gene_OrderedLocusName=Rv3866|UniProtKB=P96210	ESX-1 secretion-associated protein EspG1 espG1 ortholog	-	-
Rv0503c	MYCTU|Gene_OrderedLocusName=Rv0503c|UniProtKB=P9WPB5	Cyclopropane mycolic acid synthase 2 cmaA2 ortholog	CYCLOPROPANE-FATTY-ACYL-PHOSPHOLIPID SYNTHASE (PTHR43667:SF1)	methyltransferase
Rv2007c	MYCTU|Gene_OrderedLocusName=Rv2007c|UniProtKB=P9WNE7	Ferredoxin fdxA ortholog	FERREDOXIN 1 (PTHR42859:SF2)	oxidoreductase
Rv2503c	MYCTU|Gene_OrderedLocusName=Rv2503c|UniProtKB=P9WPW3	Probable succinyl-CoA:3-ketoacid coenzyme A transferase subunit B scoB ortholog	SUCCINYL-COA:3-KETOACID COENZYME A TRANSFERASE SUBUNIT B-RELATED (PTHR13707:SF59)	transferase
Rv1125	MYCTU|Gene_OrderedLocusName=Rv1125|UniProtKB=O06577	WS_DGAT_C domain-containing protein Rv1125 ortholog	DIACYGLYCEROL O-ACYLTRANSFERASE TGS4-RELATED (PTHR31650:SF1)	acyltransferase
Rv3134c	MYCTU|Gene_OrderedLocusName=Rv3134c|UniProtKB=P9WFD3	Universal stress protein Rv3134c Rv3134c ortholog	UNIVERSAL STRESS PROTEIN A-RELATED (PTHR46268:SF6)	-
Rv1760	MYCTU|Gene_OrderedLocusName=Rv1760|UniProtKB=P9WKB9	Putative diacyglycerol O-acyltransferase Rv1760 Rv1760 ortholog	DIACYGLYCEROL O-ACYLTRANSFERASE TGS4-RELATED (PTHR31650:SF1)	acyltransferase
Rv3133c	MYCTU|Gene_OrderedLocusName=Rv3133c|UniProtKB=P9WMF9	DNA-binding transcriptional activator DevR/DosR devR ortholog	DNA-BINDING TRANSCRIPTIONAL ACTIVATOR DEVR/DOSR (PTHR44688:SF16)	-
Rv2009	MYCTU|Gene_OrderedLocusName=Rv2009|UniProtKB=P9WLM7	Antitoxin VapB15 vapB15 ortholog	-	-
Rv1161	MYCTU|Gene_OrderedLocusName=Rv1161|UniProtKB=P9WJQ3	Nitrate reductase alpha subunit narG ortholog	RESPIRATORY NITRATE REDUCTASE 2 ALPHA CHAIN (PTHR43105:SF2)	reductase
Rv0050	MYCTU|Gene_OrderedLocusName=Rv0050|UniProtKB=P71707	Penicillin-binding protein 1A ponA1 ortholog	PENICILLIN-BINDING PROTEIN 1A (PTHR32282:SF34)	-
RVBD_1129c	MYCTU|Gene_OrderedLocusName=RVBD_1129c|UniProtKB=O06581	HTH-type transcriptional regulator PrpR prpR ortholog	METHYLPHOSPHONATE SYNTHASE (PTHR46797:SF1)	Lambda repressor-like transcription factor
Rv0754	MYCTU|Gene_OrderedLocusName=Rv0754|UniProtKB=Q79FW5	PE-PGRS family protein PE_PGRS11 PE_PGRS11 ortholog	PE-PGRS FAMILY PROTEIN PE_PGRS11 (PTHR48100:SF58)	phosphatase
Rv0440	MYCTU|Gene_OrderedLocusName=Rv0440|UniProtKB=P9WPE7	60 kDa chaperonin 2 groEL2 ortholog	60 KDA HEAT SHOCK PROTEIN, MITOCHONDRIAL (PTHR45633:SF3)	-
Rv2629	MYCTU|Gene_OrderedLocusName=Rv2629|UniProtKB=P9WL63	Uncharacterized protein Rv2629 Rv2629 ortholog	-	-
Rv2027c	MYCTU|Gene_OrderedLocusName=Rv2027c|UniProtKB=P9WGK1	Oxygen sensor histidine kinase response regulator DosT dosT ortholog	OXYGEN SENSOR HISTIDINE KINASE RESPONSE REGULATOR DEVS/DOSS (PTHR24421:SF56)	-
Rv3371	MYCTU|Gene_OrderedLocusName=Rv3371|UniProtKB=P9WKA9	Putative diacyglycerol O-acyltransferase Rv3371 Rv3371 ortholog	DIACYGLYCEROL O-ACYLTRANSFERASE TGS4-RELATED (PTHR31650:SF1)	acyltransferase
Rv0467	MYCTU|Gene_OrderedLocusName=Rv0467|UniProtKB=P9WKK7	Isocitrate lyase icl ortholog	BIFUNCTIONAL GLYOXYLATE CYCLE PROTEIN (PTHR21631:SF3)	lyase
Rv3286c	MYCTU|Gene_OrderedLocusName=Rv3286c|UniProtKB=P9WGI3	RNA polymerase sigma factor SigF sigF ortholog	RNA POLYMERASE SIGMA FACTOR SIGO (PTHR30385:SF4)	helix-turn-helix transcription factor
Rv3597c	MYCTU|Gene_OrderedLocusName=Rv3597c|UniProtKB=P9WIP7	Nucleoid-associated protein Lsr2 lsr2 ortholog	-	-
Rv2780	MYCTU|Gene_OrderedLocusName=Rv2780|UniProtKB=P9WQB1	Alanine dehydrogenase ald ortholog	ALANINE DEHYDROGENASE (PTHR42795:SF1)	dehydrogenase
Rv1818c	MYCTU|Gene_OrderedLocusName=Rv1818c|UniProtKB=P9WIF5	PE-PGRS family protein PE_PGRS33 PE_PGRS33 ortholog	-	-
Rv2069	MYCTU|Gene_OrderedLocusName=Rv2069|UniProtKB=P9WGH1	ECF RNA polymerase sigma factor SigC sigC ortholog	RNA POLYMERASE SIGMA FACTOR SIGV (PTHR43133:SF51)	winged helix/forkhead transcription factor
Rv2246	MYCTU|Gene_OrderedLocusName=Rv2246|UniProtKB=P9WQD7	3-oxoacyl-[acyl-carrier-protein] synthase 2 kasB ortholog	3-OXOACYL-[ACYL-CARRIER-PROTEIN] SYNTHASE, MITOCHONDRIAL (PTHR11712:SF336)	-
